# Supplementary material for: Transcriptome Analysis Explored the Differential Genes’ Expression During the Development of the Stropharia rugosoannulata Fruiting Body
Source: Front Genet. 2022 Jun 29;13:924050. doi: 10.3389/fgene.2022.924050 (PMC9318406; doi:10.3389/fgene.2022.924050)
Supplement: Supplementary file 1 [file Table2.XLSX]

## Sheet: Sheet1
Table 2 Sequence reads were mapped to the reference genome GCA_003314255.1.
Sample name	Sra1_1	Sra1_2	Sra1_3	Sra2_1	Sra2_2	Sra2_3	Sra3_1	Sra3_2	Sra3_3	Sra4_1	Sra4_2	Sra4_3
Total reads	41969614	46749314	41332370	42721756	39860288	44538016	43092956	41352364	44855390	42016372	43649528	42045090
Total mapped	37854596 (90.2%)	42514330 (90.94%)	38916706 (94.16%)	38465766 (90.04%)	36055108 (90.45%)	42398962 (95.2%)	39082826 (90.69%)	37177182 (89.9%)	42343918 (94.4%)	37809200 (89.99%)	39428830 (90.33%)	39712756 (94.45%)
Multiple mapped	219948 (0.52%)	246754 (0.53%)	215978 (0.52%)	180532 (0.42%)	174968 (0.44%)	275928 (0.62%)	171758 (0.4%)	174734 (0.42%)	255514 (0.57%)	178436 (0.42%)	185894 (0.43%)	259666 (0.62%)
Uniquely mapped	37634648 (89.67%)	42267576 (90.41%)	38700728 (93.63%)	38285234 (89.62%)	35880140 (90.01%)	42123034 (94.58%)	38911068 (90.3%)	37002448 (89.48%)	42088404 (93.83%)	37630764 (89.56%)	39242936 (89.9%)	39453090 (93.84%)
Read-1	18817324 (44.84%)	21133788 (45.21%)	19350364 (46.82%)	19142617 (44.81%)	17940070 (45.01%)	21061517 (47.29%)	19455534 (45.15%)	18501224 (44.74%)	21044202 (46.92%)	18815382 (44.78%)	19621468 (44.95%)	19726545 (46.92%)
Read-2	18817324 (44.84%)	21133788 (45.21%)	19350364 (46.82%)	19142617 (44.81%)	17940070 (45.01%)	21061517 (47.29%)	19455534 (45.15%)	18501224 (44.74%)	21044202 (46.92%)	18815382 (44.78%)	19621468 (44.95%)	19726545 (46.92%)
Reads map to '+'	18817324 (44.84%)	21133788 (45.21%)	19350364 (46.82%)	19142617 (44.81%)	17940070 (45.01%)	21061517 (47.29%)	19455534 (45.15%)	18501224 (44.74%)	21044202 (46.92%)	18815382 (44.78%)	19621468 (44.95%)	19726545 (46.92%)
Reads map to '-'	18817324 (44.84%)	21133788 (45.21%)	19350364 (46.82%)	19142617 (44.81%)	17940070 (45.01%)	21061517 (47.29%)	19455534 (45.15%)	18501224 (44.74%)	21044202 (46.92%)	18815382 (44.78%)	19621468 (44.95%)	19726545 (46.92%)
Non-splice reads	20838464 (49.65%)	23319889 (49.88%)	21171231 (51.22%)	22034435 (51.58%)	20523286 (51.49%)	22695115 (50.96%)	20854090 (48.39%)	19860996 (48.03%)	23260239 (51.86%)	20197701 (48.07%)	21036973 (48.2%)	22552015 (53.64%)
Splice reads	16796184 (40.02%)	18947687 (40.53%)	17529497 (42.41%)	16250799 (38.04%)	15356854 (38.53%)	19427919 (43.62%)	18056978 (41.9%)	17141452 (41.45%)	18828165 (41.98%)	17433063 (41.49%)	18205963 (41.71%)	16901075 (40.2%)
