# Supplementary material for: Transcriptome Analysis Explored the Differential Genes’ Expression During the Development of the Stropharia rugosoannulata Fruiting Body
Source: Front Genet. 2022 Jun 29;13:924050. doi: 10.3389/fgene.2022.924050 (PMC9318406; doi:10.3389/fgene.2022.924050)
Supplement: Supplementary file 2 [file Table3.XLSX]

## Sheet: Sra2vsSra1
Table S1 DEG
Gene_id	readcount_Sra2	readcount_Sra1	log2FoldChange	pvalue	padj	NR_Description
g2498	192827	85.953	11.131	3.5973e-43	5.0772e-39	hypothetical protein M413DRAFT_21124 [Hebeloma cylindrosporum h7]
g4437	14.8231	37650.7	-11.311	1.6227e-42	1.1452e-38	hypothetical protein GLOTRDRAFT_93553 [Gloeophyllum trabeum ATCC 11539]
g11103	30.3603	29837.6	-9.9407	8.5364e-37	4.0161e-33	hypothetical protein HYPSUDRAFT_185826 [Hypholoma sublateritium FD-334 SS-4]
Novel00709	8.92055	5194.07	-9.1855	1.8093e-32	6.3841e-29	hypothetical protein HYPSUDRAFT_38125 [Hypholoma sublateritium FD-334 SS-4]
g5268	11.4663	3986.22	-8.4415	2.7971e-29	7.8957e-26	hypothetical protein THAR02_10735 [Trichoderma harzianum]
g11869	5.86584	2204.74	-8.5541	2.2728e-28	5.3463e-25	hypothetical protein HYPSUDRAFT_191405 [Hypholoma sublateritium FD-334 SS-4]
g10254	7562.45	35.5393	7.7333	5.0266e-27	1.0135e-23	glycoside hydrolase family 18 protein [Hebeloma cylindrosporum h7]
g6755	3534.59	14.6114	7.9183	6.1668e-27	1.088e-23	hypothetical protein HYPSUDRAFT_60452 [Hypholoma sublateritium FD-334 SS-4]
g4363	13262.8	114.382	6.8574	1.3489e-23	2.1154e-20	hypothetical protein HYPSUDRAFT_724379 [Hypholoma sublateritium FD-334 SS-4]
Novel03087	3126.42	9.91511	8.3007	2.2083e-23	3.1168e-20	hypothetical protein HYPSUDRAFT_33249 [Hypholoma sublateritium FD-334 SS-4]
Novel02394	0	791.657	#NAME?	3.4738e-23	4.4572e-20	hypothetical protein HYPSUDRAFT_37791 [Hypholoma sublateritium FD-334 SS-4]
g2870	1575.96	9.40286	7.3889	2.0028e-22	2.2656e-19	hypothetical protein HYPSUDRAFT_201281 [Hypholoma sublateritium FD-334 SS-4]
Novel00969	650.131	2.37204	8.0985	2.0867e-22	2.2656e-19	-
g10389	23.3322	29078.2	-10.283	3.3529e-22	3.3802e-19	hypothetical protein HYPSUDRAFT_44930 [Hypholoma sublateritium FD-334 SS-4]
Novel03544	2273.67	25.3924	6.4845	5.7564e-21	5.4164e-18	Chitinase A1 [Leucoagaricus sp. SymC.cos]
g1308	2170.13	27.1375	6.3213	3.1159e-20	2.6698e-17	hypothetical protein HYPSUDRAFT_57557 [Hypholoma sublateritium FD-334 SS-4]
g6335	7362.88	106.397	6.1127	3.2897e-20	2.6698e-17	hypothetical protein HYPSUDRAFT_206519 [Hypholoma sublateritium FD-334 SS-4]
g9879	61.5594	4448.05	-6.175	3.4048e-20	2.6698e-17	hypothetical protein HYPSUDRAFT_46016 [Hypholoma sublateritium FD-334 SS-4]
g312	6.08214	759.308	-6.964	4.7066e-20	3.4962e-17	-
g10548	233.964	14649.4	-5.9684	1.2068e-19	8.5167e-17	hypothetical protein K443DRAFT_680920 [Laccaria amethystina LaAM-08-1]
g7914	701.65	6.41573	6.773	2.105e-19	1.4148e-16	hypothetical protein HYPSUDRAFT_211086 [Hypholoma sublateritium FD-334 SS-4]
g11123	1665.74	18.7885	6.4702	3.5437e-19	2.2734e-16	hypothetical protein HYPSUDRAFT_1068332 [Hypholoma sublateritium FD-334 SS-4]
Novel01992	12.3159	7320.45	-9.2153	3.8868e-19	2.3851e-16	hypothetical protein PHLGIDRAFT_444438 [Phlebiopsis gigantea 11061_1 CR5-6]
Novel02439	188.88	10608.1	-5.8116	5.7401e-19	3.3757e-16	predicted protein [Laccaria bicolor S238N-H82]
g9983	3.21879	433.811	-7.0744	1.8147e-18	1.0245e-15	hypothetical protein HYPSUDRAFT_124978, partial [Hypholoma sublateritium FD-334 SS-4]
g5229	17.3625	1163.73	-6.0666	3.0759e-18	1.6697e-15	hypothetical protein HYPSUDRAFT_46079 [Hypholoma sublateritium FD-334 SS-4]
g6873	6.11001	562.452	-6.5244	5.1531e-18	2.6938e-15	hypothetical protein GALMADRAFT_231441 [Galerina marginata CBS 339.88]
g4532	7.72478	617.2	-6.3201	6.5212e-18	3.2872e-15	hypothetical protein M413DRAFT_32925 [Hebeloma cylindrosporum h7]
g10388	264.032	11632.5	-5.4613	4.8622e-17	2.3494e-14	hydrophobin-319 [Pholiota nameko]
g3116	13.5794	778.288	-5.8408	4.9937e-17	2.3494e-14	hypothetical protein GALMADRAFT_144010 [Galerina marginata CBS 339.88]
Novel00314	561.375	7.7137	6.1854	7.7264e-17	3.5177e-14	-
g3679	0.32691	191.722	-9.1959	1.6734e-16	7.3807e-14	hypothetical protein HYPSUDRAFT_192144 [Hypholoma sublateritium FD-334 SS-4]
Novel00807	2.19703	1847.66	-9.7159	2.8395e-16	1.2145e-13	hypothetical protein GALMADRAFT_435833 [Galerina marginata CBS 339.88]
g9706	0.347429	183.627	-9.0458	3.3196e-16	1.378e-13	hypothetical protein M413DRAFT_440720 [Hebeloma cylindrosporum h7]
g5673	23.8387	3009.53	-6.9801	4.9149e-16	1.9415e-13	copper radical oxidase [Hypholoma sublateritium FD-334 SS-4]
Novel01902	204.31	0.640228	8.318	4.9522e-16	1.9415e-13	-
g5886	19.1991	877.485	-5.5143	5.3897e-16	2.056e-13	hypothetical protein HYPSUDRAFT_54966 [Hypholoma sublateritium FD-334 SS-4]
g11538	0.296462	923.236	-11.605	1.1602e-15	4.3092e-13	hypothetical protein HYPSUDRAFT_194341 [Hypholoma sublateritium FD-334 SS-4]
Novel00048	676.849	13.4061	5.6579	1.2485e-15	4.5182e-13	hypothetical protein PLEOSDRAFT_1062548 [Pleurotus ostreatus PC15]
g10111	0.643891	182.319	-8.1454	2.7202e-15	9.5982e-13	hypothetical protein HYPSUDRAFT_220025 [Hypholoma sublateritium FD-334 SS-4]
Novel02355	216.326	1.36795	7.305	3.9552e-15	1.3615e-12	hypothetical protein HYPSUDRAFT_1068332 [Hypholoma sublateritium FD-334 SS-4]
g7868	355.358	10561.1	-4.8933	7.4109e-15	2.4904e-12	-
g11820	2229.68	72.6806	4.9391	9.6054e-15	3.1528e-12	hypothetical protein HYPSUDRAFT_146932 [Hypholoma sublateritium FD-334 SS-4]
g11205	34.8966	1167.6	-5.0643	1.0349e-14	3.3197e-12	hypothetical protein HYPSUDRAFT_1080484 [Hypholoma sublateritium FD-334 SS-4]
Novel01528	941.714	25.8146	5.189	1.2765e-14	4.0037e-12	-
g116	19.3208	714.379	-5.2085	1.3692e-14	4.201e-12	hypothetical protein GALMADRAFT_1354883 [Galerina marginata CBS 339.88]
g10040	200.272	5472.98	-4.7723	1.4504e-14	4.3555e-12	hypothetical protein HYPSUDRAFT_38838 [Hypholoma sublateritium FD-334 SS-4]
g12330	4.04728	288.4	-6.155	1.9707e-14	5.7945e-12	acyl- oxidase [Moniliophthora roreri MCA 2997]
g9853	434.487	0.683977	9.3112	2.0656e-14	5.9499e-12	hypothetical protein GALMADRAFT_153413 [Galerina marginata CBS 339.88]
g101	4103.8	149.792	4.7759	2.148e-14	6.0634e-12	aspartic peptidase A1 [Laccaria bicolor S238N-H82]
g9128	25.1979	3718.87	-7.2054	2.6916e-14	7.4488e-12	-
g11924	335.745	6.03108	5.7988	3.6916e-14	1.002e-11	hypothetical protein HYPSUDRAFT_206497 [Hypholoma sublateritium FD-334 SS-4]
Novel03776	2916.28	50.3382	5.8563	4.9203e-14	1.3103e-11	-
g5054	2384.98	90.6974	4.7168	7.0971e-14	1.855e-11	hypothetical protein HYPSUDRAFT_150411, partial [Hypholoma sublateritium FD-334 SS-4]
Novel01134	4403.25	33.0655	7.0571	9.0768e-14	2.3293e-11	hypothetical protein M413DRAFT_238289 [Hebeloma cylindrosporum h7]
g11167	48.6159	1359.01	-4.805	1.0891e-13	2.745e-11	hypothetical protein HYPSUDRAFT_90339 [Hypholoma sublateritium FD-334 SS-4]
g9942	77.8569	2485.7	-4.9967	1.3742e-13	3.4026e-11	aspartic peptidase A1 [Laccaria bicolor S238N-H82]
g6744	17.531	615.065	-5.1328	1.4899e-13	3.6256e-11	hypothetical protein HYPSUDRAFT_49374 [Hypholoma sublateritium FD-334 SS-4]
Novel00993	1456.63	55.8419	4.7051	1.6321e-13	3.9044e-11	hypothetical protein WG66_18457 [Moniliophthora roreri]
Novel01861	458.735	4.06338	6.8188	1.8086e-13	4.2545e-11	hypothetical protein HYPSUDRAFT_856658 [Hypholoma sublateritium FD-334 SS-4]
Novel03458	24.3676	763.469	-4.9695	2.1475e-13	4.9688e-11	-
g2567	400.139	0	Inf	2.2671e-13	5.161e-11	-
Novel03214	12.0201	449.741	-5.2256	2.5489e-13	5.7104e-11	hypothetical protein GALMADRAFT_229967 [Galerina marginata CBS 339.88]
Novel04301	417.107	3.72139	6.8084	3.2197e-13	7.1005e-11	-
g4553	0.674339	169.668	-7.975	3.8348e-13	8.3269e-11	hypothetical protein GALMADRAFT_144010 [Galerina marginata CBS 339.88]
g9574	5.83539	280.878	-5.589	4.036e-13	8.631e-11	hypothetical protein HYPSUDRAFT_41552 [Hypholoma sublateritium FD-334 SS-4]
g12235	44.3485	1106.35	-4.6408	4.7706e-13	1.005e-10	-
Novel03856	180.876	0	Inf	6.7578e-13	1.4027e-10	-
g12190	40.2937	1001.75	-4.6358	7.9722e-13	1.6307e-10	hypothetical protein HYPSUDRAFT_38748 [Hypholoma sublateritium FD-334 SS-4]
g10228	1096.42	45.2704	4.5981	8.5918e-13	1.7323e-10	glycoside hydrolase family 16 protein [Hypholoma sublateritium FD-334 SS-4]
g2513	1506.66	69.6819	4.4344	1.5402e-12	3.0617e-10	hypothetical protein HYPSUDRAFT_108283, partial [Hypholoma sublateritium FD-334 SS-4]
g5305	1.23681	147.734	-6.9002	1.5925e-12	3.1218e-10	hypothetical protein HYPSUDRAFT_135770 [Hypholoma sublateritium FD-334 SS-4]
Novel04178	2.50408	569.619	-7.8296	1.7604e-12	3.4036e-10	hypothetical protein GALMADRAFT_126628 [Galerina marginata CBS 339.88]
g9902	74.3539	1565.76	-4.3963	2.2896e-12	4.367e-10	hypothetical protein M413DRAFT_449179 [Hebeloma cylindrosporum h7]
g5892	0	4187.79	#NAME?	2.4332e-12	4.5789e-10	-
Novel03168	337.128	2.74026	6.9428	2.9438e-12	5.467e-10	-
Novel04162	2.73839	172.987	-5.9812	3.607e-12	6.6116e-10	-
Novel03202	881.005	40.0256	4.4602	4.2642e-12	7.7161e-10	hypothetical protein M413DRAFT_70806, partial [Hebeloma cylindrosporum h7]
g8599	13257.1	747.694	4.1482	4.3212e-12	7.7202e-10	glycoside hydrolase family 5 protein [Hypholoma sublateritium FD-334 SS-4]
g5764	7.93982	278.859	-5.1343	5.2406e-12	9.2458e-10	hypothetical protein HYPSUDRAFT_38907 [Hypholoma sublateritium FD-334 SS-4]
g4395	7632.25	146.853	5.6997	6.2634e-12	1.0914e-09	hypothetical protein HYPSUDRAFT_72047 [Hypholoma sublateritium FD-334 SS-4]
g9178	75.1343	1437.85	-4.2583	7.6059e-12	1.3091e-09	-
g4141	9.45258	394.389	-5.3828	7.8911e-12	1.3419e-09	hypothetical protein HYPSUDRAFT_1073693 [Hypholoma sublateritium FD-334 SS-4]
g6929	2112.54	114.235	4.2089	8.6602e-12	1.4551e-09	hypothetical protein HYPSUDRAFT_59351 [Hypholoma sublateritium FD-334 SS-4]
g11662	84.2049	1625.88	-4.2712	9.4151e-12	1.5634e-09	hypothetical protein HYPSUDRAFT_955064 [Hypholoma sublateritium FD-334 SS-4]
Novel00382	11576.2	24.4963	8.8844	1.0255e-11	1.6829e-09	-
g10351	203.891	3411.06	-4.0643	1.6575e-11	2.6889e-09	hypothetical protein HYPSUDRAFT_126507 [Hypholoma sublateritium FD-334 SS-4]
g7103	303.352	5228.15	-4.1072	2.0183e-11	3.2371e-09	hypothetical protein GALMADRAFT_233315 [Galerina marginata CBS 339.88]
g12416	42.6611	815.522	-4.2567	2.3506e-11	3.7277e-09	hypothetical protein GALMADRAFT_259627 [Galerina marginata CBS 339.88]
g5123	109.108	0.683977	7.3176	2.5888e-11	4.0598e-09	hypothetical protein HYPSUDRAFT_1030351 [Hypholoma sublateritium FD-334 SS-4]
Novel01777	2388.26	99.6869	4.5824	3.1875e-11	4.9086e-09	-
Novel00373	1.18585	122.787	-6.6941	3.1996e-11	4.9086e-09	hypothetical protein HYPSUDRAFT_186447 [Hypholoma sublateritium FD-334 SS-4]
g5248	73.956	1243.93	-4.0721	3.7738e-11	5.7273e-09	hypothetical protein HYPSUDRAFT_189028 [Hypholoma sublateritium FD-334 SS-4]
Novel00558	33.0569	642.193	-4.28	3.9252e-11	5.8936e-09	-
Novel00906	108.869	2462.28	-4.4993	4.3299e-11	6.4329e-09	hypothetical protein HYPSUDRAFT_47047 [Hypholoma sublateritium FD-334 SS-4]
g2935	200.124	4.4021	5.5066	4.6129e-11	6.7819e-09	hypothetical protein HYPSUDRAFT_189656 [Hypholoma sublateritium FD-334 SS-4]
g799	15.9722	375.409	-4.5548	5.5267e-11	8.0417e-09	hypothetical protein HYPSUDRAFT_41145, partial [Hypholoma sublateritium FD-334 SS-4]
g7867	299.57	4628.73	-3.9497	5.7951e-11	8.3461e-09	-
Novel01817	0.643891	101.481	-7.3002	6.0622e-11	8.6426e-09	hypothetical protein M413DRAFT_422835 [Hebeloma cylindrosporum h7]
g12350	13283.5	903.028	3.8787	6.8418e-11	9.6565e-09	hypothetical protein GALMADRAFT_238670 [Galerina marginata CBS 339.88]
g1635	1561.56	96.2447	4.0201	6.9156e-11	9.664e-09	Diacetyl reductase [(S)-acetoin forming], partial [Leucoagaricus sp. SymC.cos]
g3917	428.732	20.4817	4.3877	9.3136e-11	1.2887e-08	-
g6364	9473.69	654.443	3.8556	9.7431e-11	1.3351e-08	hypothetical protein HYPSUDRAFT_623648 [Hypholoma sublateritium FD-334 SS-4]
g3771	158.668	2327.38	-3.8746	1.1699e-10	1.5876e-08	hypothetical protein HYPSUDRAFT_197962 [Hypholoma sublateritium FD-334 SS-4]
g6556	2.57556	140.17	-5.7662	1.2423e-10	1.6572e-08	hypothetical protein HYPSUDRAFT_57743 [Hypholoma sublateritium FD-334 SS-4]
g11521	323.411	7.82525	5.3691	1.2446e-10	1.6572e-08	hypothetical protein HYPSUDRAFT_32786 [Hypholoma sublateritium FD-334 SS-4]
Novel03446	10.5247	267.164	-4.6659	1.3277e-10	1.7513e-08	-
Novel04246	2.06405	496.468	-7.9101	1.7752e-10	2.32e-08	hypothetical protein HYPSUDRAFT_166823 [Hypholoma sublateritium FD-334 SS-4]
Novel03638	512.91	0	Inf	2.0856e-10	2.7006e-08	hypothetical protein GALMADRAFT_208622 [Galerina marginata CBS 339.88]
Novel00112	1.02177	101.331	-6.6319	2.2366e-10	2.8698e-08	-
g9064	754.751	47.6193	3.9864	2.7665e-10	3.5177e-08	hypothetical protein GALMADRAFT_238670 [Galerina marginata CBS 339.88]
g8325	1.30764	106.999	-6.3545	2.7957e-10	3.5231e-08	-
Novel02861	743.283	42.7485	4.12	4.2031e-10	5.2498e-08	hypothetical protein GALMADRAFT_141343 [Galerina marginata CBS 339.88]
Novel02302	0	73.7006	#NAME?	5.1272e-10	6.3429e-08	-
g11704	1.89063	202.479	-6.7428	5.1681e-10	6.3429e-08	hypothetical protein HYPSUDRAFT_189720 [Hypholoma sublateritium FD-334 SS-4]
Novel02584	399.173	22.0993	4.1749	5.5158e-10	6.7112e-08	-
Novel03040	3.63771	142.87	-5.2955	5.9205e-10	7.1421e-08	-
g5108	3054.8	235.175	3.6993	6.192e-10	7.4062e-08	hypothetical protein HYPSUDRAFT_33010 [Hypholoma sublateritium FD-334 SS-4]
g5241	16.7995	320.678	-4.2546	6.6243e-10	7.8567e-08	hypothetical protein HYPSUDRAFT_42092 [Hypholoma sublateritium FD-334 SS-4]
g750	24.288	416.466	-4.0999	6.83e-10	8.0333e-08	hypothetical protein HYPSUDRAFT_45796 [Hypholoma sublateritium FD-334 SS-4]
Novel03533	35.6343	565.416	-3.988	6.9785e-10	8.14e-08	hypothetical protein HYPSUDRAFT_38393 [Hypholoma sublateritium FD-334 SS-4]
g2360	149.759	1915.01	-3.6766	7.298e-10	8.4429e-08	hypothetical protein HYPSUDRAFT_170595 [Hypholoma sublateritium FD-334 SS-4]
g1063	8.24681	211.726	-4.6822	7.5244e-10	8.5758e-08	hypothetical protein HYPSUDRAFT_147267 [Hypholoma sublateritium FD-334 SS-4]
g2246	57.7056	855.575	-3.8901	7.5344e-10	8.5758e-08	hypothetical protein HYPSUDRAFT_48173 [Hypholoma sublateritium FD-334 SS-4]
g396	9.06286	213.025	-4.5549	9.3963e-10	1.061e-07	hypothetical protein HYPSUDRAFT_38780 [Hypholoma sublateritium FD-334 SS-4]
Novel02473	155.95	2.87478	5.7615	1.033e-09	1.1571e-07	hypothetical protein HYPSUDRAFT_36495 [Hypholoma sublateritium FD-334 SS-4]
Novel03899	30.6344	603.199	-4.2994	1.1869e-09	1.3191e-07	-
g5620	8.76765	208.943	-4.5748	1.2351e-09	1.3619e-07	hypothetical protein HYPSUDRAFT_41187 [Hypholoma sublateritium FD-334 SS-4]
g8588	729.672	51.4042	3.8273	1.4142e-09	1.5473e-07	hypothetical protein HYPSUDRAFT_66920 [Hypholoma sublateritium FD-334 SS-4]
g27	3650.61	44.1728	6.3688	1.4759e-09	1.5976e-07	hypothetical protein HYPSUDRAFT_70782 [Hypholoma sublateritium FD-334 SS-4]
g3193	4793.07	54608.2	-3.5101	1.4828e-09	1.5976e-07	hypothetical protein HYPSUDRAFT_42596 [Hypholoma sublateritium FD-334 SS-4]
Novel04641	4.06655	138.017	-5.0849	1.6558e-09	1.7705e-07	-
g1712	1001.48	11837.3	-3.5631	1.8232e-09	1.921e-07	hypothetical protein HYPSUDRAFT_39788 [Hypholoma sublateritium FD-334 SS-4]
g6420	275.685	3224.36	-3.5479	1.8238e-09	1.921e-07	-
g7332	11.8627	3392.89	-8.1599	1.8756e-09	1.9609e-07	hypothetical protein HYPSUDRAFT_72210 [Hypholoma sublateritium FD-334 SS-4]
g11998	971.245	10906.9	-3.4893	1.9969e-09	2.0724e-07	-
g12077	236.208	2697.82	-3.5137	2.2567e-09	2.3249e-07	hypothetical protein HYPSUDRAFT_63609 [Hypholoma sublateritium FD-334 SS-4]
Novel00348	3164.33	278.08	3.5083	2.3662e-09	2.42e-07	hypothetical protein HYPSUDRAFT_65056 [Hypholoma sublateritium FD-334 SS-4]
g2396	34.4261	494.642	-3.8448	2.4983e-09	2.5367e-07	hypothetical protein HYPSUDRAFT_41682 [Hypholoma sublateritium FD-334 SS-4]
g1747	1208.26	44875.2	-5.2149	2.5693e-09	2.5902e-07	hypothetical protein HYPSUDRAFT_201519 [Hypholoma sublateritium FD-334 SS-4]
g11253	49.9178	1244.5	-4.6399	2.9042e-09	2.907e-07	hypothetical protein HYPSUDRAFT_205831 [Hypholoma sublateritium FD-334 SS-4]
Novel02405	7.26482	175.217	-4.5921	3.0499e-09	3.0315e-07	hypothetical protein HYPSUDRAFT_289722 [Hypholoma sublateritium FD-334 SS-4]
g7774	2626.58	115.855	4.5028	3.2698e-09	3.2273e-07	-
g2442	2.58483	87318.9	-15.044	3.4347e-09	3.3665e-07	-
g2362	1547.79	131.827	3.5535	3.5246e-09	3.4308e-07	glycoside hydrolase family 79 protein [Hypholoma sublateritium FD-334 SS-4]
g9042	5.50907	157.344	-4.836	3.596e-09	3.4763e-07	hypothetical protein K443DRAFT_14024 [Laccaria amethystina LaAM-08-1]
Novel00920	86.7991	0.982217	6.4655	3.7203e-09	3.572e-07	hypothetical protein GALMADRAFT_234944 [Galerina marginata CBS 339.88]
g12189	182.183	2082.57	-3.5149	4.0719e-09	3.8832e-07	hypothetical protein HYPSUDRAFT_38748 [Hypholoma sublateritium FD-334 SS-4]
g1062	11.9685	511.203	-5.4166	4.5555e-09	4.3152e-07	hypothetical protein HYPSUDRAFT_147267 [Hypholoma sublateritium FD-334 SS-4]
Novel01391	2.3717	109.69	-5.5314	4.9035e-09	4.5849e-07	hypothetical protein SERLADRAFT_401574 [Serpula lacrymans var. lacrymans S7.9]
Novel02145	417.401	29.2031	3.8372	4.9052e-09	4.5849e-07	-
g327	18394.9	1760.3	3.3854	5.2818e-09	4.9044e-07	hypothetical protein HYPSUDRAFT_67465 [Hypholoma sublateritium FD-334 SS-4]
g5529	210.029	2291.3	-3.4475	5.5224e-09	5.0944e-07	hypothetical protein GALMADRAFT_240231 [Galerina marginata CBS 339.88]
g2763	835.271	8533.24	-3.3528	6.6274e-09	6.0739e-07	hypothetical protein HYPSUDRAFT_203425 [Hypholoma sublateritium FD-334 SS-4]
Novel02297	303.947	3244.86	-3.4163	6.6803e-09	6.0829e-07	-
g2752	62.2896	1620.79	-4.7016	6.8743e-09	6.2195e-07	hypothetical protein HYPSUDRAFT_87754 [Hypholoma sublateritium FD-334 SS-4]
g1537	1225.3	57.5744	4.4116	7.413e-09	6.6641e-07	-
g2152	1375.41	125.688	3.4519	8.4304e-09	7.5308e-07	hypothetical protein M413DRAFT_404228 [Hebeloma cylindrosporum h7]
g2976	2018.2	187.911	3.4249	9.037e-09	8.0219e-07	hypothetical protein GALMADRAFT_134486 [Galerina marginata CBS 339.88]
g5879	556.182	5593.6	-3.3301	9.3044e-09	8.2077e-07	Clavaminate synthase-like protein [Daedalea quercina L-15889]
Novel04066	0	116.365	#NAME?	1.0162e-08	8.9089e-07	hypothetical protein GALMADRAFT_253138 [Galerina marginata CBS 339.88]
g6300	6.39721	153.743	-4.5869	1.0548e-08	9.1901e-07	hypothetical protein HYPSUDRAFT_36302 [Hypholoma sublateritium FD-334 SS-4]
g3133	43.2205	551.156	-3.6727	1.0784e-08	9.2884e-07	-
Novel03680	44.0732	543.108	-3.6233	1.0793e-08	9.2884e-07	hypothetical protein HYPSUDRAFT_43949 [Hypholoma sublateritium FD-334 SS-4]
g2666	644.426	55.9392	3.5261	1.3908e-08	1.1897e-06	MFS monocarboxylate transporter [Heterobasidion irregulare TC 32-1]
Novel02137	100.134	2.37422	5.3983	1.5195e-08	1.2919e-06	hypothetical protein GALMADRAFT_145756 [Galerina marginata CBS 339.88]
Novel03188	663.893	58.2698	3.5101	1.5402e-08	1.3017e-06	hypothetical protein HYPSUDRAFT_64785 [Hypholoma sublateritium FD-334 SS-4]
g3405	4007.94	38963.2	-3.2812	1.7354e-08	1.4579e-06	hypothetical protein K443DRAFT_676085 [Laccaria amethystina LaAM-08-1]
g4814	136.907	1380.81	-3.3342	1.8366e-08	1.5338e-06	hypothetical protein HYPSUDRAFT_66808 [Hypholoma sublateritium FD-334 SS-4]
g2607	455.303	37.5092	3.6015	1.8663e-08	1.5495e-06	hypothetical protein GALMADRAFT_98973 [Galerina marginata CBS 339.88]
Novel03529	179.07	1728.41	-3.2709	1.9869e-08	1.64e-06	-
Novel04521	19.1301	1007.23	-5.7184	2.0614e-08	1.6916e-06	hypothetical protein HYPSUDRAFT_99347, partial [Hypholoma sublateritium FD-334 SS-4]
g525	2.57556	98.7999	-5.2616	2.0962e-08	1.7102e-06	hypothetical protein HYPSUDRAFT_199336 [Hypholoma sublateritium FD-334 SS-4]
g6716	67.2549	718.527	-3.4173	2.1761e-08	1.7652e-06	hypothetical protein HYPSUDRAFT_164726 [Hypholoma sublateritium FD-334 SS-4]
g9783	271.304	5246.81	-4.2735	2.3492e-08	1.8885e-06	hypothetical protein HYPSUDRAFT_204133 [Hypholoma sublateritium FD-334 SS-4]
g1348	32.5393	1087.4	-5.0626	2.355e-08	1.8885e-06	hypothetical protein GALMADRAFT_133382 [Galerina marginata CBS 339.88]
Novel03059	2.92233	102.189	-5.128	2.3803e-08	1.8889e-06	hypothetical protein HYPSUDRAFT_304520 [Hypholoma sublateritium FD-334 SS-4]
g11420	321.95	3125.54	-3.2792	2.3823e-08	1.8889e-06	hypothetical protein HYPSUDRAFT_146154 [Hypholoma sublateritium FD-334 SS-4]
g3090	39.3901	456.896	-3.536	2.6041e-08	2.0533e-06	hypothetical protein HYPSUDRAFT_201678 [Hypholoma sublateritium FD-334 SS-4]
g1064	5039.64	45266.6	-3.1671	2.6905e-08	2.1096e-06	hypothetical protein HYPSUDRAFT_139254 [Hypholoma sublateritium FD-334 SS-4]
g5891	0	81.6595	#NAME?	2.7782e-08	2.1664e-06	hypothetical protein GALMADRAFT_237367 [Galerina marginata CBS 339.88]
Novel02120	4.95594	123.194	-4.6356	3.2798e-08	2.5434e-06	-
Novel00499	362.008	3382.62	-3.224	3.3277e-08	2.5665e-06	hypothetical protein HYPSUDRAFT_685147 [Hypholoma sublateritium FD-334 SS-4]
g5875	74260.2	666125	-3.1651	3.534e-08	2.7108e-06	-
Novel04695	30.267	431.037	-3.832	4.6543e-08	3.5509e-06	hypothetical protein GALMADRAFT_252009 [Galerina marginata CBS 339.88]
g2665	1.04229	221.743	-7.733	4.7188e-08	3.5807e-06	hypothetical protein GYMLUDRAFT_232626 [Gymnopus luxurians FD-317 M1]
g12374	1006.51	87.6974	3.5207	4.7449e-08	3.5813e-06	hypothetical protein HYPSUDRAFT_136540, partial [Hypholoma sublateritium FD-334 SS-4]
g1801	31.4111	366.829	-3.5458	5.1049e-08	3.8325e-06	hypothetical protein HYPSUDRAFT_44613 [Hypholoma sublateritium FD-334 SS-4]
g10281	235.04	2166.8	-3.2046	5.4039e-08	4.0355e-06	hypothetical protein HYPSUDRAFT_202241 [Hypholoma sublateritium FD-334 SS-4]
g12535	521.195	0	Inf	5.8328e-08	4.3329e-06	hypothetical protein HYPSUDRAFT_52722 [Hypholoma sublateritium FD-334 SS-4]
g11847	42557.7	2639.76	4.0109	5.9e-08	4.3598e-06	hypothetical protein HYPSUDRAFT_697811 [Hypholoma sublateritium FD-334 SS-4]
g4564	6215.85	698.624	3.1534	6.0785e-08	4.4683e-06	hypothetical protein HYPSUDRAFT_67730 [Hypholoma sublateritium FD-334 SS-4]
g88	820.351	6837.83	-3.0592	7.5282e-08	5.5054e-06	hypothetical protein HYPSUDRAFT_58487 [Hypholoma sublateritium FD-334 SS-4]
g12677	1638.16	182.609	3.1652	7.6084e-08	5.5353e-06	hypothetical protein HYPSUDRAFT_489273 [Hypholoma sublateritium FD-334 SS-4]
g11291	2367.5	271.649	3.1235	8.095e-08	5.8592e-06	hypothetical protein HYPSUDRAFT_51104 [Hypholoma sublateritium FD-334 SS-4]
Novel01512	8.15362	146.181	-4.1642	8.1988e-08	5.9039e-06	-
g1366	62.9297	0.640228	6.619	8.4955e-08	6.0865e-06	hypothetical protein GALMADRAFT_227695 [Galerina marginata CBS 339.88]
g399	55.3437	550.186	-3.3134	9.0288e-08	6.4267e-06	glycoside hydrolase family 28 protein [Hypholoma sublateritium FD-334 SS-4]
g3319	98.7295	2486.94	-4.6547	9.0613e-08	6.4267e-06	hypothetical protein HYPSUDRAFT_642555 [Hypholoma sublateritium FD-334 SS-4]
g11701	44.0247	464.95	-3.4007	9.3511e-08	6.5991e-06	hypothetical protein HYPSUDRAFT_39549 [Hypholoma sublateritium FD-334 SS-4]
g2678	0	136.36	#NAME?	9.7538e-08	6.849e-06	hypothetical protein HYPSUDRAFT_92712 [Hypholoma sublateritium FD-334 SS-4]
g8968	607.14	5018.07	-3.047	9.8981e-08	6.9159e-06	hypothetical protein HYPSUDRAFT_42238 [Hypholoma sublateritium FD-334 SS-4]
g2795	280.606	23.1555	3.5991	1.0469e-07	7.2791e-06	hypothetical protein HYPSUDRAFT_64899 [Hypholoma sublateritium FD-334 SS-4]
g9852	289.1	23.8581	3.599	1.0863e-07	7.5156e-06	hypothetical protein PISL3812_02874 [Talaromyces islandicus]
Novel00872	7.17598	258.31	-5.1698	1.2205e-07	8.4027e-06	hypothetical protein HYPSUDRAFT_415689 [Hypholoma sublateritium FD-334 SS-4]
Novel01413	169.559	11.1841	3.9223	1.3886e-07	9.5136e-06	hypothetical protein HYPSUDRAFT_559139 [Hypholoma sublateritium FD-334 SS-4]
g1816	5988.53	401.405	3.8991	1.4015e-07	9.556e-06	hypothetical protein HYPSUDRAFT_626845 [Hypholoma sublateritium FD-334 SS-4]
g9339	3.85275	101.018	-4.7126	1.4371e-07	9.7513e-06	hypothetical protein HYPSUDRAFT_219976 [Hypholoma sublateritium FD-334 SS-4]
g1981	87.9958	780.698	-3.1493	1.5326e-07	1.035e-05	hypothetical protein HYPSUDRAFT_36457 [Hypholoma sublateritium FD-334 SS-4]
g1828	3.03485	111.584	-5.2004	1.6882e-07	1.1346e-05	-
Novel02760	7.05044	306.147	-5.4404	1.7153e-07	1.1474e-05	hypothetical protein HYPSUDRAFT_45965 [Hypholoma sublateritium FD-334 SS-4]
g86	10.0256	1065.78	-6.7321	1.8339e-07	1.2209e-05	hypothetical protein HYPSUDRAFT_148365 [Hypholoma sublateritium FD-334 SS-4]
g557	16.4501	206.192	-3.6478	1.9033e-07	1.2612e-05	hypothetical protein HYPSUDRAFT_55236 [Hypholoma sublateritium FD-334 SS-4]
Novel03986	45.2597	0	Inf	2.4055e-07	1.5865e-05	hypothetical protein HYPSUDRAFT_39442 [Hypholoma sublateritium FD-334 SS-4]
g640	32.6541	5649.91	-7.4348	2.4507e-07	1.6088e-05	hypothetical protein GALMADRAFT_96391 [Galerina marginata CBS 339.88]
g9213	108.993	1800.76	-4.0463	2.5096e-07	1.6398e-05	hypothetical protein M413DRAFT_71244 [Hebeloma cylindrosporum h7]
g5483	1486.98	182.028	3.0302	2.7155e-07	1.7599e-05	hypothetical protein HYPSUDRAFT_47720 [Hypholoma sublateritium FD-334 SS-4]
g6307	17059.9	129290	-2.9219	2.7298e-07	1.7599e-05	-
g3491	6421.54	825.137	2.9602	2.7307e-07	1.7599e-05	hypothetical protein HYPSUDRAFT_69132 [Hypholoma sublateritium FD-334 SS-4]
g12604	1719.65	212.721	3.0151	2.8752e-07	1.8446e-05	hypothetical protein HYPSUDRAFT_298283 [Hypholoma sublateritium FD-334 SS-4]
Novel01791	3.76075	94.508	-4.6513	3.0596e-07	1.954e-05	-
g8921	316.116	30.9259	3.3536	3.4562e-07	2.1973e-05	hypothetical protein HYPSUDRAFT_46556 [Hypholoma sublateritium FD-334 SS-4]
Novel03679	31.4224	718.083	-4.5143	3.5563e-07	2.2509e-05	hypothetical protein HYPSUDRAFT_56409 [Hypholoma sublateritium FD-334 SS-4]
Novel00098	2.84092	350.016	-6.9449	3.6188e-07	2.2801e-05	hypothetical protein M413DRAFT_447832, partial [Hebeloma cylindrosporum h7]
g1312	64.7317	571.493	-3.1422	3.8706e-07	2.428e-05	hypothetical protein HYPSUDRAFT_45036 [Hypholoma sublateritium FD-334 SS-4]
g11105	983.12	7434.26	-2.9187	4.2109e-07	2.6298e-05	hypothetical protein HYPSUDRAFT_1095431 [Hypholoma sublateritium FD-334 SS-4]
g3262	8.66572	136.233	-3.9746	4.3043e-07	2.6762e-05	hypothetical protein CC1G_08331 [Coprinopsis cinerea okayama7#130]
Novel00331	0.32691	71.6446	-7.7758	4.5102e-07	2.792e-05	hypothetical protein HYPSUDRAFT_202249 [Hypholoma sublateritium FD-334 SS-4]
g10821	243.209	1802.45	-2.8897	4.9398e-07	3.0446e-05	multicopper oxidase [Hypholoma sublateritium FD-334 SS-4]
Novel00858	165.276	15068.1	-6.5105	5.0929e-07	3.1253e-05	hypothetical protein K443DRAFT_680920 [Laccaria amethystina LaAM-08-1]
g3103	294.296	21.0654	3.8043	5.4492e-07	3.3294e-05	glycoside hydrolase family 16 protein [Hypholoma sublateritium FD-334 SS-4]
Novel02259	0	61.3835	#NAME?	5.529e-07	3.3637e-05	hypothetical protein HYPSUDRAFT_43952 [Hypholoma sublateritium FD-334 SS-4]
g3095	1315.7	9156.94	-2.799	6.1328e-07	3.7149e-05	glycoside hydrolase family 5 protein [Hypholoma sublateritium FD-334 SS-4]
Novel03275	2755.26	382.297	2.8494	6.8777e-07	4.1483e-05	hypothetical protein HYPSUDRAFT_77750 [Hypholoma sublateritium FD-334 SS-4]
g10029	0.592924	136.589	-7.8478	7.1166e-07	4.2671e-05	hypothetical protein HYPSUDRAFT_142565 [Hypholoma sublateritium FD-334 SS-4]
g1420	19.1593	210.856	-3.4601	7.135e-07	4.2671e-05	hypothetical protein HYPSUDRAFT_43357 [Hypholoma sublateritium FD-334 SS-4]
g11320	0	68.6708	#NAME?	7.8305e-07	4.6633e-05	hypothetical protein HYPSUDRAFT_185851 [Hypholoma sublateritium FD-334 SS-4]
g7621	10.0349	139.635	-3.7986	8.232e-07	4.8818e-05	Transcriptional regulator NRG1 [Leucoagaricus sp. SymC.cos]
g8328	403.388	6.13638	6.0386	8.3287e-07	4.9185e-05	hypothetical protein HYPSUDRAFT_61939 [Hypholoma sublateritium FD-334 SS-4]
g7781	7677.73	58276.8	-2.9242	8.4882e-07	4.9918e-05	hypothetical protein HYPSUDRAFT_1052479 [Hypholoma sublateritium FD-334 SS-4]
g6667	3638.23	23925.1	-2.7172	9.7933e-07	5.7354e-05	NADP-dependent mannitol dehydrogenase MtDH [Laccaria bicolor S238N-H82]
g9179	193.37	1362.65	-2.817	1.0162e-06	5.9269e-05	-
g1426	5361.46	459.279	3.5452	1.0228e-06	5.9407e-05	hypothetical protein HYPSUDRAFT_43624 [Hypholoma sublateritium FD-334 SS-4]
Novel04114	21.6348	338.124	-3.9661	1.0441e-06	6.0397e-05	hypothetical protein HYPSUDRAFT_206437 [Hypholoma sublateritium FD-334 SS-4]
g10188	399.587	47.8377	3.0623	1.1242e-06	6.4665e-05	hypothetical protein HYPSUDRAFT_1023921 [Hypholoma sublateritium FD-334 SS-4]
Novel04005	85.1605	651.807	-2.9362	1.1271e-06	6.4665e-05	hypothetical protein GALMADRAFT_106085 [Galerina marginata CBS 339.88]
Novel04286	7959	546.122	3.8653	1.1333e-06	6.4759e-05	hypothetical protein HYPSUDRAFT_44792 [Hypholoma sublateritium FD-334 SS-4]
g1462	1226.58	8138.9	-2.7302	1.2122e-06	6.8918e-05	hypothetical protein M413DRAFT_28998 [Hebeloma cylindrosporum h7]
Novel02053	418.21	18.9635	4.4629	1.2158e-06	6.8918e-05	-
g4331	1358.69	93.4834	3.8614	1.2248e-06	6.9149e-05	hypothetical protein M413DRAFT_7612 [Hebeloma cylindrosporum h7]
g5016	789.975	11174.8	-3.8223	1.2419e-06	6.9831e-05	hypothetical protein HYPSUDRAFT_33381 [Hypholoma sublateritium FD-334 SS-4]
g265	156.674	1098.26	-2.8094	1.2606e-06	7.0603e-05	-
Novel02509	1.61469	152.875	-6.5649	1.2934e-06	7.2153e-05	-
g3498	5538	711.344	2.9607	1.327e-06	7.3737e-05	hypothetical protein HYPSUDRAFT_68674 [Hypholoma sublateritium FD-334 SS-4]
g10608	94.2584	683.716	-2.8587	1.3378e-06	7.4045e-05	hypothetical protein HYPSUDRAFT_215069 [Hypholoma sublateritium FD-334 SS-4]
Novel04355	277.064	1888.32	-2.7688	1.3578e-06	7.4862e-05	glycoside hydrolase family 5 protein [Hypholoma sublateritium FD-334 SS-4]
Novel02992	51.8819	421.773	-3.0232	1.3902e-06	7.6345e-05	glycoside hydrolase family 5 protein [Hypholoma sublateritium FD-334 SS-4]
Novel03678	23.9245	234.033	-3.2902	1.4878e-06	8.1391e-05	hypothetical protein GALMADRAFT_209837 [Galerina marginata CBS 339.88]
g7707	1.32816	57.185	-5.4281	1.5257e-06	8.3143e-05	hypothetical protein HYPSUDRAFT_44909 [Hypholoma sublateritium FD-334 SS-4]
g1237	1777.55	259.093	2.7783	1.5822e-06	8.5892e-05	hypothetical protein HYPSUDRAFT_1069126 [Hypholoma sublateritium FD-334 SS-4]
g3022	9.93423	739.361	-6.2177	1.5988e-06	8.6459e-05	-
Novel00857	1.53328	105.117	-6.0992	1.6383e-06	8.8256e-05	hypothetical protein HYPSUDRAFT_82350 [Hypholoma sublateritium FD-334 SS-4]
Novel02820	1.02177	52.4909	-5.6829	1.7239e-06	9.2514e-05	-
g6772	66.6135	1475.52	-4.4693	1.7335e-06	9.2676e-05	hypothetical protein HYPSUDRAFT_201047 [Hypholoma sublateritium FD-334 SS-4]
Novel02055	93.9407	4.97997	4.2375	1.7442e-06	9.2898e-05	-
Novel03028	53.2475	0.982217	5.7605	1.7742e-06	9.3861e-05	hypothetical protein HYPSUDRAFT_39398 [Hypholoma sublateritium FD-334 SS-4]
g2606	5828.49	485.064	3.5869	1.7756e-06	9.3861e-05	hypothetical protein HYPSUDRAFT_69741 [Hypholoma sublateritium FD-334 SS-4]
g5284	209.266	12.9529	4.014	1.8045e-06	9.4818e-05	hypothetical protein GALMADRAFT_901336 [Galerina marginata CBS 339.88]
g3987	9.70676	125.893	-3.6971	1.8072e-06	9.4818e-05	hypothetical protein HYPSUDRAFT_739404 [Hypholoma sublateritium FD-334 SS-4]
Novel00863	68.247	2.37422	4.8452	1.8385e-06	9.6106e-05	-
g7957	1402.25	9068.14	-2.6931	1.8502e-06	9.6361e-05	glycoside hydrolase family 16 protein [Hypholoma sublateritium FD-334 SS-4]
g1219	692.266	22.7978	4.9244	1.9276e-06	0.00010002	hypothetical protein HYPSUDRAFT_166895 [Hypholoma sublateritium FD-334 SS-4]
g6584	158.328	1371.6	-3.1149	2.0317e-06	0.00010504	hypothetical protein HYPSUDRAFT_40935 [Hypholoma sublateritium FD-334 SS-4]
g10718	704.539	4.59206	7.2614	2.0623e-06	0.00010623	-
g1638	3.67808	150.383	-5.3535	2.1337e-06	0.00010951	hypothetical protein PLEOSDRAFT_1008897, partial [Pleurotus ostreatus PC15]
Novel01567	1810.66	127.622	3.8266	2.1713e-06	0.00011103	-
g12715	1269.12	186.554	2.7662	2.2751e-06	0.00011592	hypothetical protein HYPSUDRAFT_78619 [Hypholoma sublateritium FD-334 SS-4]
g10956	332.242	2138.94	-2.6866	2.2844e-06	0.00011598	hypothetical protein GALMADRAFT_229586 [Galerina marginata CBS 339.88]
g7295	236.688	1566.42	-2.7264	2.3152e-06	0.00011712	hypothetical protein GALMADRAFT_253823 [Galerina marginata CBS 339.88]
Novel04081	38.2317	318.698	-3.0594	2.414e-06	0.00012168	hypothetical protein HYPSUDRAFT_98037, partial [Hypholoma sublateritium FD-334 SS-4]
g10634	221.711	1455.61	-2.7149	2.514e-06	0.00012627	hypothetical protein HYPSUDRAFT_43308 [Hypholoma sublateritium FD-334 SS-4]
g6172	889.059	5583.84	-2.6509	2.5811e-06	0.00012918	hypothetical protein HYPSUDRAFT_54888 [Hypholoma sublateritium FD-334 SS-4]
Novel04361	4.57674	84.7052	-4.2101	2.624e-06	0.00013087	hypothetical protein HYPSUDRAFT_207487 [Hypholoma sublateritium FD-334 SS-4]
g12543	34.9668	287.542	-3.0397	2.9295e-06	0.00014559	hypothetical protein GALMADRAFT_144010 [Galerina marginata CBS 339.88]
g1015	25.6505	228.851	-3.1574	2.9773e-06	0.00014694	hypothetical protein HYPSUDRAFT_202249 [Hypholoma sublateritium FD-334 SS-4]
g8397	54.873	415.152	-2.9195	2.9776e-06	0.00014694	hypothetical protein HYPSUDRAFT_905207 [Hypholoma sublateritium FD-334 SS-4]
g10447	119.231	801.615	-2.7492	3.0452e-06	0.00014976	hypothetical protein HYPSUDRAFT_43308 [Hypholoma sublateritium FD-334 SS-4]
g560	40.4672	322.601	-2.9949	3.17e-06	0.00015535	-
g12669	0	34.9382	#NAME?	3.1818e-06	0.00015539	hydrophobin-251 [Fomitiporia mediterranea MF3/22]
Novel00240	62.3545	0.729903	6.4166	3.3543e-06	0.00016325	-
g9259	123.161	811.538	-2.7201	3.4181e-06	0.00016578	hypothetical protein HYPSUDRAFT_277247 [Hypholoma sublateritium FD-334 SS-4]
g1511	0.32691	316.257	-9.918	3.438e-06	0.00016618	hypothetical protein HYPSUDRAFT_92421 [Hypholoma sublateritium FD-334 SS-4]
Novel00811	1.67559	56.4341	-5.0738	3.5153e-06	0.00016894	hypothetical protein HYPSUDRAFT_44909 [Hypholoma sublateritium FD-334 SS-4]
Novel04083	19.4086	190.186	-3.2926	3.5191e-06	0.00016894	hypothetical protein HYPSUDRAFT_1074618 [Hypholoma sublateritium FD-334 SS-4]
g2146	69.0512	1926.69	-4.8023	3.5669e-06	0.00017065	Glucooligosaccharide oxidase [Hypholoma sublateritium FD-334 SS-4]
Novel03810	35.1148	0	Inf	3.7581e-06	0.00017893	-
g10109	24.1153	1135.73	-5.5575	3.7653e-06	0.00017893	-
g125	299.158	1889.42	-2.659	3.8237e-06	0.0001811	hypothetical protein GALMADRAFT_144275 [Galerina marginata CBS 339.88]
g4508	3020.54	222.752	3.7613	3.879e-06	0.0001831	hypothetical protein HYPSUDRAFT_67832 [Hypholoma sublateritium FD-334 SS-4]
g9416	7943.32	1317	2.5925	3.9544e-06	0.00018604	hypothetical protein HYPSUDRAFT_66286 [Hypholoma sublateritium FD-334 SS-4]
g7656	5292.31	769.162	2.7825	4.0134e-06	0.00018819	polyketide synthetase [Hypholoma sublateritium FD-334 SS-4]
g4068	1822.83	290.342	2.6504	4.0775e-06	0.00019056	hypothetical protein HYPSUDRAFT_205519 [Hypholoma sublateritium FD-334 SS-4]
Novel02616	1349.05	147.73	3.1909	4.4625e-06	0.00020787	hypothetical protein M413DRAFT_25789 [Hebeloma cylindrosporum h7]
g10999	354.248	2176.25	-2.619	4.5018e-06	0.00020901	hypothetical protein HYPSUDRAFT_140839 [Hypholoma sublateritium FD-334 SS-4]
g264	203.237	1292.42	-2.6688	4.5879e-06	0.0002123	-
Novel00990	3.35117	69.9148	-4.3829	4.7868e-06	0.00022079	-
g9839	314.11	3272.36	-3.381	5.0743e-06	0.00023329	hypothetical protein GALMADRAFT_714456 [Galerina marginata CBS 339.88]
g10346	2040.81	11671.9	-2.5158	5.7225e-06	0.00026223	hypothetical protein GALMADRAFT_249133 [Galerina marginata CBS 339.88]
g3920	1030.04	5964.79	-2.5338	5.8756e-06	0.0002683	-
g12503	603.36	3532.8	-2.5497	5.9115e-06	0.0002683	Brefeldin A resistance protein [Termitomyces sp. J132]
g7658	55.7055	414.059	-2.8939	5.912e-06	0.0002683	hypothetical protein HYPSUDRAFT_41233 [Hypholoma sublateritium FD-334 SS-4]
Novel01421	58.9061	403.484	-2.776	6.3113e-06	0.0002855	hypothetical protein HYPSUDRAFT_313187 [Hypholoma sublateritium FD-334 SS-4]
g503	192.407	1158.76	-2.5903	6.3925e-06	0.00028825	-
g2485	1654.53	278.376	2.5713	6.5137e-06	0.00029259	hypothetical protein M413DRAFT_22581 [Hebeloma cylindrosporum h7]
Novel02449	54.8081	1.73508	4.9813	6.5301e-06	0.00029259	-
g8403	19405.4	3251.61	2.5772	6.6028e-06	0.00029491	glycoside hydrolase family 92 protein [Hypholoma sublateritium FD-334 SS-4]
Novel03858	7288.23	1257.24	2.5353	6.7617e-06	0.00030106	b-(1-6) glucan synthase [Moniliophthora roreri MCA 2997]
g12172	78.9152	511.365	-2.696	6.8679e-06	0.00030482	hypothetical protein GALMADRAFT_144010 [Galerina marginata CBS 339.88]
g9108	5.76325	363.351	-5.9783	7.2489e-06	0.00032073	benzoquinone reductase [Hypholoma sublateritium FD-334 SS-4]
Novel04329	4.98572	80.212	-4.0079	7.3253e-06	0.00032309	hypothetical protein HYPSUDRAFT_41442 [Hypholoma sublateritium FD-334 SS-4]
g10919	3805.31	654.71	2.5391	7.4361e-06	0.00032638	hypothetical protein HYPSUDRAFT_434382 [Hypholoma sublateritium FD-334 SS-4]
Novel01025	2.55504	61.4389	-4.5877	7.4462e-06	0.00032638	hypothetical protein GALMADRAFT_145744 [Galerina marginata CBS 339.88]
Novel00751	9.68815	252.55	-4.7042	7.5267e-06	0.00032889	hypothetical protein HYPSUDRAFT_166823 [Hypholoma sublateritium FD-334 SS-4]
g1911	1923.22	326.543	2.5582	7.7461e-06	0.00033743	hypothetical protein GALMADRAFT_1138844 [Galerina marginata CBS 339.88]
g10246	644.114	99.9499	2.688	7.9021e-06	0.00034317	hypothetical protein HYPSUDRAFT_202696 [Hypholoma sublateritium FD-334 SS-4]
g10482	226.704	1301.9	-2.5217	8.1921e-06	0.00035467	hypothetical protein HYPSUDRAFT_48491 [Hypholoma sublateritium FD-334 SS-4]
g4967	665.03	3746.75	-2.4941	8.6094e-06	0.0003716	hypothetical protein HYPSUDRAFT_795631 [Hypholoma sublateritium FD-334 SS-4]
g5902	0	31.714	#NAME?	8.6413e-06	0.00037184	hypothetical protein HYPSUDRAFT_208084 [Hypholoma sublateritium FD-334 SS-4]
Novel03926	132.773	795.08	-2.5821	9.0491e-06	0.0003882	hypothetical protein HYPSUDRAFT_183326 [Hypholoma sublateritium FD-334 SS-4]
g8428	202.672	23.1252	3.1316	9.1489e-06	0.0003913	-
g11846	8965.61	1578.93	2.5055	9.261e-06	0.00039489	hypothetical protein HYPSUDRAFT_33746 [Hypholoma sublateritium FD-334 SS-4]
g1525	690.377	3873.12	-2.488	9.3275e-06	0.00039569	hypothetical protein HYPSUDRAFT_64368 [Hypholoma sublateritium FD-334 SS-4]
g8980	640.039	58033.7	-6.5026	9.3357e-06	0.00039569	hypothetical protein K443DRAFT_680920 [Laccaria amethystina LaAM-08-1]
g4353	77.4467	503.903	-2.7019	9.971e-06	0.00042079	hypothetical protein HYPSUDRAFT_151315 [Hypholoma sublateritium FD-334 SS-4]
Novel02686	484.624	75.0942	2.6901	9.9875e-06	0.00042079	-
Novel00395	2.1871	305.533	-7.1262	1.0316e-05	0.00043334	-
Novel04225	3.94476	70.13	-4.152	1.0473e-05	0.00043863	hypothetical protein HYPSUDRAFT_218761 [Hypholoma sublateritium FD-334 SS-4]
Novel02132	273.589	1547.19	-2.4996	1.0532e-05	0.00043978	-
g3964	696.202	3836.18	-2.4621	1.0574e-05	0.00044026	hypothetical protein HYPSUDRAFT_35719 [Hypholoma sublateritium FD-334 SS-4]
g279	686.868	4212.12	-2.6164	1.084e-05	0.00044997	hypothetical protein HYPSUDRAFT_151089 [Hypholoma sublateritium FD-334 SS-4]
g11231	7.78626	96.7391	-3.6351	1.1073e-05	0.00045755	hypothetical protein GALMADRAFT_144010 [Galerina marginata CBS 339.88]
g6833	4052.35	220.651	4.1989	1.1087e-05	0.00045755	hypothetical protein GALMADRAFT_141343 [Galerina marginata CBS 339.88]
Novel00379	14516	5.15497	11.459	1.1698e-05	0.00048137	-
Novel00618	442.069	2463.25	-2.4782	1.1764e-05	0.00048267	-
Novel01987	20.6839	174.924	-3.0801	1.1912e-05	0.00048715	hypothetical protein HYPSUDRAFT_169701 [Hypholoma sublateritium FD-334 SS-4]
g7677	2584.13	464.974	2.4745	1.1942e-05	0.00048715	hypothetical protein GALMADRAFT_136337 [Galerina marginata CBS 339.88]
Novel01581	561.58	90.1244	2.6395	1.2045e-05	0.00048783	-
Novel02469	89.0587	1.71212	5.7009	1.2051e-05	0.00048783	-
g10117	2677.04	481.582	2.4748	1.2063e-05	0.00048783	hypothetical protein HYPSUDRAFT_73511 [Hypholoma sublateritium FD-334 SS-4]
g7989	7319.5	1339.6	2.4499	1.2551e-05	0.00050568	hypothetical protein HYPSUDRAFT_207889 [Hypholoma sublateritium FD-334 SS-4]
g8666	22.3732	189.572	-3.0829	1.2576e-05	0.00050568	hypothetical protein HYPSUDRAFT_534557 [Hypholoma sublateritium FD-334 SS-4]
Novel02380	2.16658	56.1525	-4.6959	1.2914e-05	0.00051682	-
g1176	2.34993	59.1174	-4.6529	1.2926e-05	0.00051682	hypothetical protein HYPSUDRAFT_205206 [Hypholoma sublateritium FD-334 SS-4]
g1233	335.887	1885.49	-2.4889	1.3003e-05	0.00051843	hypothetical protein HYPSUDRAFT_45241 [Hypholoma sublateritium FD-334 SS-4]
Novel02526	0.65382	97.1933	-7.2158	1.3302e-05	0.00052885	-
Novel02840	34000.4	2206.61	3.9456	1.3371e-05	0.0005301	hypothetical protein [Pholiota nameko]
g10262	2591.63	478.747	2.4365	1.4272e-05	0.00056425	hypothetical protein HYPSUDRAFT_154313 [Hypholoma sublateritium FD-334 SS-4]
g7209	154.47	896.498	-2.537	1.4315e-05	0.00056435	hypothetical protein HYPSUDRAFT_277247 [Hypholoma sublateritium FD-334 SS-4]
g8575	8500.17	1590.21	2.4183	1.4365e-05	0.00056477	hypothetical protein HYPSUDRAFT_196763 [Hypholoma sublateritium FD-334 SS-4]
g12740	1298.6	228.343	2.5077	1.5476e-05	0.00060675	hypothetical protein HYPSUDRAFT_132499 [Hypholoma sublateritium FD-334 SS-4]
g10063	2462	4.01963	9.2586	1.5827e-05	0.00061786	hypothetical protein HYPSUDRAFT_191405 [Hypholoma sublateritium FD-334 SS-4]
g4072	99.9298	604.794	-2.5975	1.5847e-05	0.00061786	-
g4984	285.489	1571.16	-2.4603	1.6015e-05	0.00062269	hypothetical protein HYPSUDRAFT_790490 [Hypholoma sublateritium FD-334 SS-4]
g4687	1026.18	118.771	3.111	1.6287e-05	0.00063153	-
g10291	4.3319	69.7	-4.0081	1.705e-05	0.0006593	hypothetical protein GALMADRAFT_136208 [Galerina marginata CBS 339.88]
g7172	2903.88	535.668	2.4386	1.7275e-05	0.00066618	hypothetical protein HYPSUDRAFT_68674 [Hypholoma sublateritium FD-334 SS-4]
Novel04663	30.1954	0	Inf	1.7537e-05	0.00067442	hypothetical protein HYPSUDRAFT_39442 [Hypholoma sublateritium FD-334 SS-4]
g1780	410.396	5813.66	-3.8244	1.7665e-05	0.00067749	carbohydrate esterase family 4 protein [Hypholoma sublateritium FD-334 SS-4]
Novel00374	1.6041	151.746	-6.5637	1.9912e-05	0.00076162	hypothetical protein HYPSUDRAFT_1096887 [Hypholoma sublateritium FD-334 SS-4]
g10599	667.747	3570.81	-2.4189	2.0352e-05	0.00077634	glycoside hydrolase family 18 protein [Hypholoma sublateritium FD-334 SS-4]
g9928	632.221	110.627	2.5147	2.042e-05	0.00077684	hypothetical protein HYPSUDRAFT_46078 [Hypholoma sublateritium FD-334 SS-4]
Novel03417	1167.36	1.00518	10.182	2.1222e-05	0.00080519	hypothetical protein GALMADRAFT_208622 [Galerina marginata CBS 339.88]
g846	1.3692	72.7843	-5.7322	2.2254e-05	0.00084206	hypothetical protein HYPSUDRAFT_205206 [Hypholoma sublateritium FD-334 SS-4]
g6947	22006.5	3881.1	2.5034	2.3284e-05	0.00087868	hypothetical protein HYPSUDRAFT_197438 [Hypholoma sublateritium FD-334 SS-4]
g8454	15.327	134.325	-3.1316	2.3883e-05	0.0008989	hypothetical protein HYPSUDRAFT_684571 [Hypholoma sublateritium FD-334 SS-4]
g368	275.38	4993.4	-4.1805	2.4299e-05	0.00091212	hypothetical protein HYPSUDRAFT_90339 [Hypholoma sublateritium FD-334 SS-4]
g48	76.2184	1756.05	-4.526	2.4374e-05	0.0009125	hypothetical protein HYPSUDRAFT_39491 [Hypholoma sublateritium FD-334 SS-4]
Novel01947	32.3951	224.456	-2.7926	2.4738e-05	0.0009237	-
g1944	471.883	2488.28	-2.3987	2.5167e-05	0.00093723	glycoside hydrolase family 16 protein [Hypholoma sublateritium FD-334 SS-4]
g11307	363.653	1925.08	-2.4043	2.5727e-05	0.0009546	hypothetical protein HYPSUDRAFT_33656 [Hypholoma sublateritium FD-334 SS-4]
g2012	746.781	135.264	2.4649	2.5769e-05	0.0009546	hypothetical protein HYPSUDRAFT_57743 [Hypholoma sublateritium FD-334 SS-4]
g7822	284.916	1476.14	-2.3732	2.6076e-05	0.00096346	hypothetical protein HYPSUDRAFT_215890 [Hypholoma sublateritium FD-334 SS-4]
g261	17558.4	3454.96	2.3454	2.6371e-05	0.0009718	hypothetical protein HYPSUDRAFT_41709 [Hypholoma sublateritium FD-334 SS-4]
g10166	875.605	158.457	2.4662	2.7175e-05	0.00099883	hypothetical protein HYPSUDRAFT_207597 [Hypholoma sublateritium FD-334 SS-4]
Novel04245	136.975	758.451	-2.4691	2.7258e-05	0.00099926	-
g12087	1.26726	3162.04	-11.285	2.9768e-05	0.0010884	hypothetical protein HYPSUDRAFT_40550 [Hypholoma sublateritium FD-334 SS-4]
Novel02177	97.0526	9.19103	3.4005	3.0109e-05	0.0010981	hypothetical protein GALMADRAFT_71679 [Galerina marginata CBS 339.88]
g3258	222.23	1136.82	-2.3549	3.0193e-05	0.0010983	hypothetical protein HYPSUDRAFT_69063 [Hypholoma sublateritium FD-334 SS-4]
g5749	664.906	123.026	2.4342	3.0924e-05	0.001122	hypothetical protein HYPSUDRAFT_70515 [Hypholoma sublateritium FD-334 SS-4]
g5524	844.639	30.8925	4.773	3.1653e-05	0.0011455	-
g3231	4196.93	825.775	2.3455	3.1736e-05	0.0011456	hypothetical protein HYPSUDRAFT_59046 [Hypholoma sublateritium FD-334 SS-4]
g5952	4355.79	886.916	2.2961	3.2599e-05	0.0011737	hypothetical protein HYPSUDRAFT_41563 [Hypholoma sublateritium FD-334 SS-4]
Novel00061	4.98764	289.979	-5.8615	3.3333e-05	0.0011949	hypothetical protein HYPSUDRAFT_201678 [Hypholoma sublateritium FD-334 SS-4]
g756	270.585	4.31678	5.97	3.3356e-05	0.0011949	hypothetical protein HYPSUDRAFT_206867 [Hypholoma sublateritium FD-334 SS-4]
g12659	476.627	4930.54	-3.3708	3.3616e-05	0.0012012	hypothetical protein GALMADRAFT_714456 [Galerina marginata CBS 339.88]
g11313	9.65704	98.9768	-3.3574	3.4973e-05	0.0012444	hypothetical protein HYPSUDRAFT_122627, partial [Hypholoma sublateritium FD-334 SS-4]
g5895	30.9562	215.893	-2.802	3.5107e-05	0.0012444	hypothetical protein HYPSUDRAFT_41442 [Hypholoma sublateritium FD-334 SS-4]
Novel02516	399.988	68.2901	2.5502	3.5124e-05	0.0012444	hypothetical protein HYPSUDRAFT_165783 [Hypholoma sublateritium FD-334 SS-4]
g12378	11.4457	110.012	-3.2648	3.5178e-05	0.0012444	predicted protein [Laccaria bicolor S238N-H82]
g9991	412.937	2098.24	-2.3452	3.594e-05	0.0012651	hypothetical protein PLEOSDRAFT_1066864 [Pleurotus ostreatus PC15]
Novel04568	226.159	33.1571	2.77	3.5942e-05	0.0012651	hypothetical protein M413DRAFT_438618 [Hebeloma cylindrosporum h7]
g5765	182.091	1763.2	-3.2755	3.6551e-05	0.0012833	hypothetical protein HYPSUDRAFT_200621 [Hypholoma sublateritium FD-334 SS-4]
g1973	69.2841	401.518	-2.5349	3.6659e-05	0.0012839	-
Novel01266	100.652	548.126	-2.4451	3.7907e-05	0.0013243	hypothetical protein HYPSUDRAFT_69641 [Hypholoma sublateritium FD-334 SS-4]
Novel00002	5.09891	68.4213	-3.7462	3.8894e-05	0.0013529	hypothetical protein HYPSUDRAFT_38950 [Hypholoma sublateritium FD-334 SS-4]
g9997	1065.47	21.57	5.6263	3.8918e-05	0.0013529	-
Novel01938	6.76516	80.2091	-3.5676	3.9214e-05	0.0013599	hypothetical protein GALMADRAFT_144028 [Galerina marginata CBS 339.88]
g656	1.34868	42.1103	-4.9646	3.9722e-05	0.0013741	hypothetical protein GALMADRAFT_1328675 [Galerina marginata CBS 339.88]
g4812	340.202	1720.8	-2.3386	4.0278e-05	0.0013899	hypothetical protein HYPSUDRAFT_70178 [Hypholoma sublateritium FD-334 SS-4]
g8299	1258.06	246.913	2.3491	4.0494e-05	0.001394	hypothetical protein HYPSUDRAFT_74656 [Hypholoma sublateritium FD-334 SS-4]
g12572	1176.67	95.3874	3.6248	4.0729e-05	0.0013987	hypothetical protein HYPSUDRAFT_56817 [Hypholoma sublateritium FD-334 SS-4]
g11902	0	59.954	#NAME?	4.0879e-05	0.0014004	-
Novel03348	269.624	41.6678	2.6939	4.326e-05	0.0014784	hypothetical protein HYPSUDRAFT_38787 [Hypholoma sublateritium FD-334 SS-4]
Novel03915	143.609	18.0958	2.9884	4.4108e-05	0.0015037	hypothetical protein HYPSUDRAFT_288912 [Hypholoma sublateritium FD-334 SS-4]
g2499	1533.1	311.632	2.2985	4.4681e-05	0.0015196	hypothetical protein HYPSUDRAFT_981028 [Hypholoma sublateritium FD-334 SS-4]
g5867	26.8573	0	Inf	4.556e-05	0.0015458	hypothetical protein GALMADRAFT_159667 [Galerina marginata CBS 339.88]
g10041	22799.8	1701.84	3.7439	4.6571e-05	0.0015763	hypothetical protein HYPSUDRAFT_44786 [Hypholoma sublateritium FD-334 SS-4]
g5715	2.53453	536.095	-7.7246	4.8914e-05	0.0016516	hypothetical protein AKAW_08413 [Aspergillus kawachii IFO 4308]
Novel01857	579.278	107.61	2.4284	4.9152e-05	0.0016557	hypothetical protein K443DRAFT_681923 [Laccaria amethystina LaAM-08-1]
g92	45.3498	272.718	-2.5882	4.9328e-05	0.0016576	hypothetical protein HYPSUDRAFT_148385 [Hypholoma sublateritium FD-334 SS-4]
Novel03905	2.62587	51.3939	-4.2907	4.9459e-05	0.0016581	hypothetical protein HYPSUDRAFT_201678 [Hypholoma sublateritium FD-334 SS-4]
g11019	644.492	3073.15	-2.2535	4.9704e-05	0.0016616	hypothetical protein HYPSUDRAFT_202125 [Hypholoma sublateritium FD-334 SS-4]
Novel00508	757.099	3626.88	-2.2602	4.9807e-05	0.0016616	-
g1463	2.0025	250.572	-6.9673	4.9915e-05	0.0016616	-
g4864	4426.85	921.403	2.2644	5.0161e-05	0.0016658	hypothetical protein HYPSUDRAFT_58584 [Hypholoma sublateritium FD-334 SS-4]
g12516	180.996	25.7963	2.8107	5.0496e-05	0.001673	hypothetical protein HYPSUDRAFT_187695 [Hypholoma sublateritium FD-334 SS-4]
Novel00731	0	26.0181	#NAME?	5.1205e-05	0.0016925	hypothetical protein GALMADRAFT_237521 [Galerina marginata CBS 339.88]
g10522	1453.54	149.748	3.279	5.1396e-05	0.0016949	polyketide synthetase [Hypholoma sublateritium FD-334 SS-4]
g9168	8.36926	87.4382	-3.3851	5.2798e-05	0.001737	hypothetical protein HYPSUDRAFT_45036 [Hypholoma sublateritium FD-334 SS-4]
Novel03665	482.378	89.9465	2.423	5.3163e-05	0.001745	hypothetical protein HYPSUDRAFT_32377 [Hypholoma sublateritium FD-334 SS-4]
g12210	155.193	789.282	-2.3465	5.4306e-05	0.001775	hypothetical protein HYPSUDRAFT_48303 [Hypholoma sublateritium FD-334 SS-4]
g1226	128.416	656.382	-2.3537	5.4328e-05	0.001775	hypothetical protein HYPSUDRAFT_48370 [Hypholoma sublateritium FD-334 SS-4]
g12242	2621.83	541.876	2.2745	5.6673e-05	0.0018473	hypothetical protein HYPSUDRAFT_156765 [Hypholoma sublateritium FD-334 SS-4]
g11960	197.004	975.57	-2.308	5.7443e-05	0.0018681	hypothetical protein HYPSUDRAFT_32047 [Hypholoma sublateritium FD-334 SS-4]
g12478	318.391	5248.37	-4.043	5.9432e-05	0.0019283	hypothetical protein HYPSUDRAFT_45226 [Hypholoma sublateritium FD-334 SS-4]
g926	1618.42	102.54	3.9803	6.0339e-05	0.0019533	hypothetical protein HYPSUDRAFT_411611 [Hypholoma sublateritium FD-334 SS-4]
Novel00316	46.9937	272.471	-2.5356	6.0808e-05	0.0019621	hypothetical protein HYPSUDRAFT_44909 [Hypholoma sublateritium FD-334 SS-4]
Novel01215	7140.98	1514.92	2.2369	6.0891e-05	0.0019621	hypothetical protein HYPSUDRAFT_71629 [Hypholoma sublateritium FD-334 SS-4]
g2925	414.329	1913.75	-2.2076	6.2456e-05	0.002008	hypothetical protein GALMADRAFT_65411 [Galerina marginata CBS 339.88]
Novel00813	0	32.0155	#NAME?	6.3162e-05	0.0020248	hypothetical protein HYPSUDRAFT_634491 [Hypholoma sublateritium FD-334 SS-4]
Novel02709	167.838	836.489	-2.3173	6.3267e-05	0.0020248	hypothetical protein HYPSUDRAFT_196467 [Hypholoma sublateritium FD-334 SS-4]
Novel03949	521.859	87.0444	2.5838	6.3585e-05	0.0020298	hypothetical protein HYPSUDRAFT_59046 [Hypholoma sublateritium FD-334 SS-4]
g9934	501.473	2419.24	-2.2703	6.371e-05	0.0020298	hypothetical protein HYPSUDRAFT_201573 [Hypholoma sublateritium FD-334 SS-4]
g4263	4107.1	18921.9	-2.2039	6.5238e-05	0.0020738	hypothetical protein HYPSUDRAFT_36694 [Hypholoma sublateritium FD-334 SS-4]
g9591	402.825	1968.54	-2.2889	6.6029e-05	0.002094	hypothetical protein GALMADRAFT_243971 [Galerina marginata CBS 339.88]
g3900	29.8915	208.476	-2.8021	6.621e-05	0.002094	glycosyltransferase family 1 protein [Hypholoma sublateritium FD-334 SS-4]
Novel01622	2.70794	49.9935	-4.2065	6.6319e-05	0.002094	hypothetical protein HYPSUDRAFT_289722 [Hypholoma sublateritium FD-334 SS-4]
g1764	1538.39	6925.79	-2.1706	6.822e-05	0.0021492	hypothetical protein HYPSUDRAFT_929959 [Hypholoma sublateritium FD-334 SS-4]
g2543	155.618	768.568	-2.3042	7.002e-05	0.002201	hypothetical protein HYPSUDRAFT_41595 [Hypholoma sublateritium FD-334 SS-4]
Novel03803	446.632	2085.8	-2.2234	7.1498e-05	0.0022408	hypothetical protein HYPSUDRAFT_168029 [Hypholoma sublateritium FD-334 SS-4]
g1738	358.699	66.1698	2.4385	7.1601e-05	0.0022408	hypothetical protein HYPSUDRAFT_62766 [Hypholoma sublateritium FD-334 SS-4]
g7302	1602.2	7306.64	-2.1892	7.2257e-05	0.0022563	hypothetical protein HYPSUDRAFT_132326 [Hypholoma sublateritium FD-334 SS-4]
Novel03816	1.48231	66.1443	-5.4797	7.2923e-05	0.002272	hypothetical protein GALMADRAFT_145600 [Galerina marginata CBS 339.88]
g4958	28.2545	611.244	-4.4352	7.4535e-05	0.0023172	-
g10192	3153.36	671.73	2.2309	7.7666e-05	0.0024092	hypothetical protein HYPSUDRAFT_165905 [Hypholoma sublateritium FD-334 SS-4]
g1767	3.0653	98.3047	-5.0032	7.8335e-05	0.0024246	-
g2617	654.928	3028.91	-2.2094	7.8903e-05	0.0024368	hypothetical protein HYPSUDRAFT_46079 [Hypholoma sublateritium FD-334 SS-4]
g2679	63.0429	346.699	-2.4593	8.053e-05	0.0024817	hypothetical protein HYPSUDRAFT_92712 [Hypholoma sublateritium FD-334 SS-4]
Novel03414	121.336	602.456	-2.3118	8.3244e-05	0.0025546	hypothetical protein GALMADRAFT_1302019 [Galerina marginata CBS 339.88]
Novel04597	31.2676	192.946	-2.6255	8.3279e-05	0.0025546	-
g1864	1448.32	214.017	2.7586	8.3487e-05	0.0025546	hypothetical protein HYPSUDRAFT_59046 [Hypholoma sublateritium FD-334 SS-4]
Novel02371	278.035	41.5194	2.7434	8.3622e-05	0.0025546	-
g3004	4824.08	325.57	3.8892	8.4046e-05	0.002562	hypothetical protein HYPSUDRAFT_86572 [Hypholoma sublateritium FD-334 SS-4]
g5523	212.395	27.8723	2.9298	8.8757e-05	0.0026946	hydrophobic surface binding protein [Fibularhizoctonia sp. CBS 109695]
g7925	2281.67	498.945	2.1931	8.8776e-05	0.0026946	hypothetical protein HYPSUDRAFT_198937 [Hypholoma sublateritium FD-334 SS-4]
g2643	34.0291	204.154	-2.5848	8.9389e-05	0.0027074	-
Novel01394	75.1207	585.858	-2.9633	9.0446e-05	0.0027335	hypothetical protein HYPSUDRAFT_44909 [Hypholoma sublateritium FD-334 SS-4]
g241	0	113.407	#NAME?	9.1684e-05	0.0027609	hypothetical protein HYPSUDRAFT_205206 [Hypholoma sublateritium FD-334 SS-4]
g84	2467.3	536.081	2.2024	9.1913e-05	0.0027609	hypothetical protein HYPSUDRAFT_207416 [Hypholoma sublateritium FD-334 SS-4]
g63	1913.48	411.298	2.2179	9.194e-05	0.0027609	hypothetical protein HYPSUDRAFT_37658 [Hypholoma sublateritium FD-334 SS-4]
g3724	6971.1	1565.52	2.1547	9.2652e-05	0.0027764	hypothetical protein HYPSUDRAFT_35956 [Hypholoma sublateritium FD-334 SS-4]
g634	6467.84	1460.7	2.1466	9.3985e-05	0.0028104	hypothetical protein HYPSUDRAFT_197971 [Hypholoma sublateritium FD-334 SS-4]
Novel02915	1.2163	38.2038	-4.9732	9.4224e-05	0.0028116	hypothetical protein HYPSUDRAFT_1096887 [Hypholoma sublateritium FD-334 SS-4]
g11526	349.493	65.4695	2.4164	9.536e-05	0.0028386	hypothetical protein HYPSUDRAFT_46373 [Hypholoma sublateritium FD-334 SS-4]
Novel00907	27.8337	1644.62	-5.8848	9.5531e-05	0.0028386	hypothetical protein GALMADRAFT_272226 [Galerina marginata CBS 339.88]
Novel01090	213.592	988.988	-2.2111	9.5853e-05	0.0028422	hypothetical protein GALMADRAFT_231682 [Galerina marginata CBS 339.88]
g12	3.08582	49.9956	-4.0181	0.00010076	0.0029814	hypothetical protein HYPSUDRAFT_71872 [Hypholoma sublateritium FD-334 SS-4]
g9712	823.443	174.406	2.2392	0.00010164	0.0030013	hypothetical protein GALMADRAFT_233721 [Galerina marginata CBS 339.88]
Novel04028	577.014	2581.16	-2.1613	0.00010246	0.0030191	hypothetical protein HYPSUDRAFT_45428 [Hypholoma sublateritium FD-334 SS-4]
Novel00444	0	103.717	#NAME?	0.00010453	0.0030736	-
g6764	14.3271	110.596	-2.9485	0.00010764	0.0031585	hypothetical protein HYPSUDRAFT_50032 [Hypholoma sublateritium FD-334 SS-4]
g7317	903.504	192.19	2.233	0.00010875	0.0031845	hypothetical protein GALMADRAFT_472981 [Galerina marginata CBS 339.88]
g313	36.6885	253.708	-2.7898	0.00011577	0.0033828	-
Novel03751	139.207	657.504	-2.2398	0.00011796	0.0034398	-
g3357	0.643891	74.0546	-6.8456	0.00011927	0.0034649	hypothetical protein HYPSUDRAFT_162137 [Hypholoma sublateritium FD-334 SS-4]
Novel01223	0.296462	33.445	-6.8178	0.00011931	0.0034649	hypothetical protein HYPSUDRAFT_72210 [Hypholoma sublateritium FD-334 SS-4]
g10725	22.1904	153.376	-2.7891	0.00012021	0.0034838	hypothetical protein HYPSUDRAFT_37758 [Hypholoma sublateritium FD-334 SS-4]
g3579	1809.13	408.709	2.1461	0.00012086	0.0034956	hypothetical protein EXIGLDRAFT_75908 [Exidia glandulosa HHB12029]
g10899	4701.17	1061.51	2.1469	0.00012247	0.0035348	hypothetical protein HYPSUDRAFT_68122 [Hypholoma sublateritium FD-334 SS-4]
Novel01915	3.98514	54.9177	-3.7846	0.00012391	0.003569	-
Novel00022	336.355	1464.58	-2.1224	0.00012431	0.0035734	hypothetical protein HYPSUDRAFT_38291 [Hypholoma sublateritium FD-334 SS-4]
g4456	873.206	3785.95	-2.1163	0.00012503	0.0035866	hypothetical protein HYPSUDRAFT_132326 [Hypholoma sublateritium FD-334 SS-4]
Novel00817	538.956	110.606	2.2847	0.00012579	0.0036013	-
Novel00513	76.8617	8.02865	3.259	0.00012685	0.0036189	hypothetical protein HYPSUDRAFT_45369 [Hypholoma sublateritium FD-334 SS-4]
Novel01717	405.931	2218.06	-2.45	0.00012714	0.0036189	hypothetical protein HYPSUDRAFT_182336 [Hypholoma sublateritium FD-334 SS-4]
g3837	538.846	3784.04	-2.812	0.00012718	0.0036189	hypothetical protein M413DRAFT_66000 [Hebeloma cylindrosporum h7]
Novel01690	454.956	91.6616	2.3113	0.00013075	0.0037132	hypothetical protein GALMADRAFT_225930 [Galerina marginata CBS 339.88]
g1705	512.21	106.525	2.2655	0.00013112	0.0037161	RNA polymerase II-associated protein 3 [Leucoagaricus sp. SymC.cos]
g5253	523.568	103.098	2.3444	0.00013357	0.003778	-
g3914	0	36.3685	#NAME?	0.0001348	0.0037996	hypothetical protein HYPSUDRAFT_72725 [Hypholoma sublateritium FD-334 SS-4]
Novel03203	0	23.2508	#NAME?	0.00013487	0.0037996	hypothetical protein HYPSUDRAFT_42975 [Hypholoma sublateritium FD-334 SS-4]
Novel01026	12443.5	2935	2.084	0.00013536	0.0038028	hypothetical protein BN946_scf184815.g50 [Trametes cinnabarina]
g12477	22.9685	145.588	-2.6642	0.00013553	0.0038028	hypothetical protein HYPSUDRAFT_45224 [Hypholoma sublateritium FD-334 SS-4]
g140	8005.65	1887.52	2.0845	0.00013681	0.003829	hypothetical protein HYPSUDRAFT_33045 [Hypholoma sublateritium FD-334 SS-4]
g7362	14.2364	125.305	-3.1378	0.000137	0.003829	hypothetical protein HYPSUDRAFT_147315 [Hypholoma sublateritium FD-334 SS-4]
g8353	0	23.1512	#NAME?	0.00013753	0.0038362	hypothetical protein GALMADRAFT_144355 [Galerina marginata CBS 339.88]
g3892	2160.05	9076.27	-2.071	0.00014375	0.0040018	hypothetical protein HYPSUDRAFT_50279 [Hypholoma sublateritium FD-334 SS-4]
g12011	1970.5	431.818	2.1901	0.00014438	0.0040113	hypothetical protein HYPSUDRAFT_1104015 [Hypholoma sublateritium FD-334 SS-4]
g3790	593.838	5572.61	-3.2302	0.0001455	0.0040346	hypothetical protein HYPSUDRAFT_1005282 [Hypholoma sublateritium FD-334 SS-4]
g12643	2.53453	45.9563	-4.1805	0.00014802	0.0040963	hypothetical protein HYPSUDRAFT_138698 [Hypholoma sublateritium FD-334 SS-4]
g3124	690.402	148.276	2.2192	0.00015098	0.0041646	hypothetical protein HYPSUDRAFT_57299 [Hypholoma sublateritium FD-334 SS-4]
g9837	758.56	165.38	2.1975	0.00015108	0.0041646	hypothetical protein GALMADRAFT_224281 [Galerina marginata CBS 339.88]
g1948	562.763	118.59	2.2465	0.00015163	0.0041655	hypothetical protein HYPSUDRAFT_44648 [Hypholoma sublateritium FD-334 SS-4]
Novel00069	33.7058	198.708	-2.5596	0.00015197	0.0041655	-
g7256	516.395	2229.93	-2.1105	0.00015199	0.0041655	hypothetical protein HYPSUDRAFT_37518 [Hypholoma sublateritium FD-334 SS-4]
Novel00180	369.455	1586.38	-2.1023	0.00015541	0.004251	-
Novel04212	0	22.7655	#NAME?	0.00015588	0.0042555	-
Novel01890	269.967	16.8591	4.0012	0.00016127	0.0043942	-
Novel04626	2.56497	96.8887	-5.2393	0.0001632	0.0044382	hypothetical protein M413DRAFT_448365 [Hebeloma cylindrosporum h7]
Novel02060	7.86702	74.2973	-3.2394	0.00016504	0.0044795	-
g6406	4.74089	56.9568	-3.5866	0.0001703	0.0046133	hypothetical protein HYPSUDRAFT_44581 [Hypholoma sublateritium FD-334 SS-4]
g12108	874.481	3610.75	-2.0458	0.0001708	0.0046182	hypothetical protein HYPSUDRAFT_128462 [Hypholoma sublateritium FD-334 SS-4]
g1171	3278.38	13942.3	-2.0884	0.00017339	0.0046791	hypothetical protein HYPSUDRAFT_61507 [Hypholoma sublateritium FD-334 SS-4]
Novel04507	1.61469	38.133	-4.5617	0.00017704	0.0047685	hypothetical protein M413DRAFT_449584 [Hebeloma cylindrosporum h7]
Novel02798	1.48231	69.4464	-5.55	0.00017938	0.0048225	hypothetical protein HYPSUDRAFT_215004, partial [Hypholoma sublateritium FD-334 SS-4]
Novel00419	390.117	76.7691	2.3453	0.00018054	0.0048442	hypothetical protein GALMADRAFT_44145, partial [Galerina marginata CBS 339.88]
Novel01844	19.4657	126.728	-2.7027	0.00018247	0.004887	-
g8618	3.37294	50.6202	-3.9076	0.00018541	0.004947	hypothetical protein HYPSUDRAFT_35893 [Hypholoma sublateritium FD-334 SS-4]
g9175	837.106	90.8723	3.2035	0.00018541	0.004947	hypothetical protein HYPSUDRAFT_59046 [Hypholoma sublateritium FD-334 SS-4]
Novel00433	56.0012	288.811	-2.3666	0.00018756	0.0049949	hypothetical protein GALMADRAFT_1360429 [Galerina marginata CBS 339.88]
g1678	844.712	3458.67	-2.0337	0.00019089	0.005074	hypothetical protein HYPSUDRAFT_201281 [Hypholoma sublateritium FD-334 SS-4]
Novel03266	65.4904	320.169	-2.2895	0.00019952	0.0052933	hypothetical protein HYPSUDRAFT_178759 [Hypholoma sublateritium FD-334 SS-4]
g9897	1448.71	6019.06	-2.0548	0.00020112	0.0053256	hypothetical protein HYPSUDRAFT_33480 [Hypholoma sublateritium FD-334 SS-4]
Novel00203	333.205	1388.02	-2.0585	0.00020172	0.0053316	hypothetical protein HYPSUDRAFT_36351 [Hypholoma sublateritium FD-334 SS-4]
g2253	208.009	6052.15	-4.8627	0.00020216	0.0053334	hypothetical protein HYPSUDRAFT_48150 [Hypholoma sublateritium FD-334 SS-4]
g330	3907.79	938.06	2.0586	0.00020362	0.0053618	hypothetical protein HYPSUDRAFT_51627 [Hypholoma sublateritium FD-334 SS-4]
g605	71.3228	7.48871	3.2516	0.00020414	0.0053653	hypothetical protein HYPSUDRAFT_968288 [Hypholoma sublateritium FD-334 SS-4]
g11806	2855.53	11594.8	-2.0216	0.0002052	0.0053832	hypothetical protein HYPSUDRAFT_34863 [Hypholoma sublateritium FD-334 SS-4]
g10127	4.10818	53.7616	-3.71	0.00020637	0.0054032	carbohydrate-binding module family 1 protein [Hypholoma sublateritium FD-334 SS-4]
Novel03576	183.237	846.731	-2.2082	0.00020673	0.0054032	hypothetical protein HYPSUDRAFT_38787 [Hypholoma sublateritium FD-334 SS-4]
g6386	5.97704	151.369	-4.6625	0.00020784	0.0054203	hypothetical protein HYPSUDRAFT_66808 [Hypholoma sublateritium FD-334 SS-4]
g12658	445.272	95.1466	2.2265	0.00020815	0.0054203	hypothetical protein HYPSUDRAFT_44011 [Hypholoma sublateritium FD-334 SS-4]
g6470	130.572	590.457	-2.177	0.00021142	0.0054954	hypothetical protein HYPSUDRAFT_199026 [Hypholoma sublateritium FD-334 SS-4]
Novel04073	54.4014	270.299	-2.3128	0.00021183	0.0054958	hypothetical protein OBBRIDRAFT_51149 [Obba rivulosa]
Novel02636	1.89063	39.7438	-4.3938	0.00021427	0.005549	predicted protein [Laccaria bicolor S238N-H82]
g10283	1478.41	349.188	2.082	0.00021586	0.0055635	hypothetical protein HYPSUDRAFT_163499, partial [Hypholoma sublateritium FD-334 SS-4]
g5928	33375.5	2053.07	4.0229	0.00021586	0.0055635	hypothetical protein GALMADRAFT_236183 [Galerina marginata CBS 339.88]
g2924	301.137	1696.93	-2.4944	0.00021601	0.0055635	hypothetical protein HYPSUDRAFT_183221 [Hypholoma sublateritium FD-334 SS-4]
g11429	581.683	112.371	2.372	0.00021707	0.0055806	PLP-dependent transferase [Obba rivulosa]
g9958	440.243	2360.42	-2.4227	0.0002185	0.0056072	hypothetical protein HYPSUDRAFT_49086 [Hypholoma sublateritium FD-334 SS-4]
g4118	5736.26	1386.42	2.0487	0.00021996	0.0056344	hypothetical protein GALMADRAFT_234016 [Galerina marginata CBS 339.88]
Novel03938	11.4246	89.2191	-2.9652	0.00022143	0.0056537	-
g12644	40.098	211.857	-2.4015	0.00022152	0.0056537	hypothetical protein HYPSUDRAFT_52722 [Hypholoma sublateritium FD-334 SS-4]
g6790	2133.17	466.37	2.1935	0.00022383	0.0057024	hypothetical protein HYPSUDRAFT_102819, partial [Hypholoma sublateritium FD-334 SS-4]
g5308	59.0534	371.761	-2.6543	0.00022439	0.0057064	hypothetical protein HYPSUDRAFT_68905 [Hypholoma sublateritium FD-334 SS-4]
g12234	878.301	202.096	2.1197	0.00022835	0.0057965	hypothetical protein HYPSUDRAFT_165783 [Hypholoma sublateritium FD-334 SS-4]
g3350	282.726	1582.3	-2.4845	0.00023298	0.0059037	hypothetical protein GALMADRAFT_133997 [Galerina marginata CBS 339.88]
Novel00087	3.96462	197.388	-5.6377	0.00023402	0.0059193	-
g10881	148.799	25.4153	2.5496	0.00023524	0.0059395	-
g3633	254.34	5212.16	-4.3571	0.00023936	0.0060327	hypothetical protein HYPSUDRAFT_148897 [Hypholoma sublateritium FD-334 SS-4]
Novel00905	86.6125	2532.99	-4.8701	0.00024174	0.0060818	-
g11469	49.8279	248.493	-2.3182	0.00024713	0.0061996	hypothetical protein HYPSUDRAFT_46927 [Hypholoma sublateritium FD-334 SS-4]
Novel04531	0	21.4468	#NAME?	0.0002473	0.0061996	hypothetical protein GALMADRAFT_246955 [Galerina marginata CBS 339.88]
g7457	1309.63	310.777	2.0752	0.00024947	0.006243	hypothetical protein HYPSUDRAFT_51246 [Hypholoma sublateritium FD-334 SS-4]
Novel01627	118.467	5200.21	-5.456	0.00025313	0.0063176	hypothetical protein HYPSUDRAFT_203844 [Hypholoma sublateritium FD-334 SS-4]
g8200	94.0192	433.886	-2.2063	0.00025335	0.0063176	hypothetical protein HYPSUDRAFT_132307 [Hypholoma sublateritium FD-334 SS-4]
Novel03585	898.351	211.358	2.0876	0.00025822	0.0064276	-
g9301	894.715	92.8379	3.2686	0.00026008	0.0064626	hypothetical protein HYPSUDRAFT_198285 [Hypholoma sublateritium FD-334 SS-4]
g8033	74.5242	1111.47	-3.8986	0.00026081	0.0064694	-
Novel01982	63.8441	6.47699	3.3012	0.00026177	0.0064818	-
g11834	205.445	864.758	-2.0735	0.0002685	0.0066367	hypothetical protein HYPSUDRAFT_161990 [Hypholoma sublateritium FD-334 SS-4]
Novel03952	1583.12	107.379	3.882	0.00027001	0.0066596	hypothetical protein M413DRAFT_198218 [Hebeloma cylindrosporum h7]
Novel01716	17.0754	111.795	-2.7109	0.00027037	0.0066596	hypothetical protein HYPSUDRAFT_722799 [Hypholoma sublateritium FD-334 SS-4]
g11305	354.47	1527.71	-2.1076	0.00027494	0.0067553	hypothetical protein HYPSUDRAFT_132399 [Hypholoma sublateritium FD-334 SS-4]
g12536	10.9442	84.131	-2.9425	0.00027525	0.0067553	hypothetical protein GALMADRAFT_1181105 [Galerina marginata CBS 339.88]
g8726	1235.43	274.285	2.1713	0.00027569	0.0067553	hypothetical protein HYPSUDRAFT_137359 [Hypholoma sublateritium FD-334 SS-4]
Novel04320	9.07471	76.593	-3.0773	0.0002765	0.0067636	hypothetical protein HYPSUDRAFT_522266 [Hypholoma sublateritium FD-334 SS-4]
Novel02969	38.9134	203.342	-2.3856	0.00028373	0.0069201	-
g3553	110.619	480.679	-2.1195	0.00028423	0.0069201	hypothetical protein M413DRAFT_446381 [Hebeloma cylindrosporum h7]
Novel03097	359.395	1512.55	-2.0733	0.00028458	0.0069201	hypothetical protein HYPSUDRAFT_61507 [Hypholoma sublateritium FD-334 SS-4]
g4148	36.6623	190.355	-2.3763	0.00028508	0.0069201	hypothetical protein HYPSUDRAFT_40574 [Hypholoma sublateritium FD-334 SS-4]
g3639	651.514	151.936	2.1003	0.00028535	0.0069201	hypothetical protein GALMADRAFT_70232 [Galerina marginata CBS 339.88]
g11553	219.921	43.3304	2.3435	0.00029193	0.0070674	hypothetical protein HYPSUDRAFT_37635 [Hypholoma sublateritium FD-334 SS-4]
g641	2.63646	56.566	-4.4233	0.00029321	0.0070863	hypothetical protein HYPSUDRAFT_44920 [Hypholoma sublateritium FD-334 SS-4]
Novel02963	137.383	22.6233	2.6023	0.00029429	0.0071001	-
g6159	86.0265	11.1445	2.9485	0.00029935	0.00721	-
g8314	489.309	111.069	2.1393	0.00030074	0.0072231	hypothetical protein HYPSUDRAFT_74656 [Hypholoma sublateritium FD-334 SS-4]
Novel03536	3.64764	175.746	-5.5904	0.00030092	0.0072231	hypothetical protein M413DRAFT_32460 [Hebeloma cylindrosporum h7]
g9672	6219.22	1577	1.9796	0.00030384	0.0072809	hypothetical protein MPER_11089 [Moniliophthora perniciosa FA553]
g10103	21.6217	129.844	-2.5862	0.00030474	0.0072901	hypothetical protein HYPSUDRAFT_36793 [Hypholoma sublateritium FD-334 SS-4]
g358	174.527	1009.24	-2.5318	0.00030575	0.0073018	hypothetical protein HYPSUDRAFT_215378 [Hypholoma sublateritium FD-334 SS-4]
g3951	687.994	3790.73	-2.462	0.00030903	0.0073565	glycoside hydrolase family 18 protein [Hypholoma sublateritium FD-334 SS-4]
Novel00710	70.5922	319.032	-2.1761	0.00030908	0.0073565	hypothetical protein HYPSUDRAFT_44909 [Hypholoma sublateritium FD-334 SS-4]
Novel01673	76.1046	8.98464	3.0825	0.00031078	0.0073845	-
Novel03761	267.954	1088.22	-2.0219	0.00031956	0.0075803	hypothetical protein HYPSUDRAFT_195995 [Hypholoma sublateritium FD-334 SS-4]
g7573	0	25.6144	#NAME?	0.00032232	0.0076328	Hydrophobin-B [Leucoagaricus sp. SymC.cos]
g5712	841.547	200.055	2.0726	0.00032433	0.0076677	-
g1018	760.655	2.16675	8.4556	0.00032892	0.0077633	hypothetical protein M413DRAFT_13318 [Hebeloma cylindrosporum h7]
Novel01552	241.939	49.2459	2.2966	0.00033176	0.0078112	-
g9881	324.838	1321.99	-2.0249	0.00033206	0.0078112	glycoside hydrolase family 31 protein [Hypholoma sublateritium FD-334 SS-4]
g5272	1956.88	485.802	2.0101	0.00035291	0.0082878	carbohydrate-binding module family 20 protein [Hypholoma sublateritium FD-334 SS-4]
g8874	97.9839	444.308	-2.1809	0.00035527	0.0083294	hypothetical protein HYPSUDRAFT_140431 [Hypholoma sublateritium FD-334 SS-4]
g6435	263.523	41.6737	2.6607	0.00035939	0.008412	PLP-dependent transferase [Obba rivulosa]
Novel02203	0.296462	60.2002	-7.6658	0.00036064	0.0084272	-
Novel01163	241.663	49.3942	2.2906	0.00037248	0.0086897	-
g4438	0	245.764	#NAME?	0.0003734	0.0086967	hypothetical protein GALMADRAFT_237367 [Galerina marginata CBS 339.88]
g12370	1764.23	8988.79	-2.3491	0.00037597	0.0087391	glycoside hydrolase family 5 protein [Hypholoma sublateritium FD-334 SS-4]
g9286	8.38978	70.7265	-3.0755	0.00037646	0.0087391	other/FunK1 protein kinase [Coprinopsis cinerea okayama7#130]
g10373	73.603	670.521	-3.1874	0.00037889	0.008781	hypothetical protein HYPSUDRAFT_208651 [Hypholoma sublateritium FD-334 SS-4]
g3612	254.657	1037.28	-2.0262	0.00038666	0.0089464	hypothetical protein HYPSUDRAFT_62458 [Hypholoma sublateritium FD-334 SS-4]
g3137	404.637	91.6	2.1432	0.00038734	0.0089475	hypothetical protein M413DRAFT_444285 [Hebeloma cylindrosporum h7]
g9171	0	27.7884	#NAME?	0.00038878	0.0089661	-
Novel01265	407.934	95.0718	2.1012	0.00039146	0.0090131	hypothetical protein JAAARDRAFT_47872 [Jaapia argillacea MUCL 33604]
Novel01420	336.581	1319.56	-1.971	0.00039552	0.0090918	hypothetical protein HYPSUDRAFT_133302 [Hypholoma sublateritium FD-334 SS-4]
Novel03387	15.4209	232.718	-3.9156	0.00039822	0.009139	-
Novel00264	103.338	903.91	-3.1288	0.00040381	0.0092457	hypothetical protein HYPSUDRAFT_47611 [Hypholoma sublateritium FD-334 SS-4]
g12129	0.347429	24.1479	-6.119	0.00040432	0.0092457	-
Novel00944	0.32691	23.8765	-6.1906	0.00040484	0.0092457	hypothetical protein GALMADRAFT_42456, partial [Galerina marginata CBS 339.88]
Novel00721	69.6665	306.593	-2.1378	0.00040892	0.009324	hypothetical protein HYPSUDRAFT_968288 [Hypholoma sublateritium FD-334 SS-4]
Novel01614	0.347429	24.0517	-6.1133	0.00041093	0.0093546	hypothetical protein GALMADRAFT_144774 [Galerina marginata CBS 339.88]
g2070	161.591	673.788	-2.06	0.00041224	0.009369	hypothetical protein HYPSUDRAFT_169701 [Hypholoma sublateritium FD-334 SS-4]
Novel00833	13.0685	88.5141	-2.7598	0.00041289	0.009369	hypothetical protein HYPSUDRAFT_37174 [Hypholoma sublateritium FD-334 SS-4]
g4617	3693.62	45.7486	6.3352	0.00041531	0.0094089	hypothetical protein HYPSUDRAFT_191405 [Hypholoma sublateritium FD-334 SS-4]
g904	240.775	11.8274	4.3475	0.00041638	0.009418	hypothetical protein HYPSUDRAFT_199756 [Hypholoma sublateritium FD-334 SS-4]
g2702	141.323	585.021	-2.0495	0.0004249	0.0095953	hypothetical protein HYPSUDRAFT_363816 [Hypholoma sublateritium FD-334 SS-4]
g6156	22.1239	128.091	-2.5335	0.00043165	0.0097322	-
g10651	2413.96	9142.05	-1.9211	0.00044048	0.0099153	hypothetical protein HYPSUDRAFT_99347, partial [Hypholoma sublateritium FD-334 SS-4]
g258	2.96462	44.3329	-3.9025	0.00044158	0.0099207	-
Novel03684	159.74	4379.62	-4.777	0.00044212	0.0099207	hypothetical protein GYMLUDRAFT_1008897 [Gymnopus luxurians FD-317 M1]
g4768	27.0848	153.527	-2.5029	0.00044749	0.010025	hypothetical protein HYPSUDRAFT_48470 [Hypholoma sublateritium FD-334 SS-4]
g4575	539.441	2062.89	-1.9351	0.00044967	0.010058	hypothetical protein HYDPIDRAFT_141117 [Hydnomerulius pinastri MD-312]
Novel03538	257.223	55.1471	2.2217	0.00045059	0.010063	-
Novel00686	24.3502	134.318	-2.4636	0.0004644	0.010355	-
g4589	949.546	3631.22	-1.9351	0.00046564	0.010366	hypothetical protein HYPSUDRAFT_41541 [Hypholoma sublateritium FD-334 SS-4]
g7662	1501.27	241.425	2.6365	0.00047383	0.010522	hypothetical protein GALMADRAFT_139740 [Galerina marginata CBS 339.88]
g12716	2766.89	253.007	3.451	0.00047412	0.010522	hypothetical protein HYPSUDRAFT_43919 [Hypholoma sublateritium FD-334 SS-4]
g12626	31901.8	8483.49	1.9109	0.00047721	0.010573	glycoside hydrolase family 128 protein [Hypholoma sublateritium FD-334 SS-4]
Novel03185	296.023	66.4928	2.1544	0.00048745	0.010783	-
g11183	550.711	134.578	2.0329	0.00048852	0.01079	hypothetical protein M413DRAFT_229754 [Hebeloma cylindrosporum h7]
Novel00961	56.9609	260.921	-2.1956	0.00049141	0.010837	-
g614	12593.2	50093.8	-1.992	0.00049352	0.010861	hypothetical protein HYPSUDRAFT_127295 [Hypholoma sublateritium FD-334 SS-4]
g10167	2.56497	290.879	-6.8253	0.00049405	0.010861	-
g4693	1635.86	246.265	2.7318	0.00049604	0.010871	hypothetical protein HYPSUDRAFT_193237 [Hypholoma sublateritium FD-334 SS-4]
g1382	343.368	1382.05	-2.009	0.00049647	0.010871	hypothetical protein HYPSUDRAFT_850333 [Hypholoma sublateritium FD-334 SS-4]
Novel00140	303.192	1189.21	-1.9717	0.00049682	0.010871	hypothetical protein GALMADRAFT_229023 [Galerina marginata CBS 339.88]
g4686	441.038	105.049	2.0698	0.00050191	0.010966	hypothetical protein HYPSUDRAFT_132202 [Hypholoma sublateritium FD-334 SS-4]
g12571	10510.7	181.719	5.854	0.00050416	0.010998	hypothetical protein HYPSUDRAFT_60544 [Hypholoma sublateritium FD-334 SS-4]
Novel03049	3413.02	741.184	2.2031	0.00050569	0.011014	hypothetical protein HYPSUDRAFT_45939 [Hypholoma sublateritium FD-334 SS-4]
Novel03866	1112.28	4223.37	-1.9249	0.00051195	0.011133	hypothetical protein HYPSUDRAFT_73135 [Hypholoma sublateritium FD-334 SS-4]
g8950	1413.1	364.713	1.954	0.00051647	0.01118	hypothetical protein HYPSUDRAFT_173007 [Hypholoma sublateritium FD-334 SS-4]
g8619	68.1898	310.588	-2.1874	0.00051674	0.01118	hypothetical protein HYPSUDRAFT_1029023 [Hypholoma sublateritium FD-334 SS-4]
g8687	353.252	1454.13	-2.0414	0.00051685	0.01118	hypothetical protein HYPSUDRAFT_541694 [Hypholoma sublateritium FD-334 SS-4]
g6273	461.804	7022.7	-3.9267	0.00051723	0.01118	hypothetical protein FIBSPDRAFT_934580 [Fibularhizoctonia sp. CBS 109695]
g5605	1140.48	201.334	2.502	0.00052014	0.011225	hypothetical protein GALMADRAFT_817280 [Galerina marginata CBS 339.88]
g4739	33.9109	1.70994	4.3097	0.00052701	0.011356	hypothetical protein M413DRAFT_441321 [Hebeloma cylindrosporum h7]
g678	26.8866	0.729903	5.203	0.00052786	0.011357	-
Novel02880	268.167	25.225	3.4102	0.00053134	0.01141	-
g11873	31.4255	1488.67	-5.5659	0.00053196	0.01141	hypothetical protein HYPSUDRAFT_215857 [Hypholoma sublateritium FD-334 SS-4]
Novel04242	49.2392	0.960342	5.6801	0.00053416	0.01144	hypothetical protein FIBSPDRAFT_928435 [Fibularhizoctonia sp. CBS 109695]
Novel02202	52.9887	2844.34	-5.7463	0.00053544	0.01145	-
g4052	0	22.3141	#NAME?	0.00053695	0.011465	hypothetical protein M413DRAFT_440720 [Hebeloma cylindrosporum h7]
g7729	813.623	3073.24	-1.9173	0.00054648	0.011651	hypothetical protein HYPSUDRAFT_1088366 [Hypholoma sublateritium FD-334 SS-4]
Novel00494	221.727	47.2433	2.2306	0.00056127	0.011948	-
Novel03271	0.98073	28.5388	-4.8629	0.00056226	0.011951	hypothetical protein GALMADRAFT_144774 [Galerina marginata CBS 339.88]
Novel04436	13.498	146.821	-3.4432	0.00056632	0.01202	hypothetical protein GALMADRAFT_1068799 [Galerina marginata CBS 339.88]
Novel00820	0	19.0856	#NAME?	0.00057136	0.0121	hypothetical protein GYMLUDRAFT_232639 [Gymnopus luxurians FD-317 M1]
g9080	210.602	44.59	2.2397	0.00057181	0.0121	hypothetical protein HYPSUDRAFT_71520 [Hypholoma sublateritium FD-334 SS-4]
Novel00691	506.991	123.459	2.0379	0.00057572	0.012163	-
Novel00207	86.6935	12.9419	2.7439	0.00057717	0.012163	-
g10310	1079.89	272.732	1.9853	0.00057737	0.012163	hypothetical protein HYPSUDRAFT_150365 [Hypholoma sublateritium FD-334 SS-4]
g8308	348.308	1343.63	-1.9477	0.00058465	0.012281	hypothetical protein HYPSUDRAFT_1079387 [Hypholoma sublateritium FD-334 SS-4]
Novel04455	44.3198	210.096	-2.245	0.00058472	0.012281	-
g10585	175.033	2132.48	-3.6068	0.0005884	0.01234	hypothetical protein HYPSUDRAFT_200134 [Hypholoma sublateritium FD-334 SS-4]
g3373	12.6495	897.174	-6.1482	0.00061606	0.012901	hypothetical protein GALMADRAFT_1133694 [Galerina marginata CBS 339.88]
Novel02295	244.212	54.8609	2.1543	0.00061987	0.012961	-
g1209	457.048	15591.5	-5.0923	0.00063243	0.013204	hypothetical protein GLAREA_03953 [Glarea lozoyensis ATCC 20868]
g8151	86.274	352.819	-2.0319	0.00063338	0.013205	hypothetical protein HYPSUDRAFT_46033 [Hypholoma sublateritium FD-334 SS-4]
g4591	1144.36	301.368	1.9249	0.00063661	0.013252	hypothetical protein HYPSUDRAFT_41541 [Hypholoma sublateritium FD-334 SS-4]
Novel01389	0.970801	41.5694	-5.4202	0.00065566	0.01361	-
g3014	1461.06	5284.19	-1.8547	0.0006557	0.01361	hypothetical protein HYPSUDRAFT_1065361 [Hypholoma sublateritium FD-334 SS-4]
Novel03247	1361.72	363.728	1.9045	0.0006663	0.013809	hypothetical protein HYPSUDRAFT_70069 [Hypholoma sublateritium FD-334 SS-4]
g12542	0	27.0877	#NAME?	0.00067859	0.014027	hypothetical protein PLICRDRAFT_403847 [Plicaturopsis crispa FD-325 SS-3]
g10713	894.19	229.559	1.9617	0.0006788	0.014027	hypothetical protein HYPSUDRAFT_169432 [Hypholoma sublateritium FD-334 SS-4]
g9668	331.454	79.9178	2.0522	0.00068167	0.014066	hypothetical protein HYPSUDRAFT_168069 [Hypholoma sublateritium FD-334 SS-4]
g11381	234.963	890.592	-1.9223	0.000693	0.014259	hypothetical protein GYMLUDRAFT_41820 [Gymnopus luxurians FD-317 M1]
Novel02212	22.779	0.364952	5.9639	0.00069318	0.014259	-
Novel01789	2.51401	38.4713	-3.9357	0.00069404	0.014259	-
g3324	3849.78	21259	-2.4652	0.00070026	0.014366	glycoside hydrolase family 3 protein, partial [Hypholoma sublateritium FD-334 SS-4]
Novel02545	230.064	50.9812	2.174	0.00070881	0.01452	-
g7001	2276.85	202.894	3.4882	0.00071222	0.014569	hypothetical protein HYPSUDRAFT_69870 [Hypholoma sublateritium FD-334 SS-4]
g9256	401.31	97.2334	2.0452	0.00071369	0.014577	hypothetical protein HYPSUDRAFT_206497 [Hypholoma sublateritium FD-334 SS-4]
Novel03779	57.7327	249.476	-2.1114	0.00072124	0.01471	hypothetical protein M413DRAFT_446085 [Hebeloma cylindrosporum h7]
Novel02955	0	18.3897	#NAME?	0.00073244	0.014917	hypothetical protein HYPSUDRAFT_166823 [Hypholoma sublateritium FD-334 SS-4]
Novel00680	459.419	112.754	2.0266	0.00073943	0.014999	hypothetical protein HYPSUDRAFT_148806 [Hypholoma sublateritium FD-334 SS-4]
g3037	5597.11	1553.66	1.849	0.00073959	0.014999	hypothetical protein GALMADRAFT_226758 [Galerina marginata CBS 339.88]
Novel04627	0.347429	22.0377	-5.9871	0.00074051	0.014999	hypothetical protein GALMADRAFT_143116 [Galerina marginata CBS 339.88]
Novel00342	3.77134	145.424	-5.269	0.0007407	0.014999	hypothetical protein HYPSUDRAFT_38059 [Hypholoma sublateritium FD-334 SS-4]
Novel03640	112.231	20.4779	2.4543	0.00074425	0.015049	-
Novel01877	94.5288	15.1338	2.643	0.00075058	0.015155	-
g3817	1029.05	4269.97	-2.0529	0.00075371	0.015197	hypothetical protein HYPSUDRAFT_68332 [Hypholoma sublateritium FD-334 SS-4]
Novel04060	16.37	142.114	-3.1179	0.00075596	0.015207	-
Novel03774	14.8969	122.314	-3.0375	0.00075636	0.015207	hypothetical protein HYPSUDRAFT_39616 [Hypholoma sublateritium FD-334 SS-4]
g297	2373.65	655.833	1.8557	0.00075906	0.015218	hypothetical protein HYPSUDRAFT_155525 [Hypholoma sublateritium FD-334 SS-4]
g3123	23.49	122.05	-2.3774	0.00075923	0.015218	-
Novel03418	34.5119	2.07489	4.056	0.00076014	0.015218	-
g12382	3.95594	46.1912	-3.5455	0.00077099	0.015413	hypothetical protein M413DRAFT_32515 [Hebeloma cylindrosporum h7]
g11012	5026.11	1260.2	1.9958	0.000773	0.015432	hypothetical protein HYPSUDRAFT_130539 [Hypholoma sublateritium FD-334 SS-4]
g3237	127.713	15.9534	3.001	0.00077985	0.015546	hypothetical protein HYPSUDRAFT_132803 [Hypholoma sublateritium FD-334 SS-4]
Novel01519	24.4925	126.435	-2.368	0.00078678	0.015657	-
Novel01203	25.628	132.526	-2.3705	0.00078761	0.015657	-
Novel04410	28.7448	144.23	-2.327	0.0007956	0.015793	hypothetical protein HYPSUDRAFT_1039194 [Hypholoma sublateritium FD-334 SS-4]
g7531	852.248	225.569	1.9177	0.00080044	0.015867	hypothetical protein HYPSUDRAFT_126420 [Hypholoma sublateritium FD-334 SS-4]
Novel01195	400.697	1506.13	-1.9103	0.00080618	0.015958	lytic polysaccharide monooxygenase [Hebeloma cylindrosporum h7]
Novel03308	22.0114	117.893	-2.4212	0.00081254	0.016049	hypothetical protein HYPSUDRAFT_36218 [Hypholoma sublateritium FD-334 SS-4]
g9172	5.60049	51.7469	-3.2078	0.00081302	0.016049	-
g9370	286.633	63.7457	2.1688	0.00082404	0.016244	hypothetical protein M413DRAFT_147283 [Hebeloma cylindrosporum h7]
g4590	957.126	3452.74	-1.851	0.00082746	0.016288	hypothetical protein GALMADRAFT_256620 [Galerina marginata CBS 339.88]
Novel01670	53.5742	322.928	-2.5916	0.00084161	0.016544	-
g9288	254.884	2035.28	-2.9973	0.00085963	0.016875	hypothetical protein GALMADRAFT_234502 [Galerina marginata CBS 339.88]
Novel03412	5361.97	98.8495	5.7614	0.00087674	0.017187	hypothetical protein HYPSUDRAFT_135365, partial [Hypholoma sublateritium FD-334 SS-4]
Novel01089	585.72	2217.39	-1.9206	0.0008792	0.017211	hypothetical protein GALMADRAFT_231682 [Galerina marginata CBS 339.88]
g1225	214.605	910.054	-2.0843	0.00089663	0.017523	hypothetical protein UCREL1_359 [Eutypa lata UCREL1]
g3055	1619.53	5916.29	-1.8691	0.00089972	0.017523	hypothetical protein GYMLUDRAFT_33376 [Gymnopus luxurians FD-317 M1]
g9551	385.157	2567.66	-2.7369	0.00089984	0.017523	copper radical oxidase [Hypholoma sublateritium FD-334 SS-4]
g12164	3726.49	13088	-1.8124	0.00090012	0.017523	hypothetical protein HYPSUDRAFT_67110 [Hypholoma sublateritium FD-334 SS-4]
Novel01149	0	24.9876	#NAME?	0.00090327	0.01756	-
Novel02489	69.9815	9.99091	2.8083	0.00090713	0.017611	-
g4440	147.755	562.086	-1.9276	0.00090919	0.017627	hypothetical protein HYPSUDRAFT_915661 [Hypholoma sublateritium FD-334 SS-4]
Novel02244	397.515	40.3429	3.3006	0.00092085	0.017828	-
g29	110.94	435.132	-1.9717	0.00092625	0.017908	hypothetical protein HYPSUDRAFT_170644 [Hypholoma sublateritium FD-334 SS-4]
g8981	3454.88	494.501	2.8046	0.00093895	0.018129	hypothetical protein HYPSUDRAFT_32036 [Hypholoma sublateritium FD-334 SS-4]
Novel00035	0.347429	22.2653	-6.0019	0.00095058	0.018328	hypothetical protein HYPSUDRAFT_201678 [Hypholoma sublateritium FD-334 SS-4]
g447	187.402	716.557	-1.9349	0.00095448	0.018379	hypothetical protein GALMADRAFT_157516 [Galerina marginata CBS 339.88]
g6743	156.539	578.266	-1.8852	0.00095871	0.018435	hypothetical protein HYPSUDRAFT_201678 [Hypholoma sublateritium FD-334 SS-4]
g2651	20.265	109.918	-2.4394	0.00097018	0.01863	glycoside hydrolase family 79 protein [Hypholoma sublateritium FD-334 SS-4]
g6875	244.022	872.132	-1.8375	0.00097597	0.018716	hypothetical protein HYPSUDRAFT_36420 [Hypholoma sublateritium FD-334 SS-4]
Novel01343	420.467	107.723	1.9647	0.00097778	0.018723	-
g5761	175.694	6018.72	-5.0983	0.00097902	0.018723	hypothetical protein GALMADRAFT_139756 [Galerina marginata CBS 339.88]
g1867	18961.6	4580.26	2.0496	0.00099951	0.019089	hypothetical protein GALMADRAFT_137445 [Galerina marginata CBS 339.88]
Novel03213	143.113	523.603	-1.8713	0.001029	0.019626	-
g5030	30.5623	887.483	-4.8599	0.0010333	0.019682	glycoside hydrolase family 47 protein [Hypholoma sublateritium FD-334 SS-4]
g4227	1529.41	59.8851	4.6746	0.0010409	0.0198	hypothetical protein HYPSUDRAFT_37159 [Hypholoma sublateritium FD-334 SS-4]
g5436	14.7815	237.51	-4.0061	0.0010639	0.02021	hypothetical protein HYPSUDRAFT_67456 [Hypholoma sublateritium FD-334 SS-4]
Novel02370	566.816	150.826	1.91	0.0010676	0.020252	-
g6719	4850.2	1226.67	1.9833	0.00109	0.02065	hypothetical protein HYPSUDRAFT_275105 [Hypholoma sublateritium FD-334 SS-4]
g12575	114.911	22.0141	2.384	0.0011027	0.020862	hypothetical protein HYPSUDRAFT_188090 [Hypholoma sublateritium FD-334 SS-4]
Novel00614	752.588	206.757	1.8639	0.0011119	0.021009	-
g12122	441.703	113.926	1.955	0.0011155	0.021049	hypothetical protein HYPSUDRAFT_202696 [Hypholoma sublateritium FD-334 SS-4]
g8333	131.91	495.588	-1.9096	0.0011271	0.021212	hypothetical protein HYPSUDRAFT_219501 [Hypholoma sublateritium FD-334 SS-4]
g12252	448.734	2681.35	-2.579	0.0011272	0.021212	-
g8827	354.291	1286.19	-1.8601	0.0011328	0.021289	hypothetical protein HYPSUDRAFT_1088815 [Hypholoma sublateritium FD-334 SS-4]
g6493	1618.18	5556.66	-1.7798	0.0011353	0.021308	glycoside hydrolase family 79 protein [Hypholoma sublateritium FD-334 SS-4]
g11263	1154.14	327.755	1.8161	0.0011443	0.021449	hypothetical protein M413DRAFT_419854 [Hebeloma cylindrosporum h7]
g11311	29.9326	143.53	-2.2616	0.0011552	0.021545	glycoside hydrolase family 30 protein [Hypholoma sublateritium FD-334 SS-4]
Novel02532	0	37.705	#NAME?	0.0011554	0.021545	-
Novel03207	316.859	4.93513	6.0046	0.0011565	0.021545	-
g11531	1137.04	3921.83	-1.7862	0.0011568	0.021545	hypothetical protein HYPSUDRAFT_45885 [Hypholoma sublateritium FD-334 SS-4]
g4038	22.4092	114.325	-2.351	0.0011571	0.021545	hypothetical protein HYPSUDRAFT_149535 [Hypholoma sublateritium FD-334 SS-4]
g3904	852.49	2915.45	-1.774	0.0011591	0.021553	hypothetical protein PHACADRAFT_249164 [Phanerochaete carnosa HHB-10118-sp]
g9810	129.371	705.686	-2.4475	0.0011678	0.021688	hypothetical protein GALMADRAFT_69081 [Galerina marginata CBS 339.88]
g958	0	1178.92	#NAME?	0.0011756	0.021804	hypothetical protein HYPSUDRAFT_208084 [Hypholoma sublateritium FD-334 SS-4]
g1910	2911.17	842.435	1.789	0.0011839	0.021912	hypothetical protein GALMADRAFT_266269 [Galerina marginata CBS 339.88]
g5526	445.734	1550.56	-1.7985	0.0011846	0.021912	hypothetical protein HYPSUDRAFT_58504 [Hypholoma sublateritium FD-334 SS-4]
Novel03801	1146.18	329.408	1.7989	0.0012007	0.022182	hypothetical protein GALMADRAFT_65303 [Galerina marginata CBS 339.88]
g6226	353.398	3029.6	-3.0998	0.0012095	0.022315	hypothetical protein HYPSUDRAFT_48931 [Hypholoma sublateritium FD-334 SS-4]
g2288	481.394	1687.5	-1.8096	0.0012125	0.022341	hypothetical protein HYPSUDRAFT_208878 [Hypholoma sublateritium FD-334 SS-4]
g10300	1659.41	474.578	1.806	0.0012198	0.022446	hypothetical protein HYPSUDRAFT_130027 [Hypholoma sublateritium FD-334 SS-4]
g4891	325.957	1128.1	-1.7911	0.0012261	0.022533	hypothetical protein HYPSUDRAFT_36075 [Hypholoma sublateritium FD-334 SS-4]
g9830	689.674	2382.5	-1.7885	0.0012308	0.02259	carbohydrate-binding module family 43 protein [Hypholoma sublateritium FD-334 SS-4]
Novel00781	3.63771	40.0493	-3.4607	0.001235	0.022637	-
g3827	161.72	592.797	-1.874	0.0012521	0.022921	hypothetical protein HYPSUDRAFT_40767 [Hypholoma sublateritium FD-334 SS-4]
g5989	33.904	222.193	-2.7123	0.0012654	0.023134	hypothetical protein M413DRAFT_32925 [Hebeloma cylindrosporum h7]
g4067	3197.64	921.848	1.7944	0.0012677	0.023146	hypothetical protein HYPSUDRAFT_79269 [Hypholoma sublateritium FD-334 SS-4]
g1885	232.358	917.881	-1.982	0.0012695	0.02315	hypothetical protein HYPSUDRAFT_62552 [Hypholoma sublateritium FD-334 SS-4]
Novel02028	20.0773	102.582	-2.3531	0.0012721	0.023166	-
g10312	3412.83	974.94	1.8076	0.0012847	0.023366	hypothetical protein HYPSUDRAFT_47749 [Hypholoma sublateritium FD-334 SS-4]
g12636	192.372	22.7384	3.0807	0.0013008	0.023629	hypothetical protein HYPSUDRAFT_159396 [Hypholoma sublateritium FD-334 SS-4]
g2212	1.96146	31.5153	-4.0061	0.0013197	0.023941	-
g7390	954.449	273.586	1.8027	0.0013346	0.024181	hypothetical protein HYPSUDRAFT_204546 [Hypholoma sublateritium FD-334 SS-4]
Novel03232	166.12	22.6627	2.8738	0.0013385	0.02422	-
g1959	9063.52	1982.08	2.1931	0.0013616	0.024606	hypothetical protein HYPSUDRAFT_49257 [Hypholoma sublateritium FD-334 SS-4]
g9223	5.12995	70.7824	-3.7864	0.0013695	0.024717	hypothetical protein HYPSUDRAFT_46570 [Hypholoma sublateritium FD-334 SS-4]
g4704	1269.98	369.514	1.7811	0.0013739	0.024765	hypothetical protein HYPSUDRAFT_207128 [Hypholoma sublateritium FD-334 SS-4]
Novel00918	35.0092	199.934	-2.5137	0.0013876	0.02498	-
g8833	52.6351	214.718	-2.0283	0.0013994	0.02516	hypothetical protein HYPSUDRAFT_43182 [Hypholoma sublateritium FD-334 SS-4]
g1610	692.879	3197.78	-2.2064	0.001406	0.025247	hypothetical protein HYPSUDRAFT_87130 [Hypholoma sublateritium FD-334 SS-4]
g12724	1411.84	403.045	1.8086	0.0014122	0.025327	glycoside hydrolase family 18 protein [Hypholoma sublateritium FD-334 SS-4]
g12070	213.445	10827.8	-5.6647	0.0014155	0.025354	hypothetical protein HYPSUDRAFT_422260 [Hypholoma sublateritium FD-334 SS-4]
g12085	394.092	1373.7	-1.8015	0.001418	0.025366	hypothetical protein HYPSUDRAFT_183884 [Hypholoma sublateritium FD-334 SS-4]
g6688	64.0391	9.17242	2.8036	0.0014198	0.025366	hypothetical protein GALMADRAFT_242700 [Galerina marginata CBS 339.88]
g5222	34.5306	231.557	-2.7454	0.0014235	0.025401	hypothetical protein HYPSUDRAFT_36064 [Hypholoma sublateritium FD-334 SS-4]
Novel03237	22.2694	112.446	-2.3361	0.0014333	0.025543	hypothetical protein PILCRDRAFT_822242 [Piloderma croceum F 1598]
g10025	106.379	873.039	-3.0368	0.0014498	0.025803	class II peroxidase [Hypholoma sublateritium FD-334 SS-4]
g1713	21.4502	109.249	-2.3486	0.0014551	0.025866	hypothetical protein HYPSUDRAFT_201319 [Hypholoma sublateritium FD-334 SS-4]
g10417	459.914	1523.78	-1.7282	0.0014816	0.026303	hypothetical protein HYPSUDRAFT_48219 [Hypholoma sublateritium FD-334 SS-4]
g999	33.817	216.891	-2.6811	0.0014963	0.026531	hypothetical protein HYPSUDRAFT_1010005 [Hypholoma sublateritium FD-334 SS-4]
Novel01981	88.4704	2.88103	4.9405	0.0015045	0.02662	hypothetical protein HYPSUDRAFT_200039 [Hypholoma sublateritium FD-334 SS-4]
g2566	82.7724	0	Inf	0.0015051	0.02662	-
Novel03316	52.4003	3.80889	3.7821	0.0015189	0.026831	-
Novel02249	170.37	615.287	-1.8526	0.0015243	0.026868	hypothetical protein HYPSUDRAFT_36232 [Hypholoma sublateritium FD-334 SS-4]
g8349	16.9418	0	Inf	0.0015248	0.026868	hypothetical protein HYPSUDRAFT_189656 [Hypholoma sublateritium FD-334 SS-4]
g1100	155.331	544.126	-1.8086	0.0015307	0.026938	hypothetical protein HYPSUDRAFT_201678 [Hypholoma sublateritium FD-334 SS-4]
g11422	13807.8	4132.27	1.7405	0.0015384	0.027039	hypothetical protein HYPSUDRAFT_37438 [Hypholoma sublateritium FD-334 SS-4]
Novel00065	110.423	22.3141	2.307	0.001567	0.027509	hypothetical protein A0H81_10502 [Grifola frondosa]
Novel01762	153.558	558.757	-1.8634	0.0015718	0.027558	hypothetical protein HYPSUDRAFT_724975 [Hypholoma sublateritium FD-334 SS-4]
Novel03062	4.63896	43.2103	-3.2195	0.0015834	0.027727	-
Novel00518	5.63954	261.88	-5.5372	0.0015874	0.027755	-
g11655	737.94	4117.64	-2.4802	0.0015889	0.027755	hypothetical protein HYPSUDRAFT_148897 [Hypholoma sublateritium FD-334 SS-4]
g12256	1671.92	5508.48	-1.7202	0.0015909	0.027755	hypothetical protein HYPSUDRAFT_33718 [Hypholoma sublateritium FD-334 SS-4]
g11141	3598.85	416.836	3.11	0.0016113	0.028077	hypothetical protein HYPSUDRAFT_127114 [Hypholoma sublateritium FD-334 SS-4]
g4971	71.7646	357.762	-2.3177	0.0016391	0.028525	hypothetical protein HYPSUDRAFT_289722 [Hypholoma sublateritium FD-334 SS-4]
Novel01473	64.5746	3.14679	4.359	0.0016506	0.02869	-
g2339	11450.2	37842.9	-1.7246	0.0016613	0.028814	hypothetical protein HYPSUDRAFT_46671 [Hypholoma sublateritium FD-334 SS-4]
g12119	2692.83	10758	-1.9982	0.0016618	0.028814	hypothetical protein HYPSUDRAFT_45299 [Hypholoma sublateritium FD-334 SS-4]
g8371	496.572	116.504	2.0916	0.0016661	0.02883	hypothetical protein HYPSUDRAFT_131584 [Hypholoma sublateritium FD-334 SS-4]
g6066	556.05	157.498	1.8199	0.0016668	0.02883	hypothetical protein HYPSUDRAFT_206688 [Hypholoma sublateritium FD-334 SS-4]
g4848	0	23.4778	#NAME?	0.0016733	0.028907	hypothetical protein Moror_11893 [Moniliophthora roreri MCA 2997]
g5041	5467.37	1642.2	1.7352	0.0016781	0.028955	hypothetical protein GALMADRAFT_262374 [Galerina marginata CBS 339.88]
g1766	16.0959	88.1628	-2.4535	0.0016924	0.029158	hypothetical protein HYPSUDRAFT_219643 [Hypholoma sublateritium FD-334 SS-4]
Novel01936	252.139	864.686	-1.778	0.0016941	0.029158	-
g4654	103.266	18.6726	2.4674	0.001698	0.029191	hypothetical protein GALMADRAFT_157516 [Galerina marginata CBS 339.88]
g2055	249.467	829.799	-1.7339	0.0017103	0.029367	hypothetical protein HYPSUDRAFT_48219 [Hypholoma sublateritium FD-334 SS-4]
Novel01228	2875.24	157.315	4.192	0.0017138	0.029391	hypothetical protein GALMADRAFT_141343 [Galerina marginata CBS 339.88]
g4995	782.216	2761.92	-1.82	0.0017183	0.029432	hypothetical protein GALMADRAFT_270629 [Galerina marginata CBS 339.88]
g3057	811.638	2711.55	-1.7402	0.0017302	0.0296	hypothetical protein HYPSUDRAFT_87646 [Hypholoma sublateritium FD-334 SS-4]
g6000	176.349	644.867	-1.8706	0.0017391	0.029716	hypothetical protein HYPSUDRAFT_180414 [Hypholoma sublateritium FD-334 SS-4]
Novel02025	16.8517	89.6931	-2.4121	0.0017442	0.029767	-
g3315	366.723	3.41988	6.7446	0.0017508	0.029844	glycoside hydrolase family 5 protein [Hypholoma sublateritium FD-334 SS-4]
Novel03078	917.374	3012.38	-1.7153	0.0017647	0.030045	hypothetical protein HYPSUDRAFT_67110 [Hypholoma sublateritium FD-334 SS-4]
Novel00081	48.5629	1.00409	5.5959	0.0017789	0.03025	-
g4465	27.1558	497.758	-4.1961	0.0017858	0.03033	hypothetical protein HYPSUDRAFT_147315 [Hypholoma sublateritium FD-334 SS-4]
g6175	881.462	260.163	1.7605	0.0017944	0.03044	hypothetical protein HYPSUDRAFT_141220 [Hypholoma sublateritium FD-334 SS-4]
g9023	2193.77	669.794	1.7116	0.0018016	0.030526	hypothetical protein HYPSUDRAFT_37267 [Hypholoma sublateritium FD-334 SS-4]
g11161	3010.6	930.66	1.6937	0.0018248	0.030882	hypothetical protein HYPSUDRAFT_171526 [Hypholoma sublateritium FD-334 SS-4]
g11178	963.34	7211.57	-2.9042	0.001838	0.031067	hypothetical protein HYPSUDRAFT_78063 [Hypholoma sublateritium FD-334 SS-4]
Novel01542	64.5313	0.662102	6.6068	0.0018435	0.031123	-
g1580	3473.83	932.673	1.8971	0.0018466	0.031138	hypothetical protein M413DRAFT_445603 [Hebeloma cylindrosporum h7]
Novel01937	811.542	2646.06	-1.7051	0.0018531	0.031163	hypothetical protein HYPSUDRAFT_205536 [Hypholoma sublateritium FD-334 SS-4]
g6423	93.4176	346.745	-1.8921	0.0018552	0.031163	hypothetical protein HYPSUDRAFT_678226 [Hypholoma sublateritium FD-334 SS-4]
g1975	2.69735	51.9701	-4.2681	0.0018588	0.031163	hypothetical protein HYPSUDRAFT_524598 [Hypholoma sublateritium FD-334 SS-4]
g8807	217.275	54.5036	1.9951	0.001859	0.031163	hypothetical protein HYPSUDRAFT_209636 [Hypholoma sublateritium FD-334 SS-4]
Novel04493	4.39346	40.7891	-3.2148	0.0018591	0.031163	hypothetical protein HYPSUDRAFT_47634 [Hypholoma sublateritium FD-334 SS-4]
g5393	429.212	43.8291	3.2917	0.0018666	0.031249	hypothetical protein M413DRAFT_446852 [Hebeloma cylindrosporum h7]
g10244	762.148	5132.92	-2.7516	0.0018686	0.031249	hypothetical protein M413DRAFT_442711 [Hebeloma cylindrosporum h7]
Novel04697	21.7063	107.281	-2.3052	0.0018796	0.031396	hypothetical protein HYPSUDRAFT_1039194 [Hypholoma sublateritium FD-334 SS-4]
Novel03800	585.493	1931.37	-1.7219	0.0018887	0.031488	hypothetical protein HYPSUDRAFT_45562 [Hypholoma sublateritium FD-334 SS-4]
g10675	2039.59	209.384	3.2841	0.0018896	0.031488	glycoside hydrolase family 18 protein [Hypholoma sublateritium FD-334 SS-4]
g5020	614.825	3259.87	-2.4066	0.0018963	0.031562	hypothetical protein GALMADRAFT_140335 [Galerina marginata CBS 339.88]
g8845	2668.66	805.992	1.7273	0.0018991	0.031571	hypothetical protein HYPSUDRAFT_34696 [Hypholoma sublateritium FD-334 SS-4]
g3882	2573.74	773.03	1.7353	0.0019123	0.031752	hypothetical protein HYPSUDRAFT_38711 [Hypholoma sublateritium FD-334 SS-4]
Novel01637	4.78252	43.5731	-3.1876	0.0019145	0.031752	-
g5846	125.434	457.11	-1.8656	0.0019216	0.031832	hypothetical protein PILCRDRAFT_199446 [Piloderma croceum F 1598]
Novel02888	82.004	14.513	2.4983	0.0019348	0.031989	-
g11950	0.347429	19.1207	-5.7823	0.0019356	0.031989	hypothetical protein HYPSUDRAFT_44920 [Hypholoma sublateritium FD-334 SS-4]
g11095	230.409	6834.89	-4.8907	0.0019437	0.032086	glycoside hydrolase family 18 protein [Hypholoma sublateritium FD-334 SS-4]
g8251	223.068	38.9413	2.5181	0.0019884	0.032785	-
g4660	1104.07	333.103	1.7288	0.0019985	0.032913	predicted protein [Laccaria bicolor S238N-H82]
g12712	298.776	984.096	-1.7197	0.0020027	0.032944	hypothetical protein GALMADRAFT_54476 [Galerina marginata CBS 339.88]
Novel03716	2.25858	31.1719	-3.7868	0.0020229	0.033237	hypothetical protein MPER_08816 [Moniliophthora perniciosa FA553]
g6109	5494.72	470.124	3.5469	0.0020269	0.033265	hypothetical protein HYPSUDRAFT_208070 [Hypholoma sublateritium FD-334 SS-4]
g9415	1128.41	342.89	1.7185	0.0020331	0.033328	hypothetical protein HYPSUDRAFT_66286 [Hypholoma sublateritium FD-334 SS-4]
g7273	217.2	38.7185	2.4879	0.0020356	0.033331	hypothetical protein GALMADRAFT_730724 [Galerina marginata CBS 339.88]
Novel00222	52.2388	6.89114	2.9223	0.0020417	0.033391	hypothetical protein HYPSUDRAFT_70576 [Hypholoma sublateritium FD-334 SS-4]
Novel00965	4117.13	853.47	2.2702	0.0020512	0.033482	hypothetical protein HYPSUDRAFT_1029060 [Hypholoma sublateritium FD-334 SS-4]
g6615	195.959	1565.83	-2.9983	0.002052	0.033482	-
g3058	525.562	5357.4	-3.3496	0.002057	0.033525	hypothetical protein HYPSUDRAFT_43955 [Hypholoma sublateritium FD-334 SS-4]
Novel04292	64.9548	247.921	-1.9324	0.0020633	0.033588	-
g5392	13933.5	3262.91	2.0943	0.0020774	0.033779	hypothetical protein HYPSUDRAFT_69257 [Hypholoma sublateritium FD-334 SS-4]
Novel01361	2.04354	29.4196	-3.8476	0.0021009	0.034123	-
g2642	4.35433	158.757	-5.1882	0.0021049	0.034147	hypothetical protein HYPSUDRAFT_47623 [Hypholoma sublateritium FD-334 SS-4]
g4688	19.1468	99.7891	-2.3818	0.0021216	0.034379	hypothetical protein HYPSUDRAFT_80265 [Hypholoma sublateritium FD-334 SS-4]
g12510	101.222	20.6184	2.2955	0.0021318	0.034447	hypothetical protein HYPSUDRAFT_55033 [Hypholoma sublateritium FD-334 SS-4]
g2592	4873.26	26132	-2.4229	0.0021324	0.034447	hypothetical protein HYPSUDRAFT_31529 [Hypholoma sublateritium FD-334 SS-4]
Novel04295	3024.41	929.839	1.7016	0.0021331	0.034447	hypothetical protein HYPSUDRAFT_199819 [Hypholoma sublateritium FD-334 SS-4]
g2572	230.034	59.6072	1.9483	0.0021577	0.034805	hypothetical protein PHLGIDRAFT_118732 [Phlebiopsis gigantea 11061_1 CR5-6]
Novel01158	92.7679	13.2777	2.8046	0.0022052	0.03553	-
g9561	122.051	626.034	-2.3588	0.0022098	0.035563	hypothetical protein HYPSUDRAFT_1072052 [Hypholoma sublateritium FD-334 SS-4]
Novel04055	261.874	869.054	-1.7306	0.0022176	0.035636	hypothetical protein GLOTRDRAFT_93553 [Gloeophyllum trabeum ATCC 11539]
g11130	1175.53	266.882	2.139	0.0022194	0.035636	hypothetical protein HYPSUDRAFT_76543 [Hypholoma sublateritium FD-334 SS-4]
g202	15.92	132.767	-3.06	0.0022264	0.035709	hypothetical protein GALMADRAFT_142669 [Galerina marginata CBS 339.88]
g3024	1314.16	4283.42	-1.7046	0.0022293	0.035715	hypothetical protein HYPSUDRAFT_1071367 [Hypholoma sublateritium FD-334 SS-4]
Novel01589	103.277	377.9	-1.8715	0.0022437	0.035881	-
g4164	153.831	521.114	-1.7602	0.0022448	0.035881	hypothetical protein HYPSUDRAFT_42521 [Hypholoma sublateritium FD-334 SS-4]
Novel00166	25.5689	118.855	-2.2167	0.0022573	0.036039	-
g9792	180.615	610.235	-1.7564	0.002261	0.036039	hypothetical protein GALMADRAFT_293254 [Galerina marginata CBS 339.88]
g10738	419.184	1363.66	-1.7018	0.0022624	0.036039	hypothetical protein GALMADRAFT_142805 [Galerina marginata CBS 339.88]
g10845	592.738	2120.61	-1.839	0.0022809	0.036294	hypothetical protein HYPSUDRAFT_37305, partial [Hypholoma sublateritium FD-334 SS-4]
g3208	161.004	2081.51	-3.6925	0.0022961	0.036494	hypothetical protein HYPSUDRAFT_43514 [Hypholoma sublateritium FD-334 SS-4]
g11596	975.627	4302.19	-2.1407	0.0023254	0.036919	hypothetical protein HYPSUDRAFT_40052 [Hypholoma sublateritium FD-334 SS-4]
g5348	27.0102	122.664	-2.1831	0.0023297	0.036946	hypothetical protein HYPSUDRAFT_139927 [Hypholoma sublateritium FD-334 SS-4]
g2275	1301.63	400.074	1.702	0.0024024	0.038055	hypothetical protein HYPSUDRAFT_124194, partial [Hypholoma sublateritium FD-334 SS-4]
g10386	29.333	1.92068	3.9328	0.0024275	0.038411	class II peroxidase [Hypholoma sublateritium FD-334 SS-4]
g9819	337.863	1104.29	-1.7086	0.0024337	0.038465	hypothetical protein HYPSUDRAFT_196465 [Hypholoma sublateritium FD-334 SS-4]
g2737	112.186	383.812	-1.7745	0.0024399	0.038521	actin 1 [Calocera viscosa TUFC12733]
Novel02797	20.0275	96.1938	-2.264	0.0024503	0.038641	-
Novel01713	7.32638	122.284	-4.061	0.0024572	0.038707	-
g1458	223.777	745.699	-1.7365	0.0024726	0.038881	hypothetical protein HYPSUDRAFT_44222 [Hypholoma sublateritium FD-334 SS-4]
Novel01557	306.858	0	Inf	0.0024747	0.038881	hypothetical protein GALMADRAFT_141343 [Galerina marginata CBS 339.88]
g10646	217.847	32.5762	2.7414	0.0024765	0.038881	hypothetical protein GALMADRAFT_89952 [Galerina marginata CBS 339.88]
Novel04304	2.78995	34.9735	-3.648	0.0024898	0.039046	hypothetical protein HYPSUDRAFT_69897 [Hypholoma sublateritium FD-334 SS-4]
g1460	74.1258	1004.97	-3.761	0.0025061	0.039257	general substrate transporter [Schizopora paradoxa]
Novel03758	297.828	994.005	-1.7388	0.0025102	0.039279	-
Novel03137	60.3263	609.148	-3.3359	0.0025262	0.039485	-
Novel04613	78.1575	13.946	2.4865	0.00253	0.039501	-
g10897	766.029	2400.66	-1.648	0.0025346	0.039528	hypothetical protein HYPSUDRAFT_38393 [Hypholoma sublateritium FD-334 SS-4]
g11601	200.282	51.2594	1.9661	0.0025407	0.03958	hypothetical protein HYPSUDRAFT_79586 [Hypholoma sublateritium FD-334 SS-4]
Novel03122	0	138.823	#NAME?	0.0025476	0.039637	hypothetical protein GALMADRAFT_918004 [Galerina marginata CBS 339.88]
g5812	734.583	220.865	1.7338	0.0025523	0.039637	hypothetical protein HYPSUDRAFT_142671 [Hypholoma sublateritium FD-334 SS-4]
Novel00246	7069.71	1943.52	1.863	0.0025533	0.039637	hypothetical protein HYPSUDRAFT_44425 [Hypholoma sublateritium FD-334 SS-4]
Novel04401	350.776	1221.42	-1.7999	0.0025556	0.039637	hypothetical protein GALMADRAFT_136654 [Galerina marginata CBS 339.88]
g8029	358.361	25.3027	3.8241	0.0025651	0.03974	glyceraldehyde-3-phosphate dehydrogenase [Phaffia rhodozyma]
g5201	2180.43	697.077	1.6452	0.0025805	0.039935	-
Novel01944	5.63094	78.193	-3.7956	0.002638	0.040781	-
Novel03383	10.0032	82.6166	-3.046	0.0026415	0.04079	hypothetical protein HYPSUDRAFT_203388 [Hypholoma sublateritium FD-334 SS-4]
g2766	239.077	31.0289	2.9458	0.0026468	0.040827	hypothetical protein HYPSUDRAFT_737617 [Hypholoma sublateritium FD-334 SS-4]
g9704	8.27791	55.6972	-2.7503	0.0026977	0.041567	hypothetical protein HYPSUDRAFT_858528 [Hypholoma sublateritium FD-334 SS-4]
g6715	71.5459	260.142	-1.8624	0.0027307	0.04203	hypothetical protein HYPSUDRAFT_66098 [Hypholoma sublateritium FD-334 SS-4]
g8813	59.031	218.606	-1.8888	0.0027563	0.042343	hypothetical protein HYPSUDRAFT_44584 [Hypholoma sublateritium FD-334 SS-4]
g12135	610.555	1880.97	-1.6233	0.0027571	0.042343	hypothetical protein HYPSUDRAFT_48312 [Hypholoma sublateritium FD-334 SS-4]
Novel02076	7.69367	51.3207	-2.7378	0.0027694	0.042456	-
g8372	658.932	11.0945	5.8922	0.0027705	0.042456	carbohydrate esterase family 4 protein [Hypholoma sublateritium FD-334 SS-4]
g1159	9440.5	1104.43	3.0956	0.0027746	0.042474	hypothetical protein HYPSUDRAFT_72168 [Hypholoma sublateritium FD-334 SS-4]
g11880	227619	70.5283	11.656	0.0027868	0.042534	hypothetical protein HYPSUDRAFT_44930 [Hypholoma sublateritium FD-334 SS-4]
Novel01918	98.2629	21.2229	2.211	0.0027874	0.042534	hypothetical protein M413DRAFT_445532 [Hebeloma cylindrosporum h7]
g6776	23.6771	106.839	-2.1739	0.0027876	0.042534	hypothetical protein HYPSUDRAFT_42953 [Hypholoma sublateritium FD-334 SS-4]
Novel03541	25.7287	1.39201	4.2081	0.0027906	0.042534	hypothetical protein HYPSUDRAFT_1073693 [Hypholoma sublateritium FD-334 SS-4]
Novel03129	394.642	1288.14	-1.7067	0.0028105	0.04279	-
Novel00062	12.6602	164.315	-3.6981	0.0028244	0.042957	hypothetical protein HYPSUDRAFT_49276 [Hypholoma sublateritium FD-334 SS-4]
g7886	537.515	163.751	1.7148	0.0028301	0.042997	hypothetical protein GALMADRAFT_253777 [Galerina marginata CBS 339.88]
g11845	3105.93	195.205	3.992	0.0028361	0.043031	hypothetical protein HYPSUDRAFT_33747 [Hypholoma sublateritium FD-334 SS-4]
g2526	6929.2	1743.38	1.9908	0.0028385	0.043031	hypothetical protein HYPSUDRAFT_92215 [Hypholoma sublateritium FD-334 SS-4]
Novel03037	95.9633	20.4142	2.2329	0.0028517	0.043185	-
g3268	188.712	624.517	-1.7266	0.0028654	0.043346	hypothetical protein HYPSUDRAFT_98708, partial [Hypholoma sublateritium FD-334 SS-4]
Novel03229	286.013	80.3658	1.8314	0.0028699	0.043368	-
Novel02681	144.207	33.1246	2.1222	0.002879	0.043459	-
g4381	1974.32	55.6961	5.1476	0.0029057	0.043816	hypothetical protein HYPSUDRAFT_206005 [Hypholoma sublateritium FD-334 SS-4]
g9835	161.111	900.578	-2.4828	0.0029152	0.043912	hypothetical protein GALMADRAFT_71069 [Galerina marginata CBS 339.88]
g12361	654.53	2045.22	-1.6437	0.0029292	0.044075	hypothetical protein M413DRAFT_55420, partial [Hebeloma cylindrosporum h7]
g3210	1014.56	318.488	1.6715	0.0029367	0.044141	hypothetical protein A0H81_02563 [Grifola frondosa]
g12562	767.856	50.5285	3.9257	0.0029518	0.044321	hypothetical protein HYPSUDRAFT_60544 [Hypholoma sublateritium FD-334 SS-4]
g7832	12914.9	2704.15	2.2558	0.002955	0.044322	glycoside hydrolase family 47 protein [Hypholoma sublateritium FD-334 SS-4]
g2634	651.522	117.918	2.466	0.0029605	0.044357	hypothetical protein HYPSUDRAFT_36796 [Hypholoma sublateritium FD-334 SS-4]
g1951	5.41523	41.9613	-2.954	0.0029768	0.044511	-
Novel04187	701.459	217.49	1.6894	0.0029771	0.044511	hypothetical protein GALMADRAFT_283289 [Galerina marginata CBS 339.88]
Novel00915	0	16.9921	#NAME?	0.0029831	0.044534	hypothetical protein HYPSUDRAFT_48117 [Hypholoma sublateritium FD-334 SS-4]
Novel00233	1.93167	27.8056	-3.8475	0.0029858	0.044534	-
Novel01826	89.4792	0	Inf	0.0029881	0.044534	hypothetical protein HYPSUDRAFT_37613 [Hypholoma sublateritium FD-334 SS-4]
g7845	1133.75	362.803	1.6438	0.0030306	0.04512	hypothetical protein GALMADRAFT_56250 [Galerina marginata CBS 339.88]
Novel02069	99.9311	1.60057	5.9643	0.0030509	0.045374	-
Novel03948	398.634	2980.93	-2.9026	0.003073	0.045655	-
g6778	758.37	2341.99	-1.6268	0.0030848	0.045783	hypothetical protein GALMADRAFT_248846 [Galerina marginata CBS 339.88]
g5508	130.236	438.287	-1.7507	0.0030892	0.045799	glycoside hydrolase family 16 protein [Hypholoma sublateritium FD-334 SS-4]
g10403	2320.2	746.928	1.6352	0.003115	0.046134	hypothetical protein HYPSUDRAFT_44918 [Hypholoma sublateritium FD-334 SS-4]
Novel01136	25.239	1.3242	4.2525	0.0031187	0.04614	-
Novel02783	269.412	35.4821	2.9246	0.0031895	0.047137	-
g6506	3589.38	799.203	2.1671	0.0031979	0.047212	hypothetical protein HYPSUDRAFT_46420 [Hypholoma sublateritium FD-334 SS-4]
Novel00787	104.957	23.8078	2.1403	0.0032036	0.047247	-
g3582	49.2554	192.888	-1.9694	0.003209	0.047278	hypothetical protein HYPSUDRAFT_46968 [Hypholoma sublateritium FD-334 SS-4]
g3059	107.214	23.5038	2.1895	0.0032144	0.047305	-
g10245	305.772	66.7081	2.1965	0.0032175	0.047305	hypothetical protein HYPSUDRAFT_202696 [Hypholoma sublateritium FD-334 SS-4]
Novel00110	62.9741	220.11	-1.8054	0.0032492	0.047721	hypothetical protein HYPSUDRAFT_49592 [Hypholoma sublateritium FD-334 SS-4]
g1026	1594.82	512.279	1.6384	0.0032694	0.047927	hypothetical protein HYPSUDRAFT_135290 [Hypholoma sublateritium FD-334 SS-4]
g6666	1173.41	3987.81	-1.7649	0.0032726	0.047927	hypothetical protein K443DRAFT_114427 [Laccaria amethystina LaAM-08-1]
Novel00724	55.8305	1190.68	-4.4146	0.0032735	0.047927	-
g11472	196.255	2425.37	-3.6274	0.0032881	0.048091	GMC oxidoreductase [Hypholoma sublateritium FD-334 SS-4]
Novel02943	0.970801	21.9766	-4.5006	0.0032996	0.048209	hypothetical protein SERLADRAFT_380936 [Serpula lacrymans var. lacrymans S7.9]
g3217	15.8888	81.1696	-2.3529	0.0033209	0.048456	hypothetical protein HYPSUDRAFT_63648 [Hypholoma sublateritium FD-334 SS-4]
g3286	572.577	1779.8	-1.6362	0.0033233	0.048456	hypothetical protein HYPSUDRAFT_184544 [Hypholoma sublateritium FD-334 SS-4]
g9667	178.408	3.35644	5.7321	0.0033396	0.048643	hypothetical protein HYPSUDRAFT_42941 [Hypholoma sublateritium FD-334 SS-4]
Novel00201	29.0519	122.222	-2.0728	0.0033588	0.048872	-
Novel03878	5.22195	41.262	-2.9822	0.0033659	0.048899	hypothetical protein HYPSUDRAFT_41363 [Hypholoma sublateritium FD-334 SS-4]
g4845	1925.01	8556.3	-2.1521	0.0033698	0.048899	hypothetical protein GALMADRAFT_146031 [Galerina marginata CBS 339.88]
g8088	3844.65	184.974	4.3775	0.003371	0.048899	hypothetical protein HYPSUDRAFT_166972 [Hypholoma sublateritium FD-334 SS-4]
Novel02506	99.8954	21.6957	2.203	0.0033979	0.049239	-
g2482	5688.07	16652.9	-1.5498	0.0034152	0.049438	hypothetical protein HYPSUDRAFT_1067791 [Hypholoma sublateritium FD-334 SS-4]
g1618	0	14.16	#NAME?	0.0034499	0.049889	hypothetical protein BN14_05497 [Rhizoctonia solani AG-1 IB]
g2901	7.60232	64.0758	-3.0753	0.0034563	0.04993	hypothetical protein HYPSUDRAFT_48983 [Hypholoma sublateritium FD-334 SS-4]
g572	898.708	2715.52	-1.5953	0.0034735	0.050128	hypothetical protein HYPSUDRAFT_129848 [Hypholoma sublateritium FD-334 SS-4]
Novel03413	178.557	46.5635	1.9391	0.0035243	0.050789	-
g524	8.5532	54.2521	-2.6651	0.0035295	0.050789	hypothetical protein M422DRAFT_164997, partial [Sphaerobolus stellatus SS14]
g6824	8.17598	53.6988	-2.7154	0.0035301	0.050789	hypothetical protein HYPSUDRAFT_45464 [Hypholoma sublateritium FD-334 SS-4]
g12377	19.119	316.532	-4.0493	0.0035362	0.050825	hypothetical protein HYPSUDRAFT_88078 [Hypholoma sublateritium FD-334 SS-4]
g7304	776.04	247.889	1.6464	0.0035662	0.051204	hypothetical protein PISMIDRAFT_17820 [Pisolithus microcarpus 441]
g7396	1280.94	423.214	1.5977	0.0035767	0.051298	hypothetical protein GALMADRAFT_136337 [Galerina marginata CBS 339.88]
g9565	6670.07	2210.87	1.5931	0.0035818	0.051298	hypothetical protein HYPSUDRAFT_211692 [Hypholoma sublateritium FD-334 SS-4]
g6836	224.671	3483.6	-3.9547	0.0035837	0.051298	hypothetical protein HYPSUDRAFT_128758 [Hypholoma sublateritium FD-334 SS-4]
g3048	993.267	4180.48	-2.0734	0.0035915	0.051352	hypothetical protein HYPSUDRAFT_199501 [Hypholoma sublateritium FD-334 SS-4]
Novel00879	0	13.9785	#NAME?	0.0035947	0.051352	-
Novel00163	37.7841	1.66619	4.5032	0.003609	0.051503	-
g1772	1197.06	56.1069	4.4152	0.0036257	0.051642	hypothetical protein HYPSUDRAFT_166972 [Hypholoma sublateritium FD-334 SS-4]
Novel01502	973.195	2898.7	-1.5746	0.003626	0.051642	hypothetical protein GALMADRAFT_76068 [Galerina marginata CBS 339.88]
Novel00970	31.4963	129.623	-2.0411	0.0036377	0.051757	hypothetical protein HYPSUDRAFT_72210 [Hypholoma sublateritium FD-334 SS-4]
Novel04347	304.857	28.1863	3.4351	0.0036545	0.051871	-
g9040	14.4893	0	Inf	0.0036562	0.051871	-
g11373	1351.8	433.703	1.6401	0.0036568	0.051871	hypothetical protein GALMADRAFT_261069 [Galerina marginata CBS 339.88]
g10649	483.74	1558.7	-1.688	0.0036704	0.052013	hypothetical protein HYPSUDRAFT_47055 [Hypholoma sublateritium FD-334 SS-4]
g3353	1861.62	623.702	1.5776	0.0036888	0.05222	hypothetical protein HYPSUDRAFT_1070041, partial [Hypholoma sublateritium FD-334 SS-4]
Novel01165	161.225	42.0767	1.938	0.0037035	0.052329	-
Novel00237	39.0919	4.79546	3.0271	0.0037039	0.052329	hypothetical protein HYPSUDRAFT_148930 [Hypholoma sublateritium FD-334 SS-4]
g3351	163.597	517.737	-1.6621	0.0037145	0.052426	hypothetical protein HYPSUDRAFT_38820 [Hypholoma sublateritium FD-334 SS-4]
g4668	114.919	28.0946	2.0323	0.003728	0.052564	-
g11989	10511.4	1431.11	2.8768	0.0037398	0.052678	hypothetical protein HYPSUDRAFT_166972 [Hypholoma sublateritium FD-334 SS-4]
g5826	1456.78	386.086	1.9158	0.0037675	0.052983	hypothetical protein HYPSUDRAFT_199855 [Hypholoma sublateritium FD-334 SS-4]
Novel00305	0	71.458	#NAME?	0.0037699	0.052983	-
Novel00053	6.56931	67.2237	-3.3552	0.0037727	0.052983	-
g1384	10.299	58.3015	-2.501	0.0037901	0.053153	-
g10247	801.036	261.021	1.6177	0.0037923	0.053153	hypothetical protein HYPSUDRAFT_202698 [Hypholoma sublateritium FD-334 SS-4]
Novel00994	1.3692	37.4908	-4.7751	0.0038025	0.053213	hypothetical protein HYPSUDRAFT_204546 [Hypholoma sublateritium FD-334 SS-4]
g4327	774.495	251.877	1.6205	0.0038072	0.053213	hypothetical protein HYPSUDRAFT_60544 [Hypholoma sublateritium FD-334 SS-4]
Novel02391	17.2264	0	Inf	0.0038079	0.053213	-
Novel00841	112.917	367.726	-1.7034	0.0038233	0.053374	hypothetical protein HYPSUDRAFT_200167 [Hypholoma sublateritium FD-334 SS-4]
g9120	87.4729	18.4629	2.2442	0.0038356	0.053494	-
g746	2530.25	830.404	1.6074	0.0038686	0.053901	hypothetical protein HYPSUDRAFT_44429 [Hypholoma sublateritium FD-334 SS-4]
g8400	106.272	424.458	-1.9979	0.0039025	0.05432	hypothetical protein HYPSUDRAFT_56484 [Hypholoma sublateritium FD-334 SS-4]
g9694	437.908	134.265	1.7055	0.0039145	0.054433	carbohydrate-binding module family 20 protein [Hypholoma sublateritium FD-334 SS-4]
g5242	1.18585	29.0385	-4.614	0.0039203	0.05446	hypothetical protein HYPSUDRAFT_140706 [Hypholoma sublateritium FD-334 SS-4]
g5533	2564.24	873.092	1.5543	0.003934	0.054596	hypothetical protein HYPSUDRAFT_193776 [Hypholoma sublateritium FD-334 SS-4]
g849	189.962	53.4793	1.8287	0.0039717	0.055066	hypothetical protein HYPSUDRAFT_164549 [Hypholoma sublateritium FD-334 SS-4]
Novel01498	17.485	88.7554	-2.3437	0.0039784	0.055103	-
g8203	243.039	1267.29	-2.3825	0.0039822	0.055103	hypothetical protein HYPSUDRAFT_132307 [Hypholoma sublateritium FD-334 SS-4]
g9127	285.352	869.743	-1.6078	0.0039924	0.05519	glycoside hydrolase family 1 protein [Hypholoma sublateritium FD-334 SS-4]
Novel01433	69.9213	13.6215	2.3598	0.0040242	0.055575	-
g1362	488.047	1475.94	-1.5965	0.0040304	0.055606	hypothetical protein HYPSUDRAFT_37175 [Hypholoma sublateritium FD-334 SS-4]
g12652	952.518	3076.81	-1.6916	0.0040422	0.055715	hypothetical protein HYPSUDRAFT_50705 [Hypholoma sublateritium FD-334 SS-4]
Novel00740	548.772	174.792	1.6506	0.0040933	0.056331	-
Novel01734	21.7467	1.04893	4.3738	0.0040949	0.056331	-
Novel01432	1340.98	440.036	1.6076	0.0041079	0.056435	-
g7804	2480.18	828.954	1.5811	0.0041141	0.056435	hypothetical protein HYPSUDRAFT_34999 [Hypholoma sublateritium FD-334 SS-4]
Novel04018	5.34499	47.5909	-3.1544	0.0041144	0.056435	hypothetical protein HYPSUDRAFT_218164 [Hypholoma sublateritium FD-334 SS-4]
g10453	699.555	224.745	1.6381	0.0041232	0.056462	hypothetical protein HYPSUDRAFT_66374 [Hypholoma sublateritium FD-334 SS-4]
Novel01310	0.347429	16.9039	-5.6045	0.0041245	0.056462	-
g9564	35.4908	138.305	-1.9623	0.0041323	0.056466	hypothetical protein HYPSUDRAFT_147747 [Hypholoma sublateritium FD-334 SS-4]
g12560	2380.6	795.2	1.5819	0.0041328	0.056466	hypothetical protein M413DRAFT_438931 [Hebeloma cylindrosporum h7]
g2762	52.798	207.998	-1.978	0.0041373	0.056474	hypothetical protein HYPSUDRAFT_137293 [Hypholoma sublateritium FD-334 SS-4]
Novel01873	3.41273	47.4956	-3.7988	0.0041699	0.056852	-
Novel04610	45.6456	6.65852	2.7772	0.0041749	0.056852	hypothetical protein HYPSUDRAFT_80625 [Hypholoma sublateritium FD-334 SS-4]
g3092	636.105	4478.48	-2.8157	0.0041771	0.056852	hypothetical protein M413DRAFT_226400 [Hebeloma cylindrosporum h7]
g1921	2262.96	572.024	1.9841	0.0041866	0.056926	hypothetical protein HYPSUDRAFT_187267 [Hypholoma sublateritium FD-334 SS-4]
g9152	332.978	101.429	1.715	0.0041916	0.056933	glycoside hydrolase family 47 protein [Hypholoma sublateritium FD-334 SS-4]
Novel00323	16.884	82.4869	-2.2885	0.0041952	0.056933	-
g12345	198.694	1582.48	-2.9936	0.0042095	0.057073	hypothetical protein HYPSUDRAFT_187632 [Hypholoma sublateritium FD-334 SS-4]
Novel03019	186.906	50.9765	1.8744	0.0042185	0.057139	hypothetical protein M413DRAFT_445364 [Hebeloma cylindrosporum h7]
g12337	2026.21	674.24	1.5874	0.0042439	0.057428	hypothetical protein HYPSUDRAFT_146045 [Hypholoma sublateritium FD-334 SS-4]
Novel00718	120.821	30.6257	1.9801	0.0042759	0.057807	-
Novel02246	62.085	228.958	-1.8828	0.0042825	0.057841	hypothetical protein HYPSUDRAFT_954162 [Hypholoma sublateritium FD-334 SS-4]
g3556	632.318	130.867	2.2725	0.0043209	0.058295	-
Novel04315	1.93167	26.3538	-3.7701	0.0043244	0.058295	hypothetical protein HYPSUDRAFT_37792 [Hypholoma sublateritium FD-334 SS-4]
g8278	151.516	485.163	-1.679	0.0043289	0.058299	-
g3567	3500.67	843.011	2.054	0.0043522	0.058512	hypothetical protein HYPSUDRAFT_198285 [Hypholoma sublateritium FD-334 SS-4]
g248	1971.72	471.912	2.0629	0.004353	0.058512	hypothetical protein HYPSUDRAFT_86247 [Hypholoma sublateritium FD-334 SS-4]
g1684	1089.01	365.89	1.5735	0.0043578	0.058522	hypothetical protein HYPSUDRAFT_38341 [Hypholoma sublateritium FD-334 SS-4]
g4792	374.557	2305.67	-2.6219	0.0043805	0.05877	hypothetical protein GALMADRAFT_91917 [Galerina marginata CBS 339.88]
g8118	12068.2	4136.77	1.5446	0.0044095	0.059103	glycoside hydrolase family 20 protein [Hypholoma sublateritium FD-334 SS-4]
g12708	998.877	337.642	1.5648	0.0044166	0.059128	hypothetical protein HYPSUDRAFT_918540 [Hypholoma sublateritium FD-334 SS-4]
Novel01447	56.4071	255.319	-2.1783	0.0044198	0.059128	hypothetical protein HYPSUDRAFT_201678 [Hypholoma sublateritium FD-334 SS-4]
g6227	230.6	18.4651	3.6425	0.0044483	0.059454	hypothetical protein HYPSUDRAFT_59227 [Hypholoma sublateritium FD-334 SS-4]
Novel03901	29.0414	114.918	-1.9844	0.0044655	0.05959	-
g548	1090.66	341.177	1.6766	0.0044669	0.05959	hypothetical protein HYPSUDRAFT_199881 [Hypholoma sublateritium FD-334 SS-4]
g3143	0.65382	19.0958	-4.8682	0.0044831	0.059749	hypothetical protein PAXINDRAFT_171466 [Paxillus involutus ATCC 200175]
g4682	13770.5	3294.28	2.0635	0.0045097	0.060047	hypothetical protein HYPSUDRAFT_158725 [Hypholoma sublateritium FD-334 SS-4]
g2961	9.54393	68.2484	-2.8381	0.0045157	0.06007	class II peroxidase [Hypholoma sublateritium FD-334 SS-4]
g12295	3828.24	356.01	3.4267	0.0045284	0.060182	hypothetical protein HYPSUDRAFT_62816 [Hypholoma sublateritium FD-334 SS-4]
g10955	16842	5176.66	1.702	0.0045379	0.060252	glycoside hydrolase family 92 protein [Hypholoma sublateritium FD-334 SS-4]
g12357	151.08	473.208	-1.6472	0.0045526	0.060389	hypothetical protein HYPSUDRAFT_37235 [Hypholoma sublateritium FD-334 SS-4]
g439	1679.15	570.367	1.5578	0.0045568	0.060389	hypothetical protein HYPSUDRAFT_219776 [Hypholoma sublateritium FD-334 SS-4]
Novel02600	0.296462	63.4358	-7.7413	0.0046086	0.061018	hypothetical protein HYPSUDRAFT_143241 [Hypholoma sublateritium FD-334 SS-4]
g643	43.2267	6.25309	2.7893	0.0046186	0.061093	predicted protein [Laccaria bicolor S238N-H82]
g1341	1278.94	424.99	1.5894	0.0046658	0.06166	hypothetical protein HYPSUDRAFT_47524 [Hypholoma sublateritium FD-334 SS-4]
g9299	420.932	134.718	1.6436	0.0047575	0.062813	hypothetical protein HYPSUDRAFT_88967 [Hypholoma sublateritium FD-334 SS-4]
g10066	375.718	1118.62	-1.574	0.0048116	0.063468	-
Novel03590	213.222	61.5478	1.7926	0.0048203	0.063524	-
g2883	2000.14	5686.14	-1.5074	0.0048296	0.063586	hypothetical protein GALMADRAFT_241271 [Galerina marginata CBS 339.88]
Novel02089	176.542	50.9367	1.7932	0.0048391	0.063653	-
g9967	944.473	112.673	3.0674	0.0048522	0.063765	hypothetical protein M422DRAFT_56016 [Sphaerobolus stellatus SS14]
g6098	171.727	691.89	-2.0104	0.0048617	0.063786	hypothetical protein HYPSUDRAFT_1029351 [Hypholoma sublateritium FD-334 SS-4]
Novel00792	25.4428	173.291	-2.7679	0.0048628	0.063786	hypothetical protein PLICRDRAFT_170944 [Plicaturopsis crispa FD-325 SS-3]
g11408	1777.1	613.604	1.5341	0.0048775	0.063919	hypothetical protein HYPSUDRAFT_199995 [Hypholoma sublateritium FD-334 SS-4]
g7846	5302.56	1805.47	1.5543	0.0048847	0.063929	hypothetical protein HYPSUDRAFT_32418 [Hypholoma sublateritium FD-334 SS-4]
g7040	177.605	1684.4	-3.2455	0.0048873	0.063929	hypothetical protein HYPSUDRAFT_43955 [Hypholoma sublateritium FD-334 SS-4]
g8246	110.717	364.419	-1.7187	0.004909	0.064154	hypothetical protein HYPSUDRAFT_1074622 [Hypholoma sublateritium FD-334 SS-4]
Novel00588	2.85085	35.0685	-3.6207	0.0049543	0.064685	-
Novel02705	48.4418	7.93898	2.6092	0.0049601	0.064701	-
g2962	455.14	145.021	1.65	0.0049786	0.064883	hypothetical protein HYPSUDRAFT_1003003 [Hypholoma sublateritium FD-334 SS-4]
g8767	867.191	6130.84	-2.8217	0.0050045	0.065159	hypothetical protein HYPSUDRAFT_148897 [Hypholoma sublateritium FD-334 SS-4]
g2030	1132.97	3328.37	-1.5547	0.0050307	0.065441	hypothetical protein HYPSUDRAFT_191469 [Hypholoma sublateritium FD-334 SS-4]
Novel04195	1.04229	43.9267	-5.3973	0.005046	0.065579	hypothetical protein HYPSUDRAFT_145540 [Hypholoma sublateritium FD-334 SS-4]
g7062	146.539	38.031	1.946	0.0050576	0.065669	hypothetical protein GALMADRAFT_223078 [Galerina marginata CBS 339.88]
g197	2120.7	6188.9	-1.5451	0.0050694	0.065762	hypothetical protein HYPSUDRAFT_36452 [Hypholoma sublateritium FD-334 SS-4]
g10121	756.581	2176.04	-1.5241	0.0050813	0.065801	hypothetical protein HYPSUDRAFT_196318 [Hypholoma sublateritium FD-334 SS-4]
g12433	1457.05	179.168	3.0237	0.0050817	0.065801	hypothetical protein M413DRAFT_446129 [Hebeloma cylindrosporum h7]
g10580	36.6754	136.269	-1.8936	0.0051094	0.0661	multicopper oxidase [Hypholoma sublateritium FD-334 SS-4]
Novel00202	41.681	276.944	-2.7321	0.0051412	0.06645	hypothetical protein HYPSUDRAFT_36351 [Hypholoma sublateritium FD-334 SS-4]
g12155	18.8909	88.7307	-2.2317	0.0051645	0.066645	-
Novel02870	88.2677	19.8801	2.1506	0.0051658	0.066645	-
Novel01931	144.002	444.181	-1.6251	0.0051938	0.066946	hypothetical protein GALMADRAFT_72750 [Galerina marginata CBS 339.88]
g8866	38.5179	138.804	-1.8495	0.0052247	0.06721	hypothetical protein HYPSUDRAFT_49592 [Hypholoma sublateritium FD-334 SS-4]
g8061	61.4426	205.26	-1.7401	0.0052289	0.06721	hypothetical protein PLEOSDRAFT_1008063, partial [Pleurotus ostreatus PC15]
g1746	169.444	1634.25	-3.2697	0.0052322	0.06721	hypothetical protein M413DRAFT_445657 [Hebeloma cylindrosporum h7]
g3180	9.40029	53.5367	-2.5098	0.0052334	0.06721	hypothetical protein NEOLEDRAFT_587162 [Neolentinus lepideus HHB14362 ss-1]
g5416	22.4813	93.9607	-2.0633	0.0052401	0.067235	hypothetical protein GALMADRAFT_152802 [Galerina marginata CBS 339.88]
g3253	29.6112	2.69216	3.4593	0.0052568	0.067388	hypothetical protein HYPSUDRAFT_37724 [Hypholoma sublateritium FD-334 SS-4]
Novel02685	52.8223	182.526	-1.7889	0.0052753	0.067534	hypothetical protein HYPSUDRAFT_499442 [Hypholoma sublateritium FD-334 SS-4]
g2298	399.911	130.594	1.6146	0.0052777	0.067534	hypothetical protein HYPSUDRAFT_649614 [Hypholoma sublateritium FD-334 SS-4]
Novel00818	59.3407	10.9578	2.4371	0.0052837	0.067549	-
Novel00566	751.53	2731.53	-1.8618	0.0052904	0.067573	hypothetical protein HYPSUDRAFT_51047 [Hypholoma sublateritium FD-334 SS-4]
Novel00185	0	23.0326	#NAME?	0.0052961	0.067585	hypothetical protein HYPSUDRAFT_201678 [Hypholoma sublateritium FD-334 SS-4]
g951	45.6616	219.779	-2.267	0.005312	0.067681	hypothetical protein GALMADRAFT_256820 [Galerina marginata CBS 339.88]
Novel00975	800.738	267.658	1.5809	0.0053132	0.067681	-
g3955	921.334	2592.77	-1.4927	0.0053253	0.067719	hypothetical protein HYPSUDRAFT_198445 [Hypholoma sublateritium FD-334 SS-4]
g4755	116.789	364.184	-1.6408	0.0053258	0.067719	hypothetical protein HYPSUDRAFT_201319 [Hypholoma sublateritium FD-334 SS-4]
Novel00795	7.98079	63.8265	-2.9996	0.0053518	0.067946	-
Novel00097	3891.75	885.838	2.1353	0.0053533	0.067946	hypothetical protein HYPSUDRAFT_202702 [Hypholoma sublateritium FD-334 SS-4]
g10390	254.192	1473.92	-2.5357	0.0053825	0.068256	hypothetical protein GALMADRAFT_270560 [Galerina marginata CBS 339.88]
Novel01204	0.296462	17.8784	-5.9142	0.0054024	0.068446	-
g5836	136.827	417.155	-1.6082	0.0054144	0.068537	hypothetical protein GALMADRAFT_1363458 [Galerina marginata CBS 339.88]
g8843	981.123	220.077	2.1564	0.0054453	0.068867	hypothetical protein HYPSUDRAFT_57652 [Hypholoma sublateritium FD-334 SS-4]
g1160	596.636	2316.66	-1.9571	0.0054518	0.068886	hypothetical protein HYPSUDRAFT_133904 [Hypholoma sublateritium FD-334 SS-4]
g10491	7942.42	2769.71	1.5198	0.0054595	0.068892	hypothetical protein M413DRAFT_450141, partial [Hebeloma cylindrosporum h7]
g12200	1604.24	29993.7	-4.2247	0.0054631	0.068892	hypothetical protein EPUS_06962 [Endocarpon pusillum Z07020]
g11623	339.646	979.669	-1.5283	0.0054705	0.068892	hypothetical protein HYPSUDRAFT_202123 [Hypholoma sublateritium FD-334 SS-4]
g6871	1909.64	6389.91	-1.7425	0.0054738	0.068892	hypothetical protein GALMADRAFT_160568 [Galerina marginata CBS 339.88]
g8282	744.417	2132.83	-1.5186	0.0054813	0.068892	hypothetical protein HYPSUDRAFT_764046 [Hypholoma sublateritium FD-334 SS-4]
g6999	2591.96	7409.02	-1.5152	0.0054872	0.068892	hypothetical protein HYPSUDRAFT_387022 [Hypholoma sublateritium FD-334 SS-4]
g1965	617.727	203.457	1.6022	0.0054877	0.068892	hypothetical protein HYPSUDRAFT_69900 [Hypholoma sublateritium FD-334 SS-4]
Novel03559	65.7175	13.282	2.3068	0.0054912	0.068892	-
g10261	19197.9	4751.46	2.0145	0.0055351	0.069381	hypothetical protein HYPSUDRAFT_32708 [Hypholoma sublateritium FD-334 SS-4]
g187	636.287	1819.88	-1.5161	0.005565	0.069693	hypothetical protein HYPSUDRAFT_837368 [Hypholoma sublateritium FD-334 SS-4]
g9682	30.0656	116.795	-1.9578	0.0055863	0.069898	hypothetical protein HYPSUDRAFT_1074345 [Hypholoma sublateritium FD-334 SS-4]
g7772	1740.25	4872.53	-1.4854	0.005608	0.070107	hypothetical protein HYPSUDRAFT_195003 [Hypholoma sublateritium FD-334 SS-4]
g5049	489.152	12.4406	5.2972	0.0056295	0.070314	carbohydrate esterase family 4 protein [Hypholoma sublateritium FD-334 SS-4]
g3625	2260.86	778.274	1.5385	0.0056411	0.070383	hypothetical protein HYPSUDRAFT_45619 [Hypholoma sublateritium FD-334 SS-4]
g7982	69.4464	226.932	-1.7083	0.0056468	0.070383	hypothetical protein HYPSUDRAFT_198547 [Hypholoma sublateritium FD-334 SS-4]
g5838	58.2033	200.492	-1.7844	0.0056516	0.070383	-
g1704	494.596	165.552	1.579	0.0056549	0.070383	hypothetical protein HYPSUDRAFT_141260 [Hypholoma sublateritium FD-334 SS-4]
Novel02200	200.741	58.5964	1.7764	0.0056646	0.070441	-
g3051	4582.41	1401.43	1.7092	0.00567	0.070446	hypothetical protein HYPSUDRAFT_134421 [Hypholoma sublateritium FD-334 SS-4]
g2589	263.105	753.402	-1.5178	0.0056933	0.070616	hypothetical protein HYPSUDRAFT_203747 [Hypholoma sublateritium FD-334 SS-4]
g9249	1210.08	422.292	1.5188	0.0056937	0.070616	hypothetical protein HYPSUDRAFT_43891 [Hypholoma sublateritium FD-334 SS-4]
Novel02944	83.7299	18.5775	2.1722	0.0057054	0.070699	-
g11613	21.3769	89.1493	-2.0602	0.0057216	0.070838	hypothetical protein HYPSUDRAFT_171339 [Hypholoma sublateritium FD-334 SS-4]
Novel02592	10.7416	58.6583	-2.4491	0.0057413	0.071019	-
Novel01216	1170.95	337.53	1.7946	0.0057568	0.071148	hypothetical protein M413DRAFT_39809, partial [Hebeloma cylindrosporum h7]
g11581	741.189	257.449	1.5256	0.0057707	0.071257	hypothetical protein HYPSUDRAFT_43479 [Hypholoma sublateritium FD-334 SS-4]
g711	607.201	203.348	1.5782	0.0058111	0.071694	-
g5327	2257.66	6302.13	-1.481	0.0058246	0.071798	hypothetical protein HYPSUDRAFT_36958 [Hypholoma sublateritium FD-334 SS-4]
Novel02134	5.68058	39.3788	-2.7933	0.0058398	0.07187	hypothetical protein HYPSUDRAFT_201678 [Hypholoma sublateritium FD-334 SS-4]
g7331	349.056	1709.52	-2.2921	0.0058407	0.07187	hypothetical protein GALMADRAFT_136529 [Galerina marginata CBS 339.88]
g10169	344.832	2428.22	-2.8159	0.0058755	0.072236	hypothetical protein HYPSUDRAFT_138553 [Hypholoma sublateritium FD-334 SS-4]
g4360	1375.85	486.035	1.5012	0.0058953	0.072416	hypothetical protein HYPSUDRAFT_202875 [Hypholoma sublateritium FD-334 SS-4]
g105	10570.1	3766.34	1.4888	0.0059072	0.072499	hypothetical protein AGABI2DRAFT_184516 [Agaricus bisporus var. bisporus H97]
Novel01639	730.733	2094.74	-1.5194	0.0059161	0.072545	hypothetical protein HYPSUDRAFT_198676 [Hypholoma sublateritium FD-334 SS-4]
Novel01336	4.99697	58.7308	-3.555	0.0059352	0.072696	hypothetical protein HYPSUDRAFT_216725 [Hypholoma sublateritium FD-334 SS-4]
g11858	1358.89	468.355	1.5368	0.0059391	0.072696	hypothetical protein GALMADRAFT_208439 [Galerina marginata CBS 339.88]
Novel03501	12.4352	61.3502	-2.3026	0.0059468	0.072696	hypothetical protein HYPSUDRAFT_69641 [Hypholoma sublateritium FD-334 SS-4]
g4073	649.839	222.518	1.5462	0.005949	0.072696	hypothetical protein HYPSUDRAFT_69641 [Hypholoma sublateritium FD-334 SS-4]
Novel03832	652.768	217.933	1.5827	0.005972	0.072914	hypothetical protein HYPSUDRAFT_79148 [Hypholoma sublateritium FD-334 SS-4]
Novel00592	3.72971	31.8092	-3.0923	0.006009	0.073302	-
g1758	2898.6	1021.19	1.5051	0.0060231	0.073327	glycoside hydrolase family 31 protein [Hypholoma sublateritium FD-334 SS-4]
g11136	19.2003	108.234	-2.495	0.0060279	0.073327	-
g10904	2566.5	920.729	1.479	0.006029	0.073327	hypothetical protein HYPSUDRAFT_37824 [Hypholoma sublateritium FD-334 SS-4]
Novel02650	7.79685	46.8945	-2.5885	0.0060318	0.073327	-
Novel02142	226.261	70.4219	1.6839	0.0060529	0.073521	hypothetical protein HYPSUDRAFT_40574 [Hypholoma sublateritium FD-334 SS-4]
g3725	951.7	2711.03	-1.5103	0.0060656	0.073557	hypothetical protein HYPSUDRAFT_35957 [Hypholoma sublateritium FD-334 SS-4]
g7720	236.604	73.1521	1.6935	0.0060663	0.073557	hypothetical protein HYPSUDRAFT_1018215 [Hypholoma sublateritium FD-334 SS-4]
g8205	3149.86	1047.34	1.5886	0.0060731	0.073576	hypothetical protein HYPSUDRAFT_204167 [Hypholoma sublateritium FD-334 SS-4]
g12201	4619.11	66429.9	-3.8461	0.0060912	0.073731	hypothetical protein [Tuber melanosporum Mel28]
Novel03165	41.7419	147.592	-1.822	0.0060986	0.073759	hypothetical protein GALMADRAFT_700408 [Galerina marginata CBS 339.88]
g12438	722.276	239.896	1.5901	0.0061045	0.073766	hypothetical protein HYPSUDRAFT_133333 [Hypholoma sublateritium FD-334 SS-4]
g10981	2994.25	608.979	2.2977	0.0061224	0.073919	glycoside hydrolase family 17 protein [Hypholoma sublateritium FD-334 SS-4]
g10480	5308.8	88003.3	-4.0511	0.0061448	0.074032	hypothetical protein GALMADRAFT_282963 [Galerina marginata CBS 339.88]
g2956	349.133	114.143	1.6129	0.0061469	0.074032	hypothetical protein HYPSUDRAFT_197804 [Hypholoma sublateritium FD-334 SS-4]
g995	54.9205	211.026	-1.942	0.0061507	0.074032	hypothetical protein HYPSUDRAFT_129081 [Hypholoma sublateritium FD-334 SS-4]
g9799	7560.42	2121.52	1.8334	0.0061527	0.074032	carbohydrate-binding module family 35 protein [Hypholoma sublateritium FD-334 SS-4]
Novel03156	462.117	1512.42	-1.7105	0.0061709	0.074163	hypothetical protein HYPSUDRAFT_60557 [Hypholoma sublateritium FD-334 SS-4]
Novel04600	163.415	46.9385	1.7997	0.0061741	0.074163	-
g1903	34.4026	3.78701	3.1834	0.0061859	0.074242	hypothetical protein HYPSUDRAFT_199591 [Hypholoma sublateritium FD-334 SS-4]
Novel00115	39.599	141.517	-1.8374	0.0061918	0.074249	-
Novel02481	81.2078	18.417	2.1406	0.0062077	0.074314	acid protease [Sanghuangporus baumii]
Novel02148	0	12.7618	#NAME?	0.006208	0.074314	-
g1214	189.52	57.0896	1.7311	0.006213	0.074314	-
g5887	0	12.741	#NAME?	0.0062374	0.074543	hypothetical protein M422DRAFT_169175 [Sphaerobolus stellatus SS14]
g5763	1.38972	21.4927	-3.951	0.0062647	0.074805	hypothetical protein HYPSUDRAFT_38907 [Hypholoma sublateritium FD-334 SS-4]
g4551	600.696	205.604	1.5468	0.00628	0.074924	hypothetical protein HYPSUDRAFT_149207 [Hypholoma sublateritium FD-334 SS-4]
Novel00831	0	15.9359	#NAME?	0.0063187	0.075269	hypothetical protein GALMADRAFT_145756 [Galerina marginata CBS 339.88]
g3160	13.1393	0	Inf	0.0063221	0.075269	-
g2965	3283.64	751.874	2.1267	0.0063257	0.075269	hypothetical protein GALMADRAFT_218354 [Galerina marginata CBS 339.88]
Novel00290	124.52	609.996	-2.2924	0.0063311	0.075269	hypothetical protein HYPSUDRAFT_47265 [Hypholoma sublateritium FD-334 SS-4]
Novel01015	52.6538	395.86	-2.9104	0.006337	0.075269	hypothetical protein HYPSUDRAFT_968288 [Hypholoma sublateritium FD-334 SS-4]
g8326	155.657	460.228	-1.564	0.0063409	0.075269	hypothetical protein GALMADRAFT_132525 [Galerina marginata CBS 339.88]
g2019	788.477	2344.28	-1.572	0.0063613	0.075448	lytic polysaccharide monooxygenase [Hypholoma sublateritium FD-334 SS-4]
g12069	362.148	1035.83	-1.5161	0.0063939	0.075771	hypothetical protein HYPSUDRAFT_837368 [Hypholoma sublateritium FD-334 SS-4]
g1985	266.347	926.64	-1.7987	0.0064266	0.076094	hypothetical protein HYPSUDRAFT_198983 [Hypholoma sublateritium FD-334 SS-4]
g11148	1564.88	561.19	1.4795	0.0064486	0.076291	hypothetical protein HYPSUDRAFT_202875 [Hypholoma sublateritium FD-334 SS-4]
Novel00439	34.2018	3.97261	3.1059	0.0064582	0.076341	-
Novel00789	822.485	276.743	1.5714	0.0065096	0.076747	-
Novel01273	131.303	474.001	-1.852	0.0065124	0.076747	hypothetical protein HYPSUDRAFT_289722 [Hypholoma sublateritium FD-334 SS-4]
g11260	13262.5	76422.8	-2.5266	0.0065126	0.076747	hypothetical protein HYPSUDRAFT_35511 [Hypholoma sublateritium FD-334 SS-4]
g4275	1173.64	3246.23	-1.4678	0.0065143	0.076747	-
g11241	10466	825.546	3.6642	0.0065535	0.077141	glycoside hydrolase family 55 protein [Hypholoma sublateritium FD-334 SS-4]
g3819	1736.96	4905.02	-1.4977	0.0065587	0.077141	hypothetical protein HYPSUDRAFT_42894 [Hypholoma sublateritium FD-334 SS-4]
Novel04232	103.322	25.8838	1.997	0.0065976	0.077534	-
g4774	622.564	1784.42	-1.5192	0.006614	0.077662	hypothetical protein HYPSUDRAFT_134975 [Hypholoma sublateritium FD-334 SS-4]
g7753	696.768	241.023	1.5315	0.0066352	0.077847	hypothetical protein HYPSUDRAFT_199995 [Hypholoma sublateritium FD-334 SS-4]
g10280	6884.47	37406.4	-2.4419	0.0066537	0.077881	hypothetical protein HYPSUDRAFT_67123 [Hypholoma sublateritium FD-334 SS-4]
Novel03542	2375.37	835.553	1.5073	0.0066539	0.077881	hypothetical protein HYPSUDRAFT_219360 [Hypholoma sublateritium FD-334 SS-4]
Novel03172	459.925	153.603	1.5822	0.0066547	0.077881	-
Novel04532	18237	2857.14	2.6742	0.0066786	0.078096	hypothetical protein HYPSUDRAFT_141201 [Hypholoma sublateritium FD-334 SS-4]
Novel00958	244.762	705.943	-1.5282	0.0066941	0.078213	hypothetical protein GALMADRAFT_249030 [Galerina marginata CBS 339.88]
Novel01208	995.349	345.379	1.527	0.0067261	0.078498	hypothetical protein HYPSUDRAFT_86978 [Hypholoma sublateritium FD-334 SS-4]
g11905	16.2873	71.2977	-2.1301	0.0067297	0.078498	hypothetical protein HYPSUDRAFT_201678 [Hypholoma sublateritium FD-334 SS-4]
g11557	297.165	97.2585	1.6114	0.0067454	0.078523	hypothetical protein HYPSUDRAFT_38787 [Hypholoma sublateritium FD-334 SS-4]
g7935	407.322	137.864	1.5629	0.006746	0.078523	hypothetical protein GALMADRAFT_227502 [Galerina marginata CBS 339.88]
g3619	673.075	1843.03	-1.4532	0.0067485	0.078523	hypothetical protein HYPSUDRAFT_47553 [Hypholoma sublateritium FD-334 SS-4]
Novel00985	4.38412	39.361	-3.1664	0.0067859	0.078893	-
Novel00530	4.69985	34.8334	-2.8898	0.0068022	0.079017	hypothetical protein HYPSUDRAFT_44909 [Hypholoma sublateritium FD-334 SS-4]
g11280	666.361	227.773	1.5487	0.0068215	0.079103	predicted protein [Laccaria bicolor S238N-H82]
g10104	455.356	116.402	1.9679	0.006826	0.079103	hypothetical protein HYPSUDRAFT_201678 [Hypholoma sublateritium FD-334 SS-4]
g8455	1494.59	4102.28	-1.4567	0.0068359	0.079103	hypothetical protein HYPSUDRAFT_99347, partial [Hypholoma sublateritium FD-334 SS-4]
g12612	1185.4	128.595	3.2045	0.0068455	0.079103	hypothetical protein GALMADRAFT_144853 [Galerina marginata CBS 339.88]
g4455	15038	41618.4	-1.4686	0.0068483	0.079103	hypothetical protein HYPSUDRAFT_260909 [Hypholoma sublateritium FD-334 SS-4]
Novel04294	391.381	71.7546	2.4474	0.0068556	0.079103	hypothetical protein HYPSUDRAFT_86247 [Hypholoma sublateritium FD-334 SS-4]
g10986	319.792	102.384	1.6431	0.0068565	0.079103	hypothetical protein GALMADRAFT_70442, partial [Galerina marginata CBS 339.88]
Novel02531	1.69611	31.4961	-4.2149	0.0068578	0.079103	hypothetical protein GALMADRAFT_483801 [Galerina marginata CBS 339.88]
g10732	816.482	2229.14	-1.449	0.00686	0.079103	hypothetical protein HYPSUDRAFT_70328 [Hypholoma sublateritium FD-334 SS-4]
Novel03322	0.296462	15.2932	-5.6889	0.0068785	0.079252	hypothetical protein HYPSUDRAFT_92421 [Hypholoma sublateritium FD-334 SS-4]
g87	317.775	896.68	-1.4966	0.0068884	0.079301	hypothetical protein HYPSUDRAFT_47842 [Hypholoma sublateritium FD-334 SS-4]
g10987	415.593	136.156	1.6099	0.0069005	0.079376	hypothetical protein HYPSUDRAFT_45980 [Hypholoma sublateritium FD-334 SS-4]
g11150	7284.27	2618.66	1.476	0.0069196	0.07953	hypothetical protein HYPSUDRAFT_860485 [Hypholoma sublateritium FD-334 SS-4]
Novel01448	136.363	38.7805	1.814	0.0069667	0.080007	-
Novel03252	14.846	170.01	-3.5175	0.0069905	0.080215	hypothetical protein HYPSUDRAFT_217455 [Hypholoma sublateritium FD-334 SS-4]
Novel02762	255.234	79.7405	1.6784	0.0070077	0.080347	-
Novel01162	1457.54	351.72	2.051	0.0070303	0.080432	hypothetical protein GALMADRAFT_251993, partial [Galerina marginata CBS 339.88]
g3345	794.417	273.993	1.5358	0.0070304	0.080432	hypothetical protein GALMADRAFT_233828 [Galerina marginata CBS 339.88]
g2148	189.339	3304.06	-4.1252	0.0070322	0.080432	hypothetical protein HYPSUDRAFT_166972 [Hypholoma sublateritium FD-334 SS-4]
g15	653.518	3165.62	-2.2762	0.0070607	0.080692	-
g10742	672.41	229.037	1.5538	0.0070849	0.080903	hypothetical protein HYPSUDRAFT_193237 [Hypholoma sublateritium FD-334 SS-4]
g2954	657.268	1865.07	-1.5047	0.0071014	0.081026	hypothetical protein HYPSUDRAFT_130498 [Hypholoma sublateritium FD-334 SS-4]
g3605	311.556	877.002	-1.4931	0.0071141	0.081105	hypothetical protein HYPSUDRAFT_129696 [Hypholoma sublateritium FD-334 SS-4]
g7526	290.328	94.66	1.6169	0.0071273	0.081191	glycoside hydrolase family 18 protein [Fistulina hepatica ATCC 64428]
Novel03315	323.194	42.8596	2.9147	0.0071409	0.08128	hypothetical protein GALMADRAFT_126262 [Galerina marginata CBS 339.88]
g8368	69.3333	15.0595	2.2029	0.0071611	0.081444	PLP-dependent transferase [Obba rivulosa]
g11656	548.49	186.587	1.5556	0.0071973	0.08179	carbohydrate-binding module family 20 protein [Hypholoma sublateritium FD-334 SS-4]
g10570	349.296	983.875	-1.494	0.007234	0.08214	hypothetical protein M413DRAFT_19243 [Hebeloma cylindrosporum h7]
g6206	161.638	644.238	-1.9948	0.0072546	0.082308	hypothetical protein HYPSUDRAFT_35516 [Hypholoma sublateritium FD-334 SS-4]
g7237	1375.84	3719.28	-1.4347	0.007262	0.082326	hypothetical protein GALMADRAFT_231065 [Galerina marginata CBS 339.88]
g10012	418.154	1154.12	-1.4647	0.0072746	0.082402	hypothetical protein HYPSUDRAFT_129049 [Hypholoma sublateritium FD-334 SS-4]
g10054	2.37044	25.3089	-3.4164	0.0072842	0.082445	hypothetical protein M413DRAFT_411996 [Hebeloma cylindrosporum h7]
g193	85.7107	370.561	-2.1122	0.0073093	0.082663	hypothetical protein HYPSUDRAFT_159080 [Hypholoma sublateritium FD-334 SS-4]
g11230	2669.09	7131.24	-1.4178	0.007348	0.083031	hypothetical protein HYPSUDRAFT_44606 [Hypholoma sublateritium FD-334 SS-4]
g10568	1631.67	595.383	1.4545	0.0073579	0.083031	hypothetical protein HYPSUDRAFT_48599 [Hypholoma sublateritium FD-334 SS-4]
g8123	520.791	179.177	1.5393	0.0073595	0.083031	hypothetical protein HYPSUDRAFT_82534 [Hypholoma sublateritium FD-334 SS-4]
g5544	28.8157	107.792	-1.9033	0.0073656	0.083034	hypothetical protein HYPSUDRAFT_47096 [Hypholoma sublateritium FD-334 SS-4]
g9804	716.528	1959.47	-1.4514	0.007414	0.083512	hypothetical protein HYPSUDRAFT_216915 [Hypholoma sublateritium FD-334 SS-4]
g10520	367.951	82.0901	2.1642	0.0074521	0.083875	hypothetical protein GALMADRAFT_55421 [Galerina marginata CBS 339.88]
g1977	1.34868	20.859	-3.9511	0.0074861	0.08418	-
Novel00639	5.9466	38.8531	-2.7079	0.0074911	0.08418	hypothetical protein HYPSUDRAFT_216253 [Hypholoma sublateritium FD-334 SS-4]
g10249	158.44	46.5668	1.7666	0.0075108	0.084207	hypothetical protein HYPSUDRAFT_71250 [Hypholoma sublateritium FD-334 SS-4]
g9671	941.693	336.518	1.4846	0.0075113	0.084207	hypothetical protein HYPSUDRAFT_76667 [Hypholoma sublateritium FD-334 SS-4]
g11369	2131.11	5790.92	-1.4422	0.0075115	0.084207	hypothetical protein GALMADRAFT_132065 [Galerina marginata CBS 339.88]
g5223	58.8659	217.994	-1.8888	0.0075872	0.084972	hypothetical protein PLEOSDRAFT_154719 [Pleurotus ostreatus PC15]
g8183	1417.18	3820.57	-1.4308	0.0075917	0.084972	hypothetical protein HYPSUDRAFT_34857 [Hypholoma sublateritium FD-334 SS-4]
Novel04646	86.3218	20.9374	2.0436	0.007608	0.085087	-
g9184	8633.04	23283.2	-1.4314	0.0076517	0.085507	hypothetical protein HYPSUDRAFT_200422 [Hypholoma sublateritium FD-334 SS-4]
g6442	35.1856	621.235	-4.1421	0.0076697	0.085641	hypothetical protein HYPSUDRAFT_68217 [Hypholoma sublateritium FD-334 SS-4]
Novel02935	0.970801	19.4375	-4.3235	0.0076906	0.085807	hypothetical protein HYPSUDRAFT_166823 [Hypholoma sublateritium FD-334 SS-4]
g12140	180.499	54.0667	1.7392	0.0077028	0.085858	-
g6062	2901.38	8131.29	-1.4867	0.0077074	0.085858	carbohydrate esterase family 4 protein [Hypholoma sublateritium FD-334 SS-4]
g10727	2.21754	26.1785	-3.5613	0.0077228	0.085932	hypothetical protein PILCRDRAFT_76474 [Piloderma croceum F 1598]
g12002	343.134	1116.77	-1.7025	0.0077311	0.085932	hypothetical protein HYPSUDRAFT_47008 [Hypholoma sublateritium FD-334 SS-4]
g1591	483.33	110.72	2.1261	0.0077323	0.085932	hypothetical protein HYPSUDRAFT_213995 [Hypholoma sublateritium FD-334 SS-4]
Novel01504	0	12.2757	#NAME?	0.0077498	0.086025	hypothetical protein HYPSUDRAFT_206746 [Hypholoma sublateritium FD-334 SS-4]
Novel04023	273.04	23.3361	3.5485	0.0077559	0.086025	-
Novel02512	168.969	506.393	-1.5835	0.0077589	0.086025	hypothetical protein HYPSUDRAFT_48371 [Hypholoma sublateritium FD-334 SS-4]
g946	6343.81	2329.19	1.4455	0.0077783	0.086086	hypothetical protein GALMADRAFT_227080 [Galerina marginata CBS 339.88]
g1827	245.995	697.156	-1.5029	0.0077817	0.086086	hypothetical protein AN958_10595 [Leucoagaricus sp. SymC.cos]
g7082	290.385	803.078	-1.4676	0.0077827	0.086086	hypothetical protein HYPSUDRAFT_68504 [Hypholoma sublateritium FD-334 SS-4]
Novel00102	1063.39	276.137	1.9452	0.0077927	0.086129	hypothetical protein Moror_2366 [Moniliophthora roreri MCA 2997]
g1594	586.358	1656.73	-1.4985	0.0078043	0.086189	GMC oxidoreductase [Hypholoma sublateritium FD-334 SS-4]
Novel04034	45.1732	7.66261	2.5596	0.0078288	0.086392	-
g627	309.91	89.4016	1.7935	0.0078447	0.086459	hypothetical protein HYPSUDRAFT_76667 [Hypholoma sublateritium FD-334 SS-4]
g7745	238.356	60.0588	1.9887	0.0078471	0.086459	hypothetical protein HYPSUDRAFT_39442 [Hypholoma sublateritium FD-334 SS-4]
Novel02605	2680.65	969.273	1.4676	0.0079259	0.087259	hypothetical protein GALMADRAFT_206563 [Galerina marginata CBS 339.88]
Novel00040	247.279	79.2717	1.6413	0.0079466	0.087419	-
g11870	966.766	100.976	3.2592	0.0079621	0.087505	hypothetical protein HYPSUDRAFT_205861 [Hypholoma sublateritium FD-334 SS-4]
g8640	862.13	305.375	1.4973	0.0079668	0.087505	hypothetical protein HYPSUDRAFT_205134 [Hypholoma sublateritium FD-334 SS-4]
Novel01386	2.45311	55.5577	-4.5013	0.007982	0.087586	hypothetical protein HYPSUDRAFT_161287 [Hypholoma sublateritium FD-334 SS-4]
g10900	163.548	467.26	-1.5145	0.0079866	0.087586	hypothetical protein HYPSUDRAFT_48371 [Hypholoma sublateritium FD-334 SS-4]
g1673	981.362	176.796	2.4727	0.0080565	0.088284	hypothetical protein HYPSUDRAFT_54285 [Hypholoma sublateritium FD-334 SS-4]
g387	1258.79	5028.82	-1.9982	0.0080738	0.088405	hypothetical protein HYPSUDRAFT_128335 [Hypholoma sublateritium FD-334 SS-4]
Novel04074	11.4756	132.968	-3.5344	0.0081056	0.088684	-
Novel00375	787.078	276.402	1.5097	0.0081376	0.088907	hypothetical protein HYPSUDRAFT_789387 [Hypholoma sublateritium FD-334 SS-4]
g3079	273.795	88.6113	1.6275	0.0081385	0.088907	hypothetical protein HYPSUDRAFT_219669 [Hypholoma sublateritium FD-334 SS-4]
Novel04300	12.8864	60.4873	-2.2308	0.0081779	0.089268	hypothetical protein HYPSUDRAFT_166823 [Hypholoma sublateritium FD-334 SS-4]
Novel00139	0.623372	16.8773	-4.7588	0.0081887	0.089316	-
g2983	465.578	1266.27	-1.4435	0.0082055	0.08943	hypothetical protein HYPSUDRAFT_189147 [Hypholoma sublateritium FD-334 SS-4]
Novel02171	2.25858	25.081	-3.4731	0.008222	0.089541	predicted protein [Mycena chlorophos]
g7644	1598.41	575.559	1.4736	0.0082339	0.089602	hypothetical protein HYPSUDRAFT_146211 [Hypholoma sublateritium FD-334 SS-4]
Novel00651	191.455	38.956	2.2971	0.0082752	0.089916	-
Novel00376	327.198	111.424	1.5541	0.0082787	0.089916	-
Novel04471	1774.62	647.83	1.4538	0.0082819	0.089916	hypothetical protein HYPSUDRAFT_171526 [Hypholoma sublateritium FD-334 SS-4]
g1950	112.96	31.2039	1.856	0.0083256	0.090314	hypothetical protein HYPSUDRAFT_45818 [Hypholoma sublateritium FD-334 SS-4]
g10778	2791.7	980.213	1.51	0.0083313	0.090314	hypothetical protein HYPSUDRAFT_141221 [Hypholoma sublateritium FD-334 SS-4]
g9228	615.348	214.28	1.5219	0.0083551	0.090502	hypothetical protein M413DRAFT_446531 [Hebeloma cylindrosporum h7]
Novel01422	2.02302	101.477	-5.6485	0.0083859	0.090766	hypothetical protein GALMADRAFT_156339 [Galerina marginata CBS 339.88]
g9900	282.26	776.782	-1.4605	0.0084148	0.091009	hypothetical protein HYPSUDRAFT_217042 [Hypholoma sublateritium FD-334 SS-4]
Novel03295	8.18532	87.6817	-3.4212	0.0084424	0.091196	GMC oxidoreductase [Hypholoma sublateritium FD-334 SS-4]
g744	974.48	349.569	1.4791	0.0084451	0.091196	-
g3723	7083.37	2667.5	1.409	0.0084672	0.091365	laccase [Pholiota microspora]
Novel02476	287.571	94.333	1.6081	0.008495	0.091596	-
g12075	69.1785	214.046	-1.6295	0.0085433	0.092046	hypothetical protein HYPSUDRAFT_77809 [Hypholoma sublateritium FD-334 SS-4]
g10229	271.501	67.9319	1.9988	0.008629	0.092899	hypothetical protein HYPSUDRAFT_37359 [Hypholoma sublateritium FD-334 SS-4]
g5288	1687.98	4424.13	-1.3901	0.0086464	0.092919	hypothetical protein HYPSUDRAFT_198521 [Hypholoma sublateritium FD-334 SS-4]
g11404	2034.69	5296.42	-1.3802	0.0086467	0.092919	hypothetical protein GALMADRAFT_249426 [Galerina marginata CBS 339.88]
g12442	258.033	807.313	-1.6456	0.0086507	0.092919	hypothetical protein HYPSUDRAFT_65988 [Hypholoma sublateritium FD-334 SS-4]
g9999	22.5838	88.7911	-1.9751	0.0086822	0.093187	hypothetical protein HYPSUDRAFT_191120 [Hypholoma sublateritium FD-334 SS-4]
g7567	300.533	101.856	1.561	0.0086923	0.093224	hypothetical protein GALMADRAFT_138002 [Galerina marginata CBS 339.88]
g5213	936.977	101.366	3.2084	0.0086989	0.093224	hypothetical protein HYPSUDRAFT_44149 [Hypholoma sublateritium FD-334 SS-4]
g2700	2.04354	23.3448	-3.514	0.0087281	0.093369	-
Novel04701	0.347429	14.5184	-5.385	0.0087306	0.093369	-
g1104	840.022	299.511	1.4878	0.0087322	0.093369	hypothetical protein HYPSUDRAFT_45097 [Hypholoma sublateritium FD-334 SS-4]
g11478	238.875	79.4363	1.5884	0.0087663	0.093662	hypothetical protein HYPSUDRAFT_174886 [Hypholoma sublateritium FD-334 SS-4]
g1728	16.5452	71.8905	-2.1194	0.0087915	0.093856	hypothetical protein HYPSUDRAFT_49472 [Hypholoma sublateritium FD-334 SS-4]
g5987	774.524	2074.55	-1.4214	0.0087996	0.093856	hypothetical protein HYPSUDRAFT_136846, partial [Hypholoma sublateritium FD-334 SS-4]
g147	469.937	164.392	1.5153	0.0088044	0.093856	hypothetical protein GALMADRAFT_253434 [Galerina marginata CBS 339.88]
g11303	856.166	311.835	1.4571	0.0088191	0.093942	hypothetical protein HYPSUDRAFT_87354 [Hypholoma sublateritium FD-334 SS-4]
g2446	57.6701	0	Inf	0.0088628	0.094336	carbohydrate-binding module family 67 protein [Hypholoma sublateritium FD-334 SS-4]
g4556	264.508	744.868	-1.4937	0.008871	0.094352	hypothetical protein HYPSUDRAFT_36377 [Hypholoma sublateritium FD-334 SS-4]
g10369	256.245	1323.64	-2.3689	0.00889	0.094399	hypothetical protein HYPSUDRAFT_562967 [Hypholoma sublateritium FD-334 SS-4]
Novel02164	58.5388	314.126	-2.4239	0.0088953	0.094399	hypothetical protein M413DRAFT_226400 [Hebeloma cylindrosporum h7]
g2352	3421.51	1259.19	1.4421	0.0088955	0.094399	hypothetical protein HYPSUDRAFT_44376 [Hypholoma sublateritium FD-334 SS-4]
Novel04302	1162.8	3074.85	-1.4029	0.0089304	0.094691	hypothetical protein HYPSUDRAFT_77542 [Hypholoma sublateritium FD-334 SS-4]
g4128	17.6863	235.087	-3.7325	0.0089364	0.094691	hypothetical protein HYPSUDRAFT_43842 [Hypholoma sublateritium FD-334 SS-4]
g11606	2351.69	861.575	1.4486	0.0089501	0.094704	hypothetical protein HYPSUDRAFT_209097 [Hypholoma sublateritium FD-334 SS-4]
Novel02658	14.9002	0.320114	5.5406	0.008951	0.094704	-
g2963	1580.53	587.924	1.4267	0.0089835	0.094943	hypothetical protein M413DRAFT_447555 [Hebeloma cylindrosporum h7]
g10734	777.911	4606.22	-2.5659	0.0089871	0.094943	hypothetical protein HYPSUDRAFT_150630 [Hypholoma sublateritium FD-334 SS-4]
g7309	1490.57	324.059	2.2015	0.0090083	0.095096	hypothetical protein HYPSUDRAFT_196591 [Hypholoma sublateritium FD-334 SS-4]
g12224	43.4431	7.62104	2.5111	0.0090328	0.095283	hypothetical protein HYPSUDRAFT_138665 [Hypholoma sublateritium FD-334 SS-4]
Novel03705	11.7827	55.3571	-2.2321	0.009046	0.095351	GMC oxidoreductase [Sphaerobolus stellatus SS14]
g11545	259.947	729.641	-1.489	0.0090697	0.09553	hypothetical protein HYPSUDRAFT_38694 [Hypholoma sublateritium FD-334 SS-4]
g3317	52.1877	167.289	-1.6806	0.0091005	0.095735	hypothetical protein HYPSUDRAFT_968288 [Hypholoma sublateritium FD-334 SS-4]
g12202	1.38972	182.634	-7.038	0.0091028	0.095735	hypothetical protein K443DRAFT_673106 [Laccaria amethystina LaAM-08-1]
g3820	6073.83	16175.8	-1.4132	0.0091255	0.095902	hypothetical protein HYPSUDRAFT_141838 [Hypholoma sublateritium FD-334 SS-4]
g10020	662.377	1749.45	-1.4012	0.0091777	0.096379	hypothetical protein HYPSUDRAFT_47570 [Hypholoma sublateritium FD-334 SS-4]
g5152	891.374	157.782	2.4981	0.009187	0.096406	hypothetical protein HYPSUDRAFT_36406 [Hypholoma sublateritium FD-334 SS-4]
Novel04065	160.527	14.4375	3.4749	0.0092028	0.096499	hypothetical protein HYPSUDRAFT_74656 [Hypholoma sublateritium FD-334 SS-4]
g9501	1301.68	5357.22	-2.0411	0.0092297	0.096709	hypothetical protein GALMADRAFT_235821 [Galerina marginata CBS 339.88]
Novel01790	328.09	111.026	1.5632	0.009341	0.097773	-
g6120	289.011	805.79	-1.4793	0.009345	0.097773	hypothetical protein HYPSUDRAFT_41159 [Hypholoma sublateritium FD-334 SS-4]
g2593	158.585	444.908	-1.4882	0.0093548	0.097803	-
g7599	1081.13	403.687	1.4212	0.0093647	0.097834	hypothetical protein HYPSUDRAFT_35336 [Hypholoma sublateritium FD-334 SS-4]
g9411	1175.06	428.303	1.456	0.0094043	0.098143	hypothetical protein HYPSUDRAFT_70519 [Hypholoma sublateritium FD-334 SS-4]
g8154	1028.85	373.964	1.4601	0.0094197	0.098143	hypothetical protein HYPSUDRAFT_199018 [Hypholoma sublateritium FD-334 SS-4]
g12423	1741.64	4561.78	-1.3891	0.0094198	0.098143	hypothetical protein HYPSUDRAFT_42475 [Hypholoma sublateritium FD-334 SS-4]
g5205	70.1798	425.777	-2.601	0.0094221	0.098143	hypothetical protein GALMADRAFT_249209 [Galerina marginata CBS 339.88]
g6580	2469.01	906.239	1.446	0.0094377	0.098233	-
g9925	593.415	214.576	1.4676	0.009448	0.098251	hypothetical protein HYPSUDRAFT_35226 [Hypholoma sublateritium FD-334 SS-4]
Novel03560	13.6912	65.6647	-2.2619	0.0094534	0.098251	hypothetical protein HYPSUDRAFT_37447 [Hypholoma sublateritium FD-334 SS-4]
g9742	2376.25	6257.97	-1.397	0.0094892	0.098551	hypothetical protein HYPSUDRAFT_33907 [Hypholoma sublateritium FD-334 SS-4]
g6529	23.2363	88.8912	-1.9357	0.0095123	0.098718	hypothetical protein K443DRAFT_84224 [Laccaria amethystina LaAM-08-1]
Novel03239	4.41523	49.3384	-3.4821	0.00952	0.098726	hypothetical protein HYPSUDRAFT_77410 [Hypholoma sublateritium FD-334 SS-4]
Novel02136	2541.27	6619.07	-1.3811	0.0095382	0.098841	hypothetical protein PIIN_07401 [Serendipita indica DSM 11827]
g3966	1079.18	393.071	1.4571	0.0095877	0.099282	hypothetical protein HYPSUDRAFT_198430 [Hypholoma sublateritium FD-334 SS-4]
Novel00111	18.2481	102.779	-2.4937	0.0096586	0.099895	hypothetical protein HYPSUDRAFT_45537 [Hypholoma sublateritium FD-334 SS-4]
g662	37.3285	376.005	-3.3324	0.0096639	0.099895	hypothetical protein HYPSUDRAFT_48496 [Hypholoma sublateritium FD-334 SS-4]
g4108	25.2607	94.1849	-1.8986	0.0096682	0.099895	-
g7053	1181.31	3082.15	-1.3836	0.0096987	0.10014	hypothetical protein HYPSUDRAFT_42224 [Hypholoma sublateritium FD-334 SS-4]
Novel01784	83.4091	20.6348	2.0151	0.0097662	0.10076	hypothetical protein GYMLUDRAFT_1008897 [Gymnopus luxurians FD-317 M1]
g8600	11.8839	0	Inf	0.0098047	0.10108	-
Novel04205	27.6628	383.673	-3.7939	0.0098208	0.10112	-
g4786	6229.38	2336.13	1.415	0.0098222	0.10112	hypothetical protein HYPSUDRAFT_188618 [Hypholoma sublateritium FD-334 SS-4]
g873	56.207	11.7836	2.254	0.0098565	0.1014	-
g730	9027.93	2707.09	1.7377	0.0098823	0.10159	glycoside hydrolase family 92 protein [Hypholoma sublateritium FD-334 SS-4]
Novel01193	3984.9	1414.34	1.4944	0.0099142	0.10182	hypothetical protein HYPSUDRAFT_42863 [Hypholoma sublateritium FD-334 SS-4]
g11302	642.154	233.112	1.4619	0.0099232	0.10182	carbohydrate esterase family 16 protein [Hypholoma sublateritium FD-334 SS-4]
g5561	874.475	216.775	2.0122	0.0099265	0.10182	hypothetical protein HYPSUDRAFT_137359 [Hypholoma sublateritium FD-334 SS-4]
g8842	214.603	25.0645	3.098	0.0099344	0.10183	hypothetical protein HYPSUDRAFT_57652 [Hypholoma sublateritium FD-334 SS-4]
g3800	138.39	520.249	-1.9105	0.0099472	0.10188	hypothetical protein HYPSUDRAFT_203555 [Hypholoma sublateritium FD-334 SS-4]
Novel01677	21.3781	117.061	-2.4531	0.0099633	0.10197	-
Novel02977	11.6204	0	Inf	0.009973	0.102	hypothetical protein HYPSUDRAFT_215086 [Hypholoma sublateritium FD-334 SS-4]
Novel03391	819.456	185.27	2.145	0.009981	0.10201	hypothetical protein GLOTRDRAFT_130977 [Gloeophyllum trabeum ATCC 11539]
Novel00576	100.227	26.7432	1.906	0.0099885	0.10201	-
g5360	7540.38	2825.36	1.4162	0.010032	0.10238	hypothetical protein HYPSUDRAFT_818903 [Hypholoma sublateritium FD-334 SS-4]
g6158	26.2769	99.7974	-1.9252	0.010053	0.10252	hypothetical protein HYPSUDRAFT_203254 [Hypholoma sublateritium FD-334 SS-4]
Novel02951	117.603	34.2049	1.7816	0.010127	0.10313	hypothetical protein HYPSUDRAFT_42202 [Hypholoma sublateritium FD-334 SS-4]
Novel04261	79.5373	19.5797	2.0223	0.010127	0.10313	hypothetical protein HYPSUDRAFT_45537 [Hypholoma sublateritium FD-334 SS-4]
g47	28.7573	127.718	-2.151	0.010145	0.10324	hypothetical protein HYPSUDRAFT_85257 [Hypholoma sublateritium FD-334 SS-4]
g12036	3847.01	9999.64	-1.3781	0.010184	0.10356	glycoside hydrolase family 20 protein [Hypholoma sublateritium FD-334 SS-4]
Novel01443	390.398	134.351	1.5389	0.010206	0.1037	-
g11223	158.329	452.343	-1.5145	0.010266	0.1042	hypothetical protein HYPSUDRAFT_72041 [Hypholoma sublateritium FD-334 SS-4]
Novel03503	83.5119	247.984	-1.5702	0.010279	0.1042	hypothetical protein HYPSUDRAFT_1029351 [Hypholoma sublateritium FD-334 SS-4]
g8685	9.41095	47.1407	-2.3246	0.01028	0.1042	hypothetical protein HYPSUDRAFT_54349 [Hypholoma sublateritium FD-334 SS-4]
g5860	2036.11	7614.3	-1.9029	0.010284	0.1042	hypothetical protein HYPSUDRAFT_66807 [Hypholoma sublateritium FD-334 SS-4]
g9891	824.889	303.781	1.4412	0.010293	0.10421	hypothetical protein HYPSUDRAFT_45997, partial [Hypholoma sublateritium FD-334 SS-4]
g4468	132.965	39.7908	1.7405	0.010328	0.10449	-
g11413	3925.12	1483.63	1.4036	0.010354	0.10463	hypothetical protein M413DRAFT_31976 [Hebeloma cylindrosporum h7]
g8229	873.414	324.351	1.4291	0.010357	0.10463	-
g11720	51740.7	16861.3	1.6176	0.010389	0.10481	hypothetical protein HYPSUDRAFT_39429 [Hypholoma sublateritium FD-334 SS-4]
g4396	1763.27	664.561	1.4078	0.010394	0.10481	hypothetical protein HYPSUDRAFT_48384 [Hypholoma sublateritium FD-334 SS-4]
Novel04405	306.483	4069.24	-3.7309	0.010402	0.10481	hypothetical protein HYPSUDRAFT_46720 [Hypholoma sublateritium FD-334 SS-4]
Novel00514	0	11.4813	#NAME?	0.010403	0.10481	hypothetical protein HYPSUDRAFT_1080827, partial [Hypholoma sublateritium FD-334 SS-4]
g2172	338.082	906.055	-1.4222	0.010478	0.10549	hypothetical protein HYPSUDRAFT_350230 [Hypholoma sublateritium FD-334 SS-4]
Novel03208	831.345	275.457	1.5936	0.010517	0.10576	hypothetical protein HYPSUDRAFT_132257 [Hypholoma sublateritium FD-334 SS-4]
Novel01697	68.9963	16.5061	2.0635	0.01052	0.10576	-
g2213	1.3692	19.618	-3.8408	0.010539	0.10586	hypothetical protein GALMADRAFT_136208 [Galerina marginata CBS 339.88]
Novel04453	143.31	403.908	-1.4949	0.010545	0.10586	hypothetical protein HYPSUDRAFT_59148 [Hypholoma sublateritium FD-334 SS-4]
g5012	173.879	468.499	-1.43	0.010575	0.10602	-
g9598	843.125	308.55	1.4502	0.010579	0.10602	hypothetical protein HYPSUDRAFT_70069 [Hypholoma sublateritium FD-334 SS-4]
g6788	183.548	899.792	-2.2934	0.010584	0.10602	glycoside hydrolase family 5 protein [Hypholoma sublateritium FD-334 SS-4]
g2272	1757.96	650.997	1.4332	0.010605	0.10608	hypothetical protein M378DRAFT_186732 [Amanita muscaria Koide BX008]
g9095	11613.6	896.236	3.6958	0.010605	0.10608	glycoside hydrolase family 55 protein [Hypholoma sublateritium FD-334 SS-4]
Novel01910	7.17473	63.2843	-3.1409	0.010619	0.10615	hypothetical protein PLEOSDRAFT_1109416 [Pleurotus ostreatus PC15]
Novel04104	220.377	613.961	-1.4782	0.010635	0.10623	hypothetical protein HYPSUDRAFT_1003155 [Hypholoma sublateritium FD-334 SS-4]
g7443	1792.11	600.028	1.5786	0.010672	0.10652	hypothetical protein HYPSUDRAFT_38392 [Hypholoma sublateritium FD-334 SS-4]
g7893	3775.57	1463.01	1.3678	0.010701	0.10674	hypothetical protein HYPSUDRAFT_52467 [Hypholoma sublateritium FD-334 SS-4]
g6533	35.6555	160.298	-2.1686	0.010723	0.10686	hypothetical protein GALMADRAFT_226127 [Galerina marginata CBS 339.88]
g1533	1620.12	215.648	2.9094	0.010729	0.10686	hypothetical protein HYPSUDRAFT_148990 [Hypholoma sublateritium FD-334 SS-4]
g4044	62.461	12.6415	2.3048	0.010828	0.10778	hypothetical protein HYPSUDRAFT_44149 [Hypholoma sublateritium FD-334 SS-4]
g3863	867.289	2286.77	-1.3987	0.010867	0.10809	hypothetical protein GALMADRAFT_75013 [Galerina marginata CBS 339.88]
g7420	42.5965	197.669	-2.2143	0.010883	0.10817	hypothetical protein HYPSUDRAFT_48411 [Hypholoma sublateritium FD-334 SS-4]
g12597	412.998	1089.53	-1.3995	0.010904	0.1083	hypothetical protein HYPSUDRAFT_67576 [Hypholoma sublateritium FD-334 SS-4]
g473	594.964	1535.32	-1.3677	0.010928	0.10847	hypothetical protein HYPSUDRAFT_71676 [Hypholoma sublateritium FD-334 SS-4]
g3554	156.521	1419.06	-3.1805	0.010955	0.10857	hypothetical protein HYPSUDRAFT_67299 [Hypholoma sublateritium FD-334 SS-4]
Novel02731	134.461	40.6592	1.7255	0.01096	0.10857	-
g12464	2206.21	5897.67	-1.4186	0.010962	0.10857	hypothetical protein HYPSUDRAFT_169359 [Hypholoma sublateritium FD-334 SS-4]
g10623	418.871	1093.56	-1.3845	0.011079	0.10956	hypothetical protein HYPSUDRAFT_57281 [Hypholoma sublateritium FD-334 SS-4]
g6714	9.59739	67.3778	-2.8116	0.011085	0.10956	hypothetical protein HYPSUDRAFT_41169 [Hypholoma sublateritium FD-334 SS-4]
Novel01578	0	11.2057	#NAME?	0.011092	0.10956	-
g1811	100.981	28.0605	1.8475	0.011092	0.10956	-
g8081	123.814	375.978	-1.6025	0.011138	0.10993	hypothetical protein HYPSUDRAFT_46150 [Hypholoma sublateritium FD-334 SS-4]
g4143	2.94219	30.0281	-3.3514	0.011217	0.11064	-
g797	152.834	423.514	-1.4704	0.011256	0.11093	hypothetical protein HYPSUDRAFT_164726 [Hypholoma sublateritium FD-334 SS-4]
g9946	694.514	1855.14	-1.4175	0.011266	0.11093	glycoside hydrolase family 16 protein [Hypholoma sublateritium FD-334 SS-4]
Novel00091	1.68618	123.053	-6.1894	0.011271	0.11093	-
Novel01221	43.2647	145.726	-1.752	0.011297	0.11111	-
g4733	1413.87	3724.21	-1.3973	0.011327	0.11133	hypothetical protein WG66_17158 [Moniliophthora roreri]
g2026	458.034	1200.32	-1.3899	0.011347	0.11142	hypothetical protein HYPSUDRAFT_727524 [Hypholoma sublateritium FD-334 SS-4]
Novel02517	77.002	19.2409	2.0007	0.011352	0.11142	-
g9597	1840.08	706.997	1.38	0.011381	0.11161	hypothetical protein HYPSUDRAFT_45489 [Hypholoma sublateritium FD-334 SS-4]
g10820	313.519	2962.97	-3.2404	0.01139	0.11161	hypothetical protein HYPSUDRAFT_166972 [Hypholoma sublateritium FD-334 SS-4]
g5297	1.34868	19.394	-3.846	0.0114	0.11161	hypothetical protein HYPSUDRAFT_108402, partial [Hypholoma sublateritium FD-334 SS-4]
g11907	824.233	304.176	1.4381	0.011403	0.11161	hypothetical protein HYPSUDRAFT_61629 [Hypholoma sublateritium FD-334 SS-4]
g8846	2419.34	468.398	2.3688	0.011425	0.11169	hypothetical protein HYPSUDRAFT_212216 [Hypholoma sublateritium FD-334 SS-4]
g9194	257.367	786.723	-1.612	0.011426	0.11169	hypothetical protein GALMADRAFT_240981 [Galerina marginata CBS 339.88]
g728	914.35	339.943	1.4275	0.011436	0.1117	hypothetical protein HYPSUDRAFT_207756 [Hypholoma sublateritium FD-334 SS-4]
g6791	2172.58	819.018	1.4074	0.011455	0.11181	hypothetical protein GALMADRAFT_241405 [Galerina marginata CBS 339.88]
Novel03998	18.362	1.07189	4.0985	0.011463	0.11181	hypothetical protein HYPSUDRAFT_409334 [Hypholoma sublateritium FD-334 SS-4]
g8608	431.17	154.701	1.4788	0.011506	0.11216	lytic polysaccharide monooxygenase [Hypholoma sublateritium FD-334 SS-4]
Novel01835	163.948	52.0913	1.6541	0.011543	0.11243	-
g731	964.081	2536.59	-1.3957	0.011574	0.11266	hypothetical protein HYPSUDRAFT_151803 [Hypholoma sublateritium FD-334 SS-4]
g3701	538.375	201.214	1.4199	0.011617	0.113	hypothetical protein HYPSUDRAFT_198668 [Hypholoma sublateritium FD-334 SS-4]
g3450	83.3236	808.178	-3.2779	0.011625	0.113	-
g8596	230.027	614.548	-1.4177	0.011648	0.11314	hypothetical protein M413DRAFT_19243 [Hebeloma cylindrosporum h7]
g2985	791.093	189.386	2.0625	0.011703	0.1136	hypothetical protein HYPSUDRAFT_158134 [Hypholoma sublateritium FD-334 SS-4]
g2921	254.23	88.4269	1.5236	0.011752	0.11398	hypothetical protein HYPSUDRAFT_76245 [Hypholoma sublateritium FD-334 SS-4]
g4970	45.6009	148.472	-1.7031	0.011766	0.11398	hypothetical protein HYPSUDRAFT_293551 [Hypholoma sublateritium FD-334 SS-4]
g9741	378.846	1338.1	-1.8205	0.011777	0.11398	hypothetical protein HYPSUDRAFT_33907 [Hypholoma sublateritium FD-334 SS-4]
g6972	0.32691	13.7801	-5.3975	0.011778	0.11398	hypothetical protein HYPSUDRAFT_1017943 [Hypholoma sublateritium FD-334 SS-4]
g50	4.35367	67.3139	-3.9506	0.011787	0.11398	-
g527	6628.01	266.184	4.6381	0.01179	0.11398	hypothetical protein GALMADRAFT_256609 [Galerina marginata CBS 339.88]
g11554	589.351	220.289	1.4197	0.011813	0.11412	hypothetical protein HYPSUDRAFT_50313 [Hypholoma sublateritium FD-334 SS-4]
g10379	403.924	147.062	1.4577	0.011828	0.11419	hypothetical protein HYPSUDRAFT_200362 [Hypholoma sublateritium FD-334 SS-4]
g2342	67.8503	313.345	-2.2073	0.011848	0.11431	hypothetical protein HYPSUDRAFT_65924 [Hypholoma sublateritium FD-334 SS-4]
g7534	2000.12	9506.55	-2.2488	0.011864	0.11437	hypothetical protein HYPSUDRAFT_60974 [Hypholoma sublateritium FD-334 SS-4]
g10180	65.8229	317.803	-2.2715	0.011893	0.11458	hypothetical protein HYPSUDRAFT_41441 [Hypholoma sublateritium FD-334 SS-4]
Novel00165	0	11.1382	#NAME?	0.011917	0.11473	-
g2330	22.3707	83.7948	-1.9053	0.011994	0.11539	hypothetical protein HYPSUDRAFT_41581 [Hypholoma sublateritium FD-334 SS-4]
Novel02918	29.1097	2.76214	3.3976	0.012033	0.11559	hypothetical protein HYPSUDRAFT_85432 [Hypholoma sublateritium FD-334 SS-4]
g8174	526.921	1387.87	-1.3972	0.012037	0.11559	hypothetical protein HYPSUDRAFT_125628 [Hypholoma sublateritium FD-334 SS-4]
g5980	951.471	280.819	1.7605	0.012039	0.11559	hypothetical protein HYPSUDRAFT_40346 [Hypholoma sublateritium FD-334 SS-4]
g9647	11338.5	4532.08	1.323	0.012057	0.11568	hypothetical protein HYPSUDRAFT_130746 [Hypholoma sublateritium FD-334 SS-4]
Novel04373	0	11.0693	#NAME?	0.012109	0.1161	-
Novel02828	79.3177	516.001	-2.7017	0.012121	0.11614	hypothetical protein M413DRAFT_152250 [Hebeloma cylindrosporum h7]
g2255	76.9274	225.788	-1.5534	0.012131	0.11616	hypothetical protein HYPSUDRAFT_48147 [Hypholoma sublateritium FD-334 SS-4]
g12279	435.346	1185.01	-1.4447	0.012148	0.11624	hypothetical protein HYPSUDRAFT_850333 [Hypholoma sublateritium FD-334 SS-4]
g3673	4370.79	299.752	3.8661	0.012185	0.11648	hypothetical protein HYPSUDRAFT_58359 [Hypholoma sublateritium FD-334 SS-4]
g7380	1203.91	181.161	2.7324	0.01219	0.11648	hypothetical protein HYPSUDRAFT_298283 [Hypholoma sublateritium FD-334 SS-4]
Novel04377	42.8247	5.32196	3.0084	0.012207	0.11657	-
g7088	321.519	114.636	1.4878	0.012279	0.11705	hypothetical protein GALMADRAFT_255521 [Galerina marginata CBS 339.88]
g10973	868.513	323.961	1.4227	0.012285	0.11705	hypothetical protein HYPSUDRAFT_434382 [Hypholoma sublateritium FD-334 SS-4]
g6213	5102.54	1274.94	2.0008	0.012287	0.11705	hypothetical protein HYPSUDRAFT_126744 [Hypholoma sublateritium FD-334 SS-4]
g5287	40.4386	214.586	-2.4077	0.012291	0.11705	hypothetical protein HYPSUDRAFT_201678 [Hypholoma sublateritium FD-334 SS-4]
g9542	259.213	699.101	-1.4314	0.012332	0.11737	hypothetical protein GALMADRAFT_239807 [Galerina marginata CBS 339.88]
g8679	31.3476	137.24	-2.1303	0.012341	0.11737	hypothetical protein HYPSUDRAFT_201678 [Hypholoma sublateritium FD-334 SS-4]
Novel02996	45.0434	141.642	-1.6529	0.01235	0.11738	hypothetical protein AN958_06603 [Leucoagaricus sp. SymC.cos]
g1175	0	10.9753	#NAME?	0.012378	0.11756	hypothetical protein HYPSUDRAFT_205206 [Hypholoma sublateritium FD-334 SS-4]
g5382	197.451	65.0704	1.6014	0.012386	0.11756	hypothetical protein HYPSUDRAFT_215178 [Hypholoma sublateritium FD-334 SS-4]
g1880	284.335	763.924	-1.4258	0.012449	0.11808	hypothetical protein HYPSUDRAFT_45126 [Hypholoma sublateritium FD-334 SS-4]
g1322	446.22	119.072	1.9059	0.012492	0.11841	glycoside hydrolase family 35 protein [Hypholoma sublateritium FD-334 SS-4]
g2292	424.609	26.406	4.0072	0.012534	0.11873	glycosyltransferase family 90 protein [Hypholoma sublateritium FD-334 SS-4]
g9216	302.825	108.577	1.4798	0.012571	0.1189	hypothetical protein HYPSUDRAFT_69599 [Hypholoma sublateritium FD-334 SS-4]
g6970	248.63	672.926	-1.4364	0.012574	0.1189	hypothetical protein HYPSUDRAFT_126350 [Hypholoma sublateritium FD-334 SS-4]
g629	2180.7	6338.47	-1.5393	0.012577	0.1189	hypothetical protein HYPSUDRAFT_184406 [Hypholoma sublateritium FD-334 SS-4]
Novel01238	80.7749	21.3483	1.9198	0.012592	0.11896	-
Novel00851	61.7403	14.7637	2.0642	0.012715	0.12004	-
g5611	216.735	73.2037	1.5659	0.012754	0.12033	hypothetical protein HYPSUDRAFT_537762 [Hypholoma sublateritium FD-334 SS-4]
g7480	147.625	403.044	-1.449	0.012764	0.12034	hypothetical protein HYPSUDRAFT_56768 [Hypholoma sublateritium FD-334 SS-4]
g4610	164.907	642.243	-1.9615	0.012805	0.12061	hypothetical protein HYPSUDRAFT_294618 [Hypholoma sublateritium FD-334 SS-4]
Novel02761	14.0101	165.876	-3.5656	0.012818	0.12061	hypothetical protein HYPSUDRAFT_45965 [Hypholoma sublateritium FD-334 SS-4]
g3017	126.299	349.63	-1.469	0.012826	0.12061	GMC oxidoreductase [Hypholoma sublateritium FD-334 SS-4]
g4053	1.48231	20.19	-3.7677	0.012826	0.12061	hypothetical protein HYPSUDRAFT_1076704 [Hypholoma sublateritium FD-334 SS-4]
Novel00386	954.088	358.138	1.4136	0.012909	0.12131	-
g9461	577.247	1513.95	-1.3911	0.012921	0.12133	hypothetical protein HYPSUDRAFT_42071 [Hypholoma sublateritium FD-334 SS-4]
g8574	4960.91	1900.92	1.3839	0.012949	0.12152	hypothetical protein HYPSUDRAFT_32851 [Hypholoma sublateritium FD-334 SS-4]
g392	205.994	556.819	-1.4346	0.012959	0.12153	hypothetical protein GALMADRAFT_223476 [Galerina marginata CBS 339.88]
Novel00427	26.7498	3.12491	3.0976	0.012994	0.12178	-
g9025	45.453	142.44	-1.6479	0.013137	0.12297	hypothetical protein HYPSUDRAFT_134259 [Hypholoma sublateritium FD-334 SS-4]
Novel04136	10.8746	0	Inf	0.013139	0.12297	-
g10387	790.828	2739.49	-1.7925	0.013167	0.12316	hypothetical protein GALMADRAFT_243502 [Galerina marginata CBS 339.88]
Novel03400	21.4999	79.0126	-1.8778	0.013199	0.12338	hypothetical protein HYPSUDRAFT_216725 [Hypholoma sublateritium FD-334 SS-4]
g3438	44.9662	632.404	-3.8139	0.013212	0.12341	hypothetical protein HYPSUDRAFT_61869 [Hypholoma sublateritium FD-334 SS-4]
g6144	93.7834	423.692	-2.1756	0.013222	0.12343	hypothetical protein HYPSUDRAFT_180414 [Hypholoma sublateritium FD-334 SS-4]
g5607	506.606	189.252	1.4206	0.013278	0.12381	hypothetical protein HYPSUDRAFT_71250 [Hypholoma sublateritium FD-334 SS-4]
g12629	161.818	433.33	-1.4211	0.01328	0.12381	glycoside hydrolase family 79 protein [Hypholoma sublateritium FD-334 SS-4]
g944	1424.5	547.722	1.3789	0.013324	0.12412	hypothetical protein GALMADRAFT_255863 [Galerina marginata CBS 339.88]
g4913	7035.22	2800.08	1.3291	0.013366	0.12444	hypothetical protein HYPSUDRAFT_204199 [Hypholoma sublateritium FD-334 SS-4]
g12549	876.545	6275.8	-2.8399	0.013407	0.12474	hypothetical protein HYPSUDRAFT_217474 [Hypholoma sublateritium FD-334 SS-4]
g7192	1423.02	559.448	1.3469	0.013427	0.12484	-
g2652	1056.19	3368.45	-1.6732	0.013461	0.12502	glycoside hydrolase family 16 protein [Hypholoma sublateritium FD-334 SS-4]
Novel00565	179.953	58.9998	1.6088	0.013464	0.12502	-
g6874	4.87386	95.1218	-4.2866	0.013483	0.12508	hypothetical protein HYPSUDRAFT_198581 [Hypholoma sublateritium FD-334 SS-4]
Novel01969	693.763	262.051	1.4046	0.013495	0.12508	-
g115	65.6482	1129.86	-4.1053	0.013497	0.12508	hypothetical protein GALMADRAFT_144010 [Galerina marginata CBS 339.88]
g9560	157.604	592.196	-1.9098	0.013519	0.1252	glycoside hydrolase family 10 protein [Hypholoma sublateritium FD-334 SS-4]
g10679	0.592924	15.3008	-4.6896	0.013605	0.12592	hypothetical protein M413DRAFT_20775 [Hebeloma cylindrosporum h7]
g9874	134.926	1485.76	-3.461	0.01366	0.12634	-
g12290	430.778	157.376	1.4527	0.013778	0.12735	hypothetical protein HYPSUDRAFT_194909, partial [Hypholoma sublateritium FD-334 SS-4]
Novel01200	17.2905	67.2749	-1.9601	0.013868	0.1281	hypothetical protein HYPSUDRAFT_87646 [Hypholoma sublateritium FD-334 SS-4]
Novel03034	100.185	29.3241	1.7725	0.013879	0.12812	hypothetical protein Moror_8684 [Moniliophthora roreri MCA 2997]
g11089	772.764	297.746	1.3759	0.013892	0.12814	hypothetical protein HYPSUDRAFT_82534 [Hypholoma sublateritium FD-334 SS-4]
g12158	393.13	147.213	1.4171	0.0139	0.12814	hypothetical protein GALMADRAFT_283224 [Galerina marginata CBS 339.88]
g11808	66416.4	167442	-1.3341	0.013909	0.12814	hypothetical protein HYPSUDRAFT_871230 [Hypholoma sublateritium FD-334 SS-4]
g2912	320.612	116.345	1.4624	0.013936	0.12831	hypothetical protein GALMADRAFT_158264 [Galerina marginata CBS 339.88]
Novel02799	86.6398	241.755	-1.4804	0.013946	0.12831	hypothetical protein HYPSUDRAFT_206371 [Hypholoma sublateritium FD-334 SS-4]
Novel03148	76.3296	19.8998	1.9395	0.01402	0.12891	-
g551	422.531	154.956	1.4472	0.014057	0.12917	-
g6670	367.398	132.736	1.4688	0.014088	0.12937	hypothetical protein HYPSUDRAFT_42211 [Hypholoma sublateritium FD-334 SS-4]
g8900	1512.04	593.044	1.3503	0.014132	0.12968	hypothetical protein HYPSUDRAFT_126211 [Hypholoma sublateritium FD-334 SS-4]
g7713	265.815	1232.25	-2.2128	0.014147	0.12968	hypothetical protein HYPSUDRAFT_47314 [Hypholoma sublateritium FD-334 SS-4]
Novel01514	29.5635	4.06229	2.8634	0.014149	0.12968	-
Novel01748	439.879	75.4547	2.5434	0.014239	0.13041	hypothetical protein HYPSUDRAFT_137359 [Hypholoma sublateritium FD-334 SS-4]
g6618	56800.5	22519.5	1.3347	0.014286	0.13073	hypothetical protein HYPSUDRAFT_219360 [Hypholoma sublateritium FD-334 SS-4]
g317	14.4576	57.9307	-2.0025	0.014292	0.13073	hypothetical protein HYPSUDRAFT_40166 [Hypholoma sublateritium FD-334 SS-4]
g4318	0	10.5917	#NAME?	0.014326	0.13095	-
g11119	1324.5	5535.76	-2.0633	0.014349	0.13104	hypothetical protein HYPSUDRAFT_1002011 [Hypholoma sublateritium FD-334 SS-4]
Novel01453	547.137	205.929	1.4098	0.014361	0.13104	hypothetical protein HYPSUDRAFT_164179 [Hypholoma sublateritium FD-334 SS-4]
Novel02256	0	29.8817	#NAME?	0.014363	0.13104	-
Novel03518	0	10.572	#NAME?	0.014392	0.13115	-
g1411	223.16	571.078	-1.3556	0.014393	0.13115	hypothetical protein HYPSUDRAFT_85703 [Hypholoma sublateritium FD-334 SS-4]
g7550	348.687	126.611	1.4615	0.014451	0.13159	hypothetical protein HYPSUDRAFT_46875 [Hypholoma sublateritium FD-334 SS-4]
g8635	177.611	60.0633	1.5642	0.014484	0.13178	hypothetical protein GALMADRAFT_54589 [Galerina marginata CBS 339.88]
g4567	191.279	65.5262	1.5455	0.014491	0.13178	hypothetical protein HYPSUDRAFT_132202 [Hypholoma sublateritium FD-334 SS-4]
Novel03153	10.8304	0	Inf	0.014585	0.13256	hypothetical protein HYPSUDRAFT_128963 [Hypholoma sublateritium FD-334 SS-4]
g1263	7999.69	3222.37	1.3118	0.014647	0.13299	hypothetical protein HYPSUDRAFT_43133 [Hypholoma sublateritium FD-334 SS-4]
g5033	874.139	2673.63	-1.6129	0.014653	0.13299	hypothetical protein HYPSUDRAFT_1066992 [Hypholoma sublateritium FD-334 SS-4]
g5946	11712.9	4633.56	1.3379	0.014693	0.13327	hypothetical protein HYPSUDRAFT_67779 [Hypholoma sublateritium FD-334 SS-4]
g2757	1030.39	407.482	1.3384	0.014756	0.13376	hypothetical protein HYPSUDRAFT_53452 [Hypholoma sublateritium FD-334 SS-4]
Novel02280	129.43	349.369	-1.4326	0.014852	0.13446	-
g11334	569.336	1422.49	-1.3211	0.014852	0.13446	hypothetical protein HYPSUDRAFT_144093 [Hypholoma sublateritium FD-334 SS-4]
g7844	4146.99	1630.7	1.3466	0.014873	0.13456	hypothetical protein HYPSUDRAFT_126374 [Hypholoma sublateritium FD-334 SS-4]
g3921	23.5435	83.1815	-1.8209	0.014929	0.13498	hypothetical protein HYPSUDRAFT_907934 [Hypholoma sublateritium FD-334 SS-4]
g3713	12.1997	51.5263	-2.0785	0.014968	0.13518	hypothetical protein GALMADRAFT_1328734 [Galerina marginata CBS 339.88]
g4827	1870.66	732.45	1.3527	0.014977	0.13518	hypothetical protein HYPSUDRAFT_47210 [Hypholoma sublateritium FD-334 SS-4]
g12327	590.264	183.716	1.6839	0.014985	0.13518	hypothetical protein HYPSUDRAFT_49421 [Hypholoma sublateritium FD-334 SS-4]
g10171	0	76.3497	#NAME?	0.014989	0.13518	class II peroxidase [Hypholoma sublateritium FD-334 SS-4]
g6609	3872.14	1538.54	1.3316	0.015021	0.13532	hypothetical protein HYPSUDRAFT_53905 [Hypholoma sublateritium FD-334 SS-4]
Novel04587	107.405	31.8829	1.7522	0.015025	0.13532	-
g12047	3.92358	59.6517	-3.9263	0.015034	0.13532	hypothetical protein HYPSUDRAFT_69401 [Hypholoma sublateritium FD-334 SS-4]
Novel00011	67.6707	194.293	-1.5216	0.01505	0.13539	hypothetical protein HYPSUDRAFT_1096887 [Hypholoma sublateritium FD-334 SS-4]
g12671	0.694858	3880.65	-12.447	0.015074	0.13551	hypothetical protein HYPSUDRAFT_31726 [Hypholoma sublateritium FD-334 SS-4]
g2884	7.33631	11275.4	-10.586	0.015105	0.13571	hypothetical protein GALMADRAFT_253138 [Galerina marginata CBS 339.88]
g1469	723.062	1787.31	-1.3056	0.015216	0.13661	hypothetical protein HYPSUDRAFT_57281 [Hypholoma sublateritium FD-334 SS-4]
Novel04399	153.204	402.143	-1.3923	0.015227	0.13662	-
Novel04414	1041.05	2844.35	-1.4501	0.015276	0.13698	hypothetical protein PLICRDRAFT_267090 [Plicaturopsis crispa FD-325 SS-3]
Novel02010	114.442	36.1052	1.6643	0.015298	0.13709	hypothetical protein HYPSUDRAFT_190962 [Hypholoma sublateritium FD-334 SS-4]
g3984	415.09	158.487	1.3891	0.015337	0.13736	hypothetical protein GALMADRAFT_268528 [Galerina marginata CBS 339.88]
g11229	40.3971	157.729	-1.9651	0.015349	0.13738	-
Novel02493	1.86019	38.5527	-4.3733	0.015368	0.13746	-
g11551	102.252	31.0275	1.7205	0.015391	0.13757	hypothetical protein HYPSUDRAFT_479790 [Hypholoma sublateritium FD-334 SS-4]
Novel04305	157.625	414.641	-1.3954	0.015405	0.13761	hypothetical protein HYPSUDRAFT_132615 [Hypholoma sublateritium FD-334 SS-4]
g3822	638.012	2553.3	-2.0007	0.015462	0.13804	hypothetical protein HYPSUDRAFT_781308 [Hypholoma sublateritium FD-334 SS-4]
Novel01252	0.296462	12.9025	-5.4437	0.015514	0.13841	-
g10008	713.4	1770.85	-1.3117	0.015618	0.13916	hypothetical protein HYPSUDRAFT_57281 [Hypholoma sublateritium FD-334 SS-4]
g4362	714.339	1799.1	-1.3326	0.015618	0.13916	hypothetical protein HYPSUDRAFT_67659 [Hypholoma sublateritium FD-334 SS-4]
g4432	324.821	123.147	1.3993	0.015667	0.13951	hypothetical protein HYPSUDRAFT_199946 [Hypholoma sublateritium FD-334 SS-4]
g7460	115.166	25.2239	2.1909	0.015682	0.13956	hypothetical protein HYPSUDRAFT_33824 [Hypholoma sublateritium FD-334 SS-4]
Novel03788	1451.82	569.503	1.3501	0.015835	0.14083	hypothetical protein HYPSUDRAFT_71565 [Hypholoma sublateritium FD-334 SS-4]
Novel02474	106.477	417.025	-1.9696	0.015851	0.14089	hypothetical protein GALMADRAFT_132105 [Galerina marginata CBS 339.88]
g6882	687.929	7912.48	-3.5238	0.015875	0.14101	hypothetical protein HYPSUDRAFT_137096 [Hypholoma sublateritium FD-334 SS-4]
Novel04038	0	10.3602	#NAME?	0.016006	0.14208	hypothetical protein HYPSUDRAFT_40588 [Hypholoma sublateritium FD-334 SS-4]
g4823	200.525	71.0381	1.4971	0.016019	0.14208	GMC oxidoreductase [Hypholoma sublateritium FD-334 SS-4]
g11225	1124.39	446.069	1.3338	0.016032	0.14208	hypothetical protein HYPSUDRAFT_199995 [Hypholoma sublateritium FD-334 SS-4]
Novel04235	96.2466	29.1924	1.7211	0.016046	0.14208	hypothetical protein HYPSUDRAFT_39398 [Hypholoma sublateritium FD-334 SS-4]
g407	2339.59	938.064	1.3185	0.016047	0.14208	hypothetical protein HYPSUDRAFT_136753 [Hypholoma sublateritium FD-334 SS-4]
g11250	39.9291	255.252	-2.6764	0.016123	0.14267	hypothetical protein M413DRAFT_447838 [Hebeloma cylindrosporum h7]
g289	629.761	233.163	1.4335	0.016206	0.1433	hypothetical protein HYPSUDRAFT_145764 [Hypholoma sublateritium FD-334 SS-4]
g10891	411.49	119.929	1.7787	0.016214	0.1433	hypothetical protein HYPSUDRAFT_206134 [Hypholoma sublateritium FD-334 SS-4]
g3384	1559.05	3850.46	-1.3044	0.016224	0.1433	hypothetical protein M413DRAFT_228760 [Hebeloma cylindrosporum h7]
Novel00689	43.4915	8.92337	2.2851	0.016298	0.14386	-
g12368	2.1871	22.0752	-3.3353	0.016428	0.14483	-
g5122	3905.99	521.488	2.905	0.016428	0.14483	hypothetical protein HYPSUDRAFT_53130 [Hypholoma sublateritium FD-334 SS-4]
g10270	38.5634	7.19156	2.4229	0.016454	0.14496	-
g3726	2226.78	5368.69	-1.2696	0.016516	0.14542	hypothetical protein HYPSUDRAFT_132423 [Hypholoma sublateritium FD-334 SS-4]
Novel01402	20609.5	1875.92	3.4576	0.016542	0.14552	-
g5949	1768.54	4296.5	-1.2806	0.016548	0.14552	hypothetical protein HYPSUDRAFT_43555 [Hypholoma sublateritium FD-334 SS-4]
g462	2650.51	1060.08	1.3221	0.016578	0.14569	hypothetical protein HYPSUDRAFT_34684 [Hypholoma sublateritium FD-334 SS-4]
g3354	1895	4701.47	-1.3109	0.016632	0.14608	hypothetical protein HYPSUDRAFT_38826 [Hypholoma sublateritium FD-334 SS-4]
g4412	14.1885	180.53	-3.6694	0.016655	0.14614	hypothetical protein M413DRAFT_69062 [Hebeloma cylindrosporum h7]
g8932	1909.79	758.512	1.3322	0.01666	0.14614	hypothetical protein HYPSUDRAFT_408870 [Hypholoma sublateritium FD-334 SS-4]
g1602	220.017	563.14	-1.3559	0.016894	0.14809	hypothetical protein GALMADRAFT_219553 [Galerina marginata CBS 339.88]
g11299	245.625	681.297	-1.4718	0.016909	0.14809	hypothetical protein HYPSUDRAFT_40906 [Hypholoma sublateritium FD-334 SS-4]
g4614	129.99	25.1236	2.3713	0.016914	0.14809	-
g10701	1343.4	536.749	1.3236	0.016953	0.14834	hypothetical protein HYPSUDRAFT_45238 [Hypholoma sublateritium FD-334 SS-4]
Novel01274	90.8468	290.244	-1.6758	0.016989	0.14856	hypothetical protein HYPSUDRAFT_289722 [Hypholoma sublateritium FD-334 SS-4]
g1865	259.107	647.245	-1.3208	0.017057	0.14907	hypothetical protein HYPSUDRAFT_44074 [Hypholoma sublateritium FD-334 SS-4]
g796	73.2848	202.92	-1.4693	0.017084	0.14921	hypothetical protein HYPSUDRAFT_44100 [Hypholoma sublateritium FD-334 SS-4]
g7923	146.585	30.1911	2.2795	0.01711	0.14935	hypothetical protein HYPSUDRAFT_36406 [Hypholoma sublateritium FD-334 SS-4]
g1670	158.58	502.976	-1.6653	0.017131	0.14944	hypothetical protein HYPSUDRAFT_201288 [Hypholoma sublateritium FD-334 SS-4]
g3393	243.463	608.612	-1.3218	0.017178	0.14967	hypothetical protein HYPSUDRAFT_53980 [Hypholoma sublateritium FD-334 SS-4]
g1072	497.327	189.781	1.3899	0.017186	0.14967	hypothetical protein HYPSUDRAFT_65388 [Hypholoma sublateritium FD-334 SS-4]
g9368	12774.4	1841.35	2.7944	0.017195	0.14967	hypothetical protein GALMADRAFT_425613 [Galerina marginata CBS 339.88]
Novel01880	144.711	48.7677	1.5692	0.01721	0.14967	-
g9407	4562.73	717.313	2.6692	0.01721	0.14967	hypothetical protein HYPSUDRAFT_37518 [Hypholoma sublateritium FD-334 SS-4]
Novel04447	298.276	113.286	1.3967	0.017252	0.14989	-
g6525	2385.34	6017.76	-1.335	0.01726	0.14989	hypothetical protein HYPSUDRAFT_169359 [Hypholoma sublateritium FD-334 SS-4]
g12083	2.29896	367.637	-7.3212	0.017268	0.14989	class II peroxidase [Hypholoma sublateritium FD-334 SS-4]
g9888	115.79	430.264	-1.8937	0.017343	0.15045	hypothetical protein HYPSUDRAFT_136304 [Hypholoma sublateritium FD-334 SS-4]
g8604	79.7473	22.2343	1.8426	0.017444	0.15123	-
g12233	336.616	65.0359	2.3718	0.017466	0.15133	hypothetical protein HYPSUDRAFT_213995 [Hypholoma sublateritium FD-334 SS-4]
Novel04096	22.3303	79.4634	-1.8313	0.017572	0.15199	-
Novel04666	7.29527	41.3352	-2.5023	0.017589	0.15199	hypothetical protein PLEOSDRAFT_163250 [Pleurotus ostreatus PC15]
g2035	522.425	201.744	1.3727	0.017597	0.15199	hypothetical protein HYPSUDRAFT_47683 [Hypholoma sublateritium FD-334 SS-4]
g12559	370.149	922.062	-1.3168	0.017602	0.15199	hypothetical protein GALMADRAFT_253725 [Galerina marginata CBS 339.88]
Novel01833	394.708	149.214	1.4034	0.017607	0.15199	-
g939	13.048	0.320114	5.3491	0.017613	0.15199	-
g11944	2875.6	842.165	1.7717	0.017618	0.15199	hypothetical protein HYPSUDRAFT_131584 [Hypholoma sublateritium FD-334 SS-4]
Novel02059	8.24806	42.7731	-2.3746	0.017686	0.15241	hypothetical protein HYPSUDRAFT_41233 [Hypholoma sublateritium FD-334 SS-4]
g1652	484.584	185.333	1.3866	0.017687	0.15241	hypothetical protein HYPSUDRAFT_205134 [Hypholoma sublateritium FD-334 SS-4]
g2169	290.155	738.466	-1.3477	0.017741	0.15277	hypothetical protein GALMADRAFT_241361 [Galerina marginata CBS 339.88]
g2508	807.135	196.517	2.0382	0.017766	0.1529	-
g12294	13140.5	1005.5	3.708	0.01784	0.15344	hypothetical protein HYPSUDRAFT_876163 [Hypholoma sublateritium FD-334 SS-4]
g8787	10.1983	0	Inf	0.017864	0.15355	-
g6789	610.348	1496.72	-1.2941	0.017922	0.15396	lipase [Dichomitus squalens LYAD-421 SS1]
g6558	15.0425	58.754	-1.9656	0.017953	0.15412	hypothetical protein HYPSUDRAFT_57743 [Hypholoma sublateritium FD-334 SS-4]
Novel01495	127.255	341.251	-1.4231	0.017966	0.15412	hypothetical protein HYPSUDRAFT_289722 [Hypholoma sublateritium FD-334 SS-4]
g6023	801.594	2160.84	-1.4306	0.017973	0.15412	hypothetical protein HYPSUDRAFT_1080956, partial [Hypholoma sublateritium FD-334 SS-4]
g9625	290.153	747.516	-1.3653	0.017993	0.15419	hypothetical protein GALMADRAFT_257847 [Galerina marginata CBS 339.88]
g3862	41906	97380.4	-1.2165	0.018007	0.15422	carbohydrate-binding module family 13 protein [Hypholoma sublateritium FD-334 SS-4]
Novel03260	86.3515	236.217	-1.4518	0.018059	0.15457	hypothetical protein HYPSUDRAFT_45255 [Hypholoma sublateritium FD-334 SS-4]
Novel02141	295.777	83.7485	1.8204	0.018079	0.15465	-
g12513	1877.96	757.69	1.3095	0.018106	0.15478	hypothetical protein GALMADRAFT_1125098 [Galerina marginata CBS 339.88]
g12052	374.744	964.873	-1.3644	0.018184	0.15535	hypothetical protein HYPSUDRAFT_168424 [Hypholoma sublateritium FD-334 SS-4]
g9890	24.1514	3.05711	2.9819	0.018284	0.15612	hypothetical protein Moror_1774 [Moniliophthora roreri MCA 2997]
g3684	357.225	124.095	1.5254	0.018317	0.15628	hypothetical protein HYPSUDRAFT_40436 [Hypholoma sublateritium FD-334 SS-4]
Novel00188	92.637	27.9883	1.7268	0.018326	0.15628	-
g1347	3426.07	1199.8	1.5138	0.018382	0.15661	hypothetical protein HYPSUDRAFT_31800 [Hypholoma sublateritium FD-334 SS-4]
g3490	897.539	362.556	1.3078	0.018386	0.15661	copper radical oxidase [Hypholoma sublateritium FD-334 SS-4]
Novel02956	90.9072	399.635	-2.1362	0.018398	0.15661	hypothetical protein M413DRAFT_449433 [Hebeloma cylindrosporum h7]
Novel04354	4.02617	27.1712	-2.7546	0.018437	0.15685	-
g10870	441.163	1159.13	-1.3937	0.018489	0.1572	hypothetical protein HYPSUDRAFT_198236 [Hypholoma sublateritium FD-334 SS-4]
g287	365.776	139.773	1.3879	0.018539	0.15745	-
Novel02939	599.945	238.683	1.3297	0.018544	0.15745	-
g6521	1851.17	757.531	1.2891	0.018552	0.15745	hypothetical protein HYPSUDRAFT_33253 [Hypholoma sublateritium FD-334 SS-4]
g12086	3524.48	1447.57	1.2838	0.018599	0.15752	hypothetical protein HYPSUDRAFT_218029 [Hypholoma sublateritium FD-334 SS-4]
g6948	2521.13	1028.68	1.2933	0.018604	0.15752	hypothetical protein AGABI1DRAFT_110596 [Agaricus bisporus var. burnettii JB137-S8]
g8135	599.256	194.463	1.6237	0.018619	0.15752	reverse transcriptase-RNase H-integrase [Laccaria bicolor S238N-H82]
g1114	32.1892	109.561	-1.7671	0.018621	0.15752	hypothetical protein HYPSUDRAFT_200039 [Hypholoma sublateritium FD-334 SS-4]
g2436	83.2539	324.081	-1.9608	0.018623	0.15752	hypothetical protein HYPSUDRAFT_99347, partial [Hypholoma sublateritium FD-334 SS-4]
Novel02045	8.02183	39.563	-2.3021	0.018627	0.15752	-
g5141	58.0262	167.154	-1.5264	0.018654	0.15757	hypothetical protein HYPSUDRAFT_162101, partial [Hypholoma sublateritium FD-334 SS-4]
g6689	12033	1188.94	3.3392	0.018655	0.15757	hypothetical protein HYPSUDRAFT_192651 [Hypholoma sublateritium FD-334 SS-4]
Novel02496	5.02676	58.3254	-3.5364	0.0187	0.15776	-
g7089	835.039	7573.11	-3.181	0.018701	0.15776	hypothetical protein HYPSUDRAFT_55015 [Hypholoma sublateritium FD-334 SS-4]
Novel00631	7896.55	3231.55	1.289	0.018755	0.15799	hypothetical protein M413DRAFT_448037 [Hebeloma cylindrosporum h7]
g3939	0	9.92964	#NAME?	0.018756	0.15799	hypothetical protein M413DRAFT_440720 [Hebeloma cylindrosporum h7]
g3197	793.819	1924.55	-1.2776	0.018761	0.15799	hypothetical protein HYPSUDRAFT_558962 [Hypholoma sublateritium FD-334 SS-4]
g9523	2464.15	997.143	1.3052	0.018799	0.15817	hypothetical protein HYPSUDRAFT_981809 [Hypholoma sublateritium FD-334 SS-4]
Novel01239	243.103	607.023	-1.3202	0.018805	0.15817	-
Novel00899	0	899.7	#NAME?	0.018851	0.15846	hypothetical protein HYPSUDRAFT_206746 [Hypholoma sublateritium FD-334 SS-4]
g9907	307.382	763.233	-1.3121	0.018894	0.15873	hypothetical protein HYPSUDRAFT_34638 [Hypholoma sublateritium FD-334 SS-4]
g7449	276.063	674.633	-1.2891	0.018938	0.1588	hypothetical protein M413DRAFT_447916 [Hebeloma cylindrosporum h7]
g9242	4858.72	2008.37	1.2746	0.01894	0.1588	predicted protein [Fibroporia radiculosa]
Novel03111	838.027	2013.85	-1.2649	0.018946	0.1588	hypothetical protein HYPSUDRAFT_204052 [Hypholoma sublateritium FD-334 SS-4]
g8241	1411.76	422.652	1.7399	0.018977	0.1588	hypothetical protein HYPSUDRAFT_199881 [Hypholoma sublateritium FD-334 SS-4]
g3131	4700.64	1958.55	1.2631	0.018978	0.1588	hypothetical protein HYPSUDRAFT_444124 [Hypholoma sublateritium FD-334 SS-4]
g2293	3078.43	969.958	1.6662	0.018989	0.1588	hypothetical protein HYPSUDRAFT_651698 [Hypholoma sublateritium FD-334 SS-4]
g3537	423.782	1040.2	-1.2955	0.018998	0.1588	hypothetical protein HYPSUDRAFT_205001 [Hypholoma sublateritium FD-334 SS-4]
g5239	30.7654	240.896	-2.969	0.019	0.1588	hypothetical protein K443DRAFT_678935 [Laccaria amethystina LaAM-08-1]
g3552	120.056	38.2136	1.6515	0.01901	0.1588	hypothetical protein HYPSUDRAFT_41010 [Hypholoma sublateritium FD-334 SS-4]
g8153	1216.82	2923.15	-1.2644	0.019014	0.1588	hypothetical protein GALMADRAFT_226846 [Galerina marginata CBS 339.88]
g5322	3299.06	882.528	1.9023	0.019028	0.15881	hypothetical protein HYPSUDRAFT_68022 [Hypholoma sublateritium FD-334 SS-4]
g7999	320.767	120.944	1.4072	0.019054	0.15894	hypothetical protein HYPSUDRAFT_193892 [Hypholoma sublateritium FD-334 SS-4]
g5921	3135.81	13255.6	-2.0797	0.019089	0.15914	hypothetical protein HYPSUDRAFT_143440 [Hypholoma sublateritium FD-334 SS-4]
g9232	138.49	355.464	-1.3599	0.019124	0.15934	hypothetical protein GALMADRAFT_135005 [Galerina marginata CBS 339.88]
g902	45.0744	10.0106	2.1708	0.01915	0.15941	hypothetical protein HYPSUDRAFT_37680 [Hypholoma sublateritium FD-334 SS-4]
Novel02447	28.807	93.0024	-1.6908	0.019155	0.15941	hypothetical protein K443DRAFT_678851 [Laccaria amethystina LaAM-08-1]
g5112	1920.55	4668.81	-1.2815	0.019186	0.15957	hypothetical protein HYPSUDRAFT_54969 [Hypholoma sublateritium FD-334 SS-4]
g12408	0.347429	12.282	-5.1437	0.019213	0.15961	hypothetical protein HYPSUDRAFT_44909 [Hypholoma sublateritium FD-334 SS-4]
Novel03066	21.1824	1.34608	3.976	0.019214	0.15961	-
g11826	824.646	3838.71	-2.2188	0.019278	0.16006	-
g9270	79.3541	217.128	-1.4522	0.019303	0.16017	hypothetical protein M422DRAFT_238060, partial [Sphaerobolus stellatus SS14]
g804	432.225	3758.76	-3.1204	0.019326	0.16026	tyrosinase [Pholiota nameko]
g542	764.557	1817.35	-1.2491	0.019343	0.16031	-
g3101	61.7591	1199.8	-4.28	0.019456	0.16103	hypothetical protein J132_08433 [Termitomyces sp. J132]
Novel01051	12.7714	0.320114	5.3182	0.019465	0.16103	-
Novel00752	298.497	111.948	1.4149	0.019475	0.16103	-
Novel02251	0	9.77217	#NAME?	0.019476	0.16103	hypothetical protein HYPSUDRAFT_955673 [Hypholoma sublateritium FD-334 SS-4]
g827	110.575	36.8075	1.587	0.019567	0.16169	hypothetical protein HYPSUDRAFT_55033 [Hypholoma sublateritium FD-334 SS-4]
Novel01644	33.39	2.12082	3.9767	0.019585	0.16169	hypothetical protein HYPSUDRAFT_80537 [Hypholoma sublateritium FD-334 SS-4]
Novel00215	0.98073	15.7905	-4.0091	0.01959	0.16169	-
g45	3446.44	1446.59	1.2525	0.019604	0.16171	hypothetical protein GALMADRAFT_95060 [Galerina marginata CBS 339.88]
g1103	502.411	1253.12	-1.3186	0.01962	0.16175	hypothetical protein HYPSUDRAFT_155294 [Hypholoma sublateritium FD-334 SS-4]
g7653	2910.65	1214.89	1.2605	0.019664	0.16201	glycosyltransferase family 90 protein [Hypholoma sublateritium FD-334 SS-4]
Novel00172	21.9685	2.28455	3.2655	0.019693	0.16201	-
Novel01583	27.3677	98.3849	-1.846	0.019699	0.16201	-
Novel00333	0.296462	12.1945	-5.3622	0.019716	0.16201	hypothetical protein HYPSUDRAFT_138665 [Hypholoma sublateritium FD-334 SS-4]
Novel04101	433.252	169.164	1.3568	0.019717	0.16201	-
Novel04191	409.835	161.245	1.3458	0.01972	0.16201	hypothetical protein HYPSUDRAFT_937449 [Hypholoma sublateritium FD-334 SS-4]
g8779	3059.02	1290.36	1.2453	0.019737	0.16206	hypothetical protein BN946_scf184541.g5 [Trametes cinnabarina]
Novel00653	27.2632	88.1223	-1.6925	0.019827	0.1627	hypothetical protein HYPSUDRAFT_42533 [Hypholoma sublateritium FD-334 SS-4]
g275	15215.4	6311.8	1.2694	0.019845	0.16275	hypothetical protein HYPSUDRAFT_162093 [Hypholoma sublateritium FD-334 SS-4]
g9581	769.348	1835.09	-1.2541	0.019879	0.16293	hypothetical protein HYPSUDRAFT_40073 [Hypholoma sublateritium FD-334 SS-4]
g12336	388.636	150.361	1.37	0.019916	0.16314	hypothetical protein HYPSUDRAFT_146132 [Hypholoma sublateritium FD-334 SS-4]
g2531	1737.18	4128.17	-1.2488	0.019927	0.16314	hypothetical protein HYPSUDRAFT_446657 [Hypholoma sublateritium FD-334 SS-4]
g7047	2178.62	908.975	1.2611	0.01998	0.16347	hypothetical protein GALMADRAFT_241581 [Galerina marginata CBS 339.88]
g7616	0.347429	12.0611	-5.1175	0.020023	0.16374	hypothetical protein HYPSUDRAFT_55836 [Hypholoma sublateritium FD-334 SS-4]
g6646	547.809	210.78	1.3779	0.020055	0.1639	hypothetical protein HYPSUDRAFT_206137 [Hypholoma sublateritium FD-334 SS-4]
g12406	7.79553	172.005	-4.4637	0.020099	0.16416	class II peroxidase [Hypholoma sublateritium FD-334 SS-4]
g11816	826.3	335.35	1.301	0.020159	0.16456	hypothetical protein HYPSUDRAFT_607859 [Hypholoma sublateritium FD-334 SS-4]
Novel02855	1.18585	17.2754	-3.8647	0.020175	0.16459	HECT-domain-containing protein [Fibularhizoctonia sp. CBS 109695]
g9503	268.17	101.235	1.4054	0.020188	0.16461	hypothetical protein HYPSUDRAFT_153394 [Hypholoma sublateritium FD-334 SS-4]
g10950	167.706	830.174	-2.3075	0.020206	0.16466	hypothetical protein HYPSUDRAFT_62083 [Hypholoma sublateritium FD-334 SS-4]
g5831	111.754	286.573	-1.3586	0.020218	0.16466	hypothetical protein HYPSUDRAFT_37667 [Hypholoma sublateritium FD-334 SS-4]
g6323	54.5898	13.7812	1.9859	0.020307	0.16529	hypothetical protein HYPSUDRAFT_84193 [Hypholoma sublateritium FD-334 SS-4]
Novel01423	161.694	405.079	-1.3249	0.020332	0.1654	-
g1978	0	1006.18	#NAME?	0.020364	0.16551	class II peroxidase [Hypholoma sublateritium FD-334 SS-4]
g991	47.1747	671.322	-3.8309	0.020374	0.16551	hypothetical protein HYPSUDRAFT_197200 [Hypholoma sublateritium FD-334 SS-4]
g9894	603.341	1576.36	-1.3855	0.020392	0.16551	hypothetical protein GALMADRAFT_872765 [Galerina marginata CBS 339.88]
Novel00136	39.3074	115.208	-1.5514	0.020398	0.16551	hypothetical protein HYPSUDRAFT_656867 [Hypholoma sublateritium FD-334 SS-4]
Novel02123	6.15171	33.7783	-2.457	0.020404	0.16551	hypothetical protein HYPSUDRAFT_41025 [Hypholoma sublateritium FD-334 SS-4]
g4213	3403.75	1412.73	1.2686	0.020532	0.16633	hypothetical protein HYPSUDRAFT_34598 [Hypholoma sublateritium FD-334 SS-4]
g920	142.194	366.57	-1.3662	0.02054	0.16633	hypothetical protein HYPSUDRAFT_45258 [Hypholoma sublateritium FD-334 SS-4]
Novel00878	0	9.7867	#NAME?	0.020541	0.16633	hypothetical protein GALMADRAFT_1109732 [Galerina marginata CBS 339.88]
g1730	1074.76	435.294	1.304	0.020595	0.16667	GMC oxidoreductase [Hypholoma sublateritium FD-334 SS-4]
g4121	378.954	150.75	1.3299	0.020624	0.16675	hypothetical protein SCHCODRAFT_45975 [Schizophyllum commune H4-8]
g11811	48.133	11.0985	2.1167	0.020657	0.16675	hypothetical protein HYPSUDRAFT_46055 [Hypholoma sublateritium FD-334 SS-4]
g2874	41.1652	244.369	-2.5696	0.02066	0.16675	hypothetical protein HYPSUDRAFT_180812 [Hypholoma sublateritium FD-334 SS-4]
g2151	4616.93	1914.3	1.2701	0.020668	0.16675	hypothetical protein M413DRAFT_6715 [Hebeloma cylindrosporum h7]
g956	27.6206	4.17493	2.7259	0.020687	0.16675	hypothetical protein HYPSUDRAFT_108909, partial [Hypholoma sublateritium FD-334 SS-4]
g3362	1484.04	3479.07	-1.2292	0.020698	0.16675	hypothetical protein HYPSUDRAFT_38838 [Hypholoma sublateritium FD-334 SS-4]
g10908	19.2433	68.8113	-1.8383	0.020708	0.16675	hypothetical protein HYPSUDRAFT_40207 [Hypholoma sublateritium FD-334 SS-4]
g5169	2.26851	20.9662	-3.2082	0.02071	0.16675	hypothetical protein HYPSUDRAFT_42953 [Hypholoma sublateritium FD-334 SS-4]
g9617	1416.73	591.355	1.2605	0.020712	0.16675	hypothetical protein HYPSUDRAFT_210809 [Hypholoma sublateritium FD-334 SS-4]
g10376	124.383	484.882	-1.9628	0.020723	0.16675	hypothetical protein HYPSUDRAFT_47314 [Hypholoma sublateritium FD-334 SS-4]
g2612	254.832	913.266	-1.8415	0.020763	0.16698	hypothetical protein HYPSUDRAFT_78307 [Hypholoma sublateritium FD-334 SS-4]
g9806	5330.31	1354.84	1.9761	0.020792	0.16712	-
g12159	3151.52	1089.89	1.5319	0.020811	0.16717	hypothetical protein GALMADRAFT_283224 [Galerina marginata CBS 339.88]
g11240	2198.63	912.91	1.2681	0.020862	0.16746	hypothetical protein HYPSUDRAFT_38685 [Hypholoma sublateritium FD-334 SS-4]
g1626	929.104	2242.57	-1.2712	0.020878	0.16746	hypothetical protein HYPSUDRAFT_39186 [Hypholoma sublateritium FD-334 SS-4]
Novel02047	3.40339	27.7247	-3.0261	0.020882	0.16746	hypothetical protein HYPSUDRAFT_656867 [Hypholoma sublateritium FD-334 SS-4]
g12105	75.5223	380.546	-2.3331	0.020927	0.16772	hypothetical protein HYPSUDRAFT_48287 [Hypholoma sublateritium FD-334 SS-4]
g11479	218.353	547.182	-1.3254	0.020951	0.16782	hypothetical protein HYPSUDRAFT_245346 [Hypholoma sublateritium FD-334 SS-4]
g5591	0	178.794	#NAME?	0.021039	0.16843	hypothetical protein M413DRAFT_261550 [Hebeloma cylindrosporum h7]
g11842	17088.9	40236.9	-1.2355	0.021052	0.16844	hypothetical protein HYPSUDRAFT_197262 [Hypholoma sublateritium FD-334 SS-4]
g5225	0.889386	73.9123	-6.3769	0.02108	0.16856	class II peroxidase [Hypholoma sublateritium FD-334 SS-4]
g7762	54.8981	156.271	-1.5092	0.021115	0.16862	-
g826	410.1	166.269	1.3025	0.021117	0.16862	hypothetical protein HYPSUDRAFT_215930 [Hypholoma sublateritium FD-334 SS-4]
g9664	429.794	169.625	1.3413	0.021126	0.16862	hypothetical protein PILCRDRAFT_5379 [Piloderma croceum F 1598]
g11239	1825.86	766.767	1.2517	0.021143	0.16862	hypothetical protein GALMADRAFT_55353 [Galerina marginata CBS 339.88]
g5394	208.685	76.7759	1.4426	0.021151	0.16862	hypothetical protein M413DRAFT_188049 [Hebeloma cylindrosporum h7]
Novel00698	391.894	151.782	1.3685	0.021167	0.16862	hypothetical protein HYPSUDRAFT_88911 [Hypholoma sublateritium FD-334 SS-4]
g5208	51.4773	149.357	-1.5368	0.02117	0.16862	hypothetical protein HYPSUDRAFT_42819 [Hypholoma sublateritium FD-334 SS-4]
g8152	1262.56	3056.69	-1.2756	0.021186	0.16865	hypothetical protein HYPSUDRAFT_205941 [Hypholoma sublateritium FD-334 SS-4]
g3621	5954.51	515.213	3.5307	0.021201	0.16868	hypothetical protein GALMADRAFT_253689 [Galerina marginata CBS 339.88]
g11456	2938.76	1217.04	1.2718	0.021265	0.16897	hypothetical protein HYPSUDRAFT_203772 [Hypholoma sublateritium FD-334 SS-4]
Novel00334	243.173	604.242	-1.3131	0.021271	0.16897	hypothetical protein HYPSUDRAFT_91939 [Hypholoma sublateritium FD-334 SS-4]
Novel04397	52.0713	147.278	-1.5	0.021274	0.16897	hypothetical protein GALMADRAFT_241672 [Galerina marginata CBS 339.88]
g4409	89.6902	27.9328	1.683	0.021309	0.16909	-
g2611	1436.36	5757.36	-2.003	0.021326	0.16909	hypothetical protein HYPSUDRAFT_43139 [Hypholoma sublateritium FD-334 SS-4]
g3482	328.387	125.836	1.3839	0.021328	0.16909	hypothetical protein HYPSUDRAFT_51885 [Hypholoma sublateritium FD-334 SS-4]
Novel01182	1.77877	35.5623	-4.3214	0.021337	0.16909	hypothetical protein HYPSUDRAFT_46688 [Hypholoma sublateritium FD-334 SS-4]
g10537	3118.25	1308.8	1.2525	0.021501	0.17029	hypothetical protein HYPSUDRAFT_68441 [Hypholoma sublateritium FD-334 SS-4]
Novel03320	284.864	110.819	1.3621	0.021524	0.17038	hypothetical protein HYPSUDRAFT_69561 [Hypholoma sublateritium FD-334 SS-4]
g11265	7515.38	3195.91	1.2336	0.021553	0.17051	GMC oxidoreductase [Hypholoma sublateritium FD-334 SS-4]
Novel01901	256.547	31.543	3.0238	0.021676	0.17123	-
Novel01325	22.0103	73.5953	-1.7414	0.02168	0.17123	hypothetical protein HYPSUDRAFT_133215 [Hypholoma sublateritium FD-334 SS-4]
g299	15897.9	1822.36	3.125	0.02168	0.17123	hypothetical protein GALMADRAFT_141343 [Galerina marginata CBS 339.88]
Novel00996	33.3527	101.795	-1.6098	0.021742	0.17163	hypothetical protein HYPSUDRAFT_456988 [Hypholoma sublateritium FD-334 SS-4]
g7328	1949.06	828.673	1.2339	0.021855	0.17242	hypothetical protein HYPSUDRAFT_41920 [Hypholoma sublateritium FD-334 SS-4]
g3118	62.0771	326.18	-2.3935	0.021873	0.17247	hypothetical protein HYPSUDRAFT_207892 [Hypholoma sublateritium FD-334 SS-4]
g1296	3428.27	9905.46	-1.5307	0.021914	0.17269	lytic polysaccharide monooxygenase [Hypholoma sublateritium FD-334 SS-4]
g9471	1886.43	782.221	1.27	0.022	0.17328	hypothetical protein HYPSUDRAFT_67648 [Hypholoma sublateritium FD-334 SS-4]
g4915	521.239	208.466	1.3221	0.022171	0.17453	hypothetical protein HYPSUDRAFT_68955 [Hypholoma sublateritium FD-334 SS-4]
g5590	1.04229	75.2698	-6.1742	0.022414	0.17633	hypothetical protein HYPSUDRAFT_77410 [Hypholoma sublateritium FD-334 SS-4]
g10163	212.667	72.818	1.5462	0.022468	0.17663	hypothetical protein GALMADRAFT_68331 [Galerina marginata CBS 339.88]
g10923	143.873	36.2897	1.9872	0.022476	0.17663	hypothetical protein TRAVEDRAFT_46584 [Trametes versicolor FP-101664 SS1]
Novel02350	1733.33	733.506	1.2407	0.022553	0.17714	hypothetical protein HYPSUDRAFT_890066 [Hypholoma sublateritium FD-334 SS-4]
g5930	507.787	201.766	1.3315	0.022638	0.17771	hypothetical protein HYPSUDRAFT_89716 [Hypholoma sublateritium FD-334 SS-4]
g35	1470.74	604.565	1.2826	0.022675	0.1779	hypothetical protein HYPSUDRAFT_170657 [Hypholoma sublateritium FD-334 SS-4]
g3179	1909.87	723.237	1.4009	0.022689	0.17791	hypothetical protein HYPSUDRAFT_143426 [Hypholoma sublateritium FD-334 SS-4]
Novel04527	126.034	43.5603	1.5327	0.022719	0.17804	-
g3791	968.269	2264.42	-1.2257	0.02277	0.17825	hypothetical protein HYPSUDRAFT_44398 [Hypholoma sublateritium FD-334 SS-4]
g4648	361.638	144.267	1.3258	0.02277	0.17825	hypothetical protein HYPSUDRAFT_207597 [Hypholoma sublateritium FD-334 SS-4]
g4698	1082.01	456.429	1.2453	0.02291	0.17924	hypothetical protein HYPSUDRAFT_37695 [Hypholoma sublateritium FD-334 SS-4]
Novel04348	423.448	1028.42	-1.2802	0.022934	0.17933	hypothetical protein DAEQUDRAFT_659702 [Daedalea quercina L-15889]
g5117	1358.08	564.525	1.2665	0.023017	0.17988	hypothetical protein HYPSUDRAFT_130629 [Hypholoma sublateritium FD-334 SS-4]
g10125	6572.46	2771.46	1.2458	0.023043	0.17996	hypothetical protein HYPSUDRAFT_32604 [Hypholoma sublateritium FD-334 SS-4]
Novel00912	826.262	329.001	1.3285	0.023052	0.17996	hypothetical protein K443DRAFT_662524 [Laccaria amethystina LaAM-08-1]
Novel04199	434.163	1033.02	-1.2506	0.023181	0.18086	hypothetical protein HYPSUDRAFT_44963 [Hypholoma sublateritium FD-334 SS-4]
g9344	2048.66	4764.61	-1.2177	0.023235	0.18119	hypothetical protein PLEOSDRAFT_1088560 [Pleurotus ostreatus PC15]
g6279	793.645	328.291	1.2735	0.023341	0.18191	-
Novel02945	25.6546	143.974	-2.4885	0.023421	0.18243	hypothetical protein PLICRDRAFT_170944 [Plicaturopsis crispa FD-325 SS-3]
g3109	57.5221	158.968	-1.4665	0.023441	0.18248	hypothetical protein GALMADRAFT_94783 [Galerina marginata CBS 339.88]
g6630	551.523	1334.41	-1.2747	0.02353	0.18306	glycoside hydrolase family 16 protein [Hypholoma sublateritium FD-334 SS-4]
g11628	520.128	1947.56	-1.9047	0.023541	0.18306	hypothetical protein HYPSUDRAFT_209482 [Hypholoma sublateritium FD-334 SS-4]
g7827	1675.11	713.45	1.2314	0.023577	0.18324	hypothetical protein HYPSUDRAFT_38009 [Hypholoma sublateritium FD-334 SS-4]
g10003	179.274	775.751	-2.1134	0.023679	0.18394	hypothetical protein HYPSUDRAFT_33966 [Hypholoma sublateritium FD-334 SS-4]
g10744	30.569	97.7287	-1.6767	0.023706	0.18395	GMC oxidoreductase [Hypholoma sublateritium FD-334 SS-4]
g1592	86.8995	12.1606	2.8371	0.023707	0.18395	hypothetical protein GALMADRAFT_71069 [Galerina marginata CBS 339.88]
Novel00194	121.509	41.9113	1.5356	0.023904	0.18538	-
g2993	5321.56	12567.9	-1.2398	0.024007	0.18604	hypothetical protein HYPSUDRAFT_31482 [Hypholoma sublateritium FD-334 SS-4]
g3637	4627.1	1320.06	1.8095	0.024027	0.18604	hypothetical protein GALMADRAFT_139287 [Galerina marginata CBS 339.88]
g4940	807.295	338.252	1.255	0.02403	0.18604	hypothetical protein K443DRAFT_674800 [Laccaria amethystina LaAM-08-1]
g7587	95.2069	254.561	-1.4189	0.024076	0.1863	hypothetical protein HYPSUDRAFT_126350 [Hypholoma sublateritium FD-334 SS-4]
g2574	25.8902	1.64432	3.9768	0.024116	0.18636	-
g4485	8.72595	81.5425	-3.2242	0.024117	0.18636	hypothetical protein SCHPADRAFT_904058 [Schizopora paradoxa]
g12243	7095.78	2384.04	1.5736	0.024124	0.18636	hypothetical protein HYPSUDRAFT_34654 [Hypholoma sublateritium FD-334 SS-4]
g10483	444.099	183.095	1.2783	0.024199	0.18684	hypothetical protein GALMADRAFT_253777 [Galerina marginata CBS 339.88]
Novel04216	0	177.928	#NAME?	0.024288	0.1874	hypothetical protein PLEOSDRAFT_172106 [Pleurotus ostreatus PC15]
Novel03121	29.763	274.435	-3.2049	0.024297	0.1874	hypothetical protein GALMADRAFT_249209 [Galerina marginata CBS 339.88]
g196	1138.43	2655.54	-1.222	0.024346	0.18767	hypothetical protein HYPSUDRAFT_1065116 [Hypholoma sublateritium FD-334 SS-4]
Novel03366	118.758	40.2334	1.5616	0.024408	0.18795	-
g808	408.243	2205.78	-2.4338	0.02441	0.18795	hypothetical protein GALMADRAFT_146244 [Galerina marginata CBS 339.88]
g12218	11177.5	4320.19	1.3714	0.024452	0.18817	hypothetical protein HYPSUDRAFT_292944 [Hypholoma sublateritium FD-334 SS-4]
g942	22.3066	87.7434	-1.9758	0.024516	0.18857	similar to An07g01140 [Aspergillus kawachii IFO 4308]
g4486	2.01309	19.1056	-3.2465	0.024541	0.18865	hypothetical protein SCHPADRAFT_904058 [Schizopora paradoxa]
Novel02019	138.222	50.5532	1.4511	0.024574	0.1888	-
Novel04159	2.37044	19.953	-3.0734	0.024665	0.1894	hypothetical protein HYPSUDRAFT_201678 [Hypholoma sublateritium FD-334 SS-4]
g11350	5803.42	1595.69	1.8627	0.024699	0.18956	hypothetical protein HYPSUDRAFT_199878 [Hypholoma sublateritium FD-334 SS-4]
g10779	49.5399	139.03	-1.4887	0.024743	0.18956	hypothetical protein HYPSUDRAFT_68834 [Hypholoma sublateritium FD-334 SS-4]
g3005	1896.24	824.23	1.202	0.024745	0.18956	hypothetical protein HYPSUDRAFT_39587 [Hypholoma sublateritium FD-334 SS-4]
g11785	0	48.1645	#NAME?	0.024748	0.18956	-
g4214	405.318	951.387	-1.231	0.024763	0.18956	hypothetical protein HYPSUDRAFT_62596 [Hypholoma sublateritium FD-334 SS-4]
Novel00556	0.347429	11.5007	-5.0489	0.024776	0.18956	-
g5532	1434.68	615.535	1.2208	0.024779	0.18956	hypothetical protein M413DRAFT_287407 [Hebeloma cylindrosporum h7]
g3034	276.387	107.634	1.3606	0.02485	0.19	hypothetical protein HYPSUDRAFT_62893 [Hypholoma sublateritium FD-334 SS-4]
g3960	410.5	163.753	1.3259	0.024906	0.19032	glycoside hydrolase family 6 protein [Hypholoma sublateritium FD-334 SS-4]
g2401	899.749	376.046	1.2586	0.02497	0.19071	-
g3191	998.672	417.241	1.2591	0.025006	0.19088	hypothetical protein HYPSUDRAFT_178759 [Hypholoma sublateritium FD-334 SS-4]
Novel00151	503.19	204.419	1.2996	0.025053	0.19109	-
g7100	562.904	1342.29	-1.2537	0.02506	0.19109	hypothetical protein HYPSUDRAFT_35566 [Hypholoma sublateritium FD-334 SS-4]
g2877	0.674339	13.3014	-4.302	0.025118	0.19142	hypothetical protein HYPSUDRAFT_125576, partial [Hypholoma sublateritium FD-334 SS-4]
g9979	13.429	0.70694	4.2476	0.025147	0.19154	carbohydrate esterase family 5 protein [Sphaerobolus stellatus SS14]
Novel02222	6.33506	36.5708	-2.5293	0.025204	0.19183	hypothetical protein M413DRAFT_163102 [Hebeloma cylindrosporum h7]
g12547	1721.88	745.185	1.2083	0.025212	0.19183	hypothetical protein HYPSUDRAFT_36015 [Hypholoma sublateritium FD-334 SS-4]
g8449	13.0095	51.3648	-1.9812	0.02528	0.19224	hypothetical protein HYPSUDRAFT_142846 [Hypholoma sublateritium FD-334 SS-4]
g10238	1241.68	479.199	1.3736	0.025306	0.19227	hypothetical protein M413DRAFT_445975 [Hebeloma cylindrosporum h7]
g8824	1020.24	3155	-1.6287	0.025326	0.19227	hypothetical protein HYPSUDRAFT_210817 [Hypholoma sublateritium FD-334 SS-4]
g12670	0	9.14837	#NAME?	0.025331	0.19227	hypothetical protein HYPSUDRAFT_208084 [Hypholoma sublateritium FD-334 SS-4]
g76	2095.7	629.262	1.7357	0.025351	0.19227	hypothetical protein M413DRAFT_25309 [Hebeloma cylindrosporum h7]
g4980	3524.33	410.755	3.101	0.025352	0.19227	hypothetical protein HYPSUDRAFT_189609 [Hypholoma sublateritium FD-334 SS-4]
g5606	1122.7	230.219	2.2859	0.0254	0.19244	hypothetical protein GALMADRAFT_817280 [Galerina marginata CBS 339.88]
g1222	472.681	64.6659	2.8698	0.025417	0.19244	hypothetical protein HYPSUDRAFT_52722 [Hypholoma sublateritium FD-334 SS-4]
g5043	2107.67	698.37	1.5936	0.025439	0.19244	hypothetical protein HYPSUDRAFT_125971 [Hypholoma sublateritium FD-334 SS-4]
g7333	1.57365	732.701	-8.863	0.02545	0.19244	hypothetical protein HYPSUDRAFT_31726 [Hypholoma sublateritium FD-334 SS-4]
g12315	131.641	335.11	-1.348	0.02546	0.19244	glycoside hydrolase family 16 protein [Hypholoma sublateritium FD-334 SS-4]
g10160	362.143	146.089	1.3097	0.025465	0.19244	hypothetical protein HYPSUDRAFT_208947 [Hypholoma sublateritium FD-334 SS-4]
g11497	2.0025	18.7328	-3.2257	0.025469	0.19244	glutathione s-transferase [Moniliophthora roreri MCA 2997]
Novel02829	97.2211	31.5577	1.6233	0.025557	0.19299	-
Novel02258	0	43.2192	#NAME?	0.025648	0.19358	hypothetical protein HYPSUDRAFT_43949 [Hypholoma sublateritium FD-334 SS-4]
g296	287.849	114.476	1.3303	0.025771	0.19441	hypothetical protein HYPSUDRAFT_33720 [Hypholoma sublateritium FD-334 SS-4]
g4426	299.443	121.893	1.2967	0.025831	0.19475	hypothetical protein GALMADRAFT_824344 [Galerina marginata CBS 339.88]
g1059	1687.59	3872	-1.1981	0.025861	0.19487	hypothetical protein HYPSUDRAFT_41019 [Hypholoma sublateritium FD-334 SS-4]
g5702	91.4209	231.511	-1.3405	0.025956	0.19543	-
g2698	2573.9	1114.41	1.2077	0.025963	0.19543	hypothetical protein HYPSUDRAFT_220605 [Hypholoma sublateritium FD-334 SS-4]
g3367	15.2886	56.6758	-1.8903	0.025991	0.19555	hypothetical protein HYPSUDRAFT_129384 [Hypholoma sublateritium FD-334 SS-4]
Novel01811	9.46126	0	Inf	0.026014	0.19561	-
g11300	403.133	1099.23	-1.4472	0.026064	0.19589	hypothetical protein HYPSUDRAFT_40895 [Hypholoma sublateritium FD-334 SS-4]
g5129	77.6291	200.231	-1.367	0.026115	0.19614	hypothetical protein HYPSUDRAFT_39921 [Hypholoma sublateritium FD-334 SS-4]
Novel01321	1951	4407.56	-1.1758	0.026126	0.19614	hypothetical protein HYPSUDRAFT_45294 [Hypholoma sublateritium FD-334 SS-4]
g1846	332.984	805.474	-1.2744	0.026217	0.19672	hypothetical protein HYPSUDRAFT_144516 [Hypholoma sublateritium FD-334 SS-4]
g8541	1248.67	539.52	1.2106	0.026426	0.19818	hypothetical protein HYPSUDRAFT_218623 [Hypholoma sublateritium FD-334 SS-4]
g7787	3107.47	942.434	1.7213	0.026444	0.19821	hypothetical protein HYPSUDRAFT_202875 [Hypholoma sublateritium FD-334 SS-4]
Novel01382	107.936	445.554	-2.0454	0.026506	0.19857	hypothetical protein HYPSUDRAFT_289722 [Hypholoma sublateritium FD-334 SS-4]
Novel01611	6.67256	32.5442	-2.2861	0.026529	0.19864	hypothetical protein GALMADRAFT_270744 [Galerina marginata CBS 339.88]
g9624	390.459	921.179	-1.2383	0.026543	0.19864	hypothetical protein HYPSUDRAFT_216915 [Hypholoma sublateritium FD-334 SS-4]
g4205	5.01683	28.1227	-2.4869	0.026571	0.19874	hypothetical protein HYPSUDRAFT_80265 [Hypholoma sublateritium FD-334 SS-4]
g6961	119.078	288.764	-1.278	0.026597	0.19883	hypothetical protein HYPSUDRAFT_48425 [Hypholoma sublateritium FD-334 SS-4]
g1239	35467.4	8398.38	2.0783	0.02664	0.19902	hypothetical protein HYPSUDRAFT_37252 [Hypholoma sublateritium FD-334 SS-4]
Novel02446	125.601	27.5194	2.1903	0.026651	0.19902	hypothetical protein HYPSUDRAFT_67846 [Hypholoma sublateritium FD-334 SS-4]
g3630	2270.04	17842.6	-2.9745	0.026683	0.19915	hypothetical protein HYPSUDRAFT_48198 [Hypholoma sublateritium FD-334 SS-4]
Novel01733	636.137	271.704	1.2273	0.026807	0.19988	hypothetical protein HYPSUDRAFT_71604 [Hypholoma sublateritium FD-334 SS-4]
Novel02725	13.2008	115.498	-3.1292	0.026826	0.19988	-
g10658	3142.94	7055.28	-1.1666	0.026835	0.19988	hypothetical protein HYPSUDRAFT_33740 [Hypholoma sublateritium FD-334 SS-4]
Novel02376	161.809	388.319	-1.263	0.026837	0.19988	hypothetical protein HYPSUDRAFT_88385 [Hypholoma sublateritium FD-334 SS-4]
g6220	66.9723	181.384	-1.4374	0.026872	0.20004	hypothetical protein HYPSUDRAFT_205001 [Hypholoma sublateritium FD-334 SS-4]
g61	685.986	285.37	1.2653	0.026891	0.20007	hypothetical protein HYPSUDRAFT_199740 [Hypholoma sublateritium FD-334 SS-4]
Novel04367	482.773	1127.16	-1.2233	0.026928	0.20024	hypothetical protein GALMADRAFT_249111 [Galerina marginata CBS 339.88]
Novel04687	798.646	331.984	1.2664	0.026944	0.20026	hypothetical protein HYPSUDRAFT_33253 [Hypholoma sublateritium FD-334 SS-4]
g11851	3140.68	869.041	1.8536	0.026976	0.20039	hypothetical protein HYPSUDRAFT_200582 [Hypholoma sublateritium FD-334 SS-4]
Novel03738	1452.99	615.111	1.2401	0.026998	0.20045	-
g5815	905.2	2564.67	-1.5025	0.027049	0.20067	hypothetical protein HYPSUDRAFT_46029 [Hypholoma sublateritium FD-334 SS-4]
g7456	190.361	557.797	-1.551	0.027056	0.20067	hypothetical protein HYPSUDRAFT_33830 [Hypholoma sublateritium FD-334 SS-4]
g7928	0.347429	11.3184	-5.0258	0.027073	0.20068	hypothetical protein HYPSUDRAFT_79820 [Hypholoma sublateritium FD-334 SS-4]
g12211	0	10.2822	#NAME?	0.027088	0.20069	hypothetical protein GALMADRAFT_212110 [Galerina marginata CBS 339.88]
g7465	100.463	33.5238	1.5834	0.027112	0.20077	hypothetical protein HYPSUDRAFT_702499 [Hypholoma sublateritium FD-334 SS-4]
g12273	4204.18	463.109	3.1824	0.02713	0.20079	hypothetical protein HYPSUDRAFT_166972 [Hypholoma sublateritium FD-334 SS-4]
Novel03145	1045.55	332.962	1.6508	0.027217	0.20123	-
g2583	406.762	121.903	1.7384	0.027238	0.20123	hypothetical protein HYPSUDRAFT_791097 [Hypholoma sublateritium FD-334 SS-4]
Novel02260	54.1491	148.146	-1.452	0.027239	0.20123	hypothetical protein HYPSUDRAFT_43954 [Hypholoma sublateritium FD-334 SS-4]
g11525	252.043	98.7303	1.3521	0.027245	0.20123	glycoside hydrolase family 43 protein [Hypholoma sublateritium FD-334 SS-4]
g4661	245.168	578.588	-1.2388	0.02728	0.20137	hypothetical protein HYPSUDRAFT_37948 [Hypholoma sublateritium FD-334 SS-4]
Novel00527	109.678	24.5954	2.1568	0.027407	0.20217	hypothetical protein M413DRAFT_449354 [Hebeloma cylindrosporum h7]
Novel01854	482.267	202.373	1.2528	0.027416	0.20217	hypothetical protein HYPSUDRAFT_42739 [Hypholoma sublateritium FD-334 SS-4]
g4897	91.5349	29.2119	1.6478	0.027482	0.20255	hypothetical protein HYPSUDRAFT_31726 [Hypholoma sublateritium FD-334 SS-4]
Novel00310	5.78443	30.6498	-2.4056	0.027536	0.20284	-
g1014	576.886	244.518	1.2383	0.027583	0.20308	hypothetical protein HYPSUDRAFT_220871 [Hypholoma sublateritium FD-334 SS-4]
Novel02806	223.476	593.86	-1.41	0.027639	0.20331	-
g11206	44.7457	210.045	-2.2309	0.027643	0.20331	-
g8056	276.615	659.387	-1.2532	0.02773	0.20384	hypothetical protein HYPSUDRAFT_49398 [Hypholoma sublateritium FD-334 SS-4]
g6783	1061.66	2410.54	-1.183	0.027769	0.20401	hypothetical protein HYPSUDRAFT_41698 [Hypholoma sublateritium FD-334 SS-4]
g1493	1754.55	747.012	1.2319	0.027808	0.20401	hypothetical protein HYPSUDRAFT_45163 [Hypholoma sublateritium FD-334 SS-4]
g8230	10582.3	25984.5	-1.296	0.027818	0.20401	hypothetical protein HYPSUDRAFT_47543 [Hypholoma sublateritium FD-334 SS-4]
g4009	2117.15	440.52	2.2648	0.027821	0.20401	hypothetical protein HYPSUDRAFT_197333 [Hypholoma sublateritium FD-334 SS-4]
Novel01769	331.922	135.531	1.2922	0.027834	0.20401	hypothetical protein HYPSUDRAFT_35030 [Hypholoma sublateritium FD-334 SS-4]
Novel01469	1544.87	265.322	2.5417	0.027852	0.20401	-
g3107	1332.72	3019.48	-1.1799	0.027865	0.20401	hypothetical protein HYPSUDRAFT_172349 [Hypholoma sublateritium FD-334 SS-4]
Novel01649	12.4557	47.7218	-1.9378	0.027877	0.20401	-
g6579	83.8983	209.384	-1.3194	0.027894	0.20401	hypothetical protein HYPSUDRAFT_201678 [Hypholoma sublateritium FD-334 SS-4]
g9124	145.467	54.3825	1.4195	0.027897	0.20401	hypothetical protein M378DRAFT_198963 [Amanita muscaria Koide BX008]
g11913	90.9823	233.069	-1.3571	0.02793	0.20414	hypothetical protein HYPSUDRAFT_64846 [Hypholoma sublateritium FD-334 SS-4]
Novel00910	159.699	59.8446	1.4161	0.027962	0.20427	-
g6374	453.27	1046.18	-1.2067	0.028011	0.20452	hypothetical protein HYPSUDRAFT_48515 [Hypholoma sublateritium FD-334 SS-4]
g12595	530.608	1754.16	-1.7251	0.028042	0.20464	hypothetical protein HYPSUDRAFT_66876 [Hypholoma sublateritium FD-334 SS-4]
g9177	595.028	1762.62	-1.5667	0.028075	0.20478	-
g3226	207.124	485.519	-1.229	0.028162	0.20531	hypothetical protein HYPSUDRAFT_134975 [Hypholoma sublateritium FD-334 SS-4]
Novel03657	96.1652	33.0626	1.5403	0.028346	0.20655	-
Novel00434	1299.32	2985.39	-1.2002	0.028374	0.20664	glycosyltransferase family 2 protein [Hypholoma sublateritium FD-334 SS-4]
g2038	139.83	50.5948	1.4666	0.028489	0.20735	hypothetical protein J132_11165 [Termitomyces sp. J132]
g8622	290.39	670.819	-1.2079	0.028501	0.20735	hypothetical protein HYPSUDRAFT_48312 [Hypholoma sublateritium FD-334 SS-4]
Novel01011	126.383	312.171	-1.3045	0.028556	0.20765	-
g2903	0	8.8818	#NAME?	0.028597	0.20783	hypothetical protein HYPSUDRAFT_48117 [Hypholoma sublateritium FD-334 SS-4]
g2673	146.694	31.5904	2.2152	0.028613	0.20784	hypothetical protein HYPSUDRAFT_35875 [Hypholoma sublateritium FD-334 SS-4]
g286	1268.04	506.97	1.3226	0.028686	0.20827	hypothetical protein HYPSUDRAFT_49918 [Hypholoma sublateritium FD-334 SS-4]
g8472	2.28903	19.3511	-3.0796	0.028776	0.20882	hypothetical protein HYPSUDRAFT_162137 [Hypholoma sublateritium FD-334 SS-4]
g10358	1224.13	413.621	1.5654	0.028878	0.20944	hypothetical protein HYPSUDRAFT_142116 [Hypholoma sublateritium FD-334 SS-4]
g5465	13.6732	51.6126	-1.9164	0.028947	0.20978	-
g7996	137.931	330.259	-1.2597	0.028959	0.20978	hypothetical protein HYPSUDRAFT_456988 [Hypholoma sublateritium FD-334 SS-4]
Novel00067	134.984	330.634	-1.2924	0.028968	0.20978	-
g12632	2233.75	5130.03	-1.1995	0.029066	0.21038	hypothetical protein HYPSUDRAFT_36667 [Hypholoma sublateritium FD-334 SS-4]
g1356	238.06	959.208	-2.0105	0.029105	0.21055	hypothetical protein HYPSUDRAFT_44909 [Hypholoma sublateritium FD-334 SS-4]
g12491	1622.41	531.928	1.6088	0.029238	0.2114	hypothetical protein HYPSUDRAFT_64835 [Hypholoma sublateritium FD-334 SS-4]
Novel00100	1.90056	34.1761	-4.1685	0.029258	0.21141	-
g11968	240.603	93.7873	1.3592	0.029268	0.21141	hypothetical protein HYPSUDRAFT_129597 [Hypholoma sublateritium FD-334 SS-4]
g11724	535.057	171.969	1.6375	0.02939	0.2121	hypothetical protein HYPSUDRAFT_138166 [Hypholoma sublateritium FD-334 SS-4]
g3190	603.099	252.229	1.2577	0.0294	0.2121	hypothetical protein HYPSUDRAFT_178759 [Hypholoma sublateritium FD-334 SS-4]
g10655	1651.52	725.662	1.1864	0.029422	0.2121	hypothetical protein HYPSUDRAFT_129559 [Hypholoma sublateritium FD-334 SS-4]
Novel03900	1.90056	66.423	-5.1272	0.029424	0.2121	hypothetical protein HYPSUDRAFT_44996 [Hypholoma sublateritium FD-334 SS-4]
g192	694.293	1635.32	-1.236	0.029449	0.21213	hypothetical protein HYPSUDRAFT_213257 [Hypholoma sublateritium FD-334 SS-4]
g6981	729.368	4632.02	-2.6669	0.029458	0.21213	hypothetical protein GLAREA_03953 [Glarea lozoyensis ATCC 20868]
Novel03919	49.9658	13.6018	1.8771	0.029538	0.21257	hypothetical protein M413DRAFT_445360 [Hebeloma cylindrosporum h7]
Novel00682	1560.52	3479.15	-1.1567	0.02955	0.21257	hypothetical protein GALMADRAFT_213746 [Galerina marginata CBS 339.88]
g5298	52.0298	143.521	-1.4638	0.029572	0.21262	-
g4855	216.074	85.761	1.3331	0.029634	0.21296	hypothetical protein HYPSUDRAFT_206774 [Hypholoma sublateritium FD-334 SS-4]
Novel03757	97.4711	559.842	-2.522	0.029683	0.21315	hypothetical protein HYPSUDRAFT_207248 [Hypholoma sublateritium FD-334 SS-4]
g1806	0.32691	11.1393	-5.0906	0.029691	0.21315	GMC oxidoreductase [Hypholoma sublateritium FD-334 SS-4]
Novel03694	21.9983	70.0165	-1.6703	0.029723	0.21324	-
g10848	674.068	1529.11	-1.1817	0.029733	0.21324	hypothetical protein HYPSUDRAFT_31503 [Hypholoma sublateritium FD-334 SS-4]
g1838	3673.94	1607.44	1.1926	0.029792	0.21356	hypothetical protein HYPSUDRAFT_67929 [Hypholoma sublateritium FD-334 SS-4]
Novel01830	59.0057	155.584	-1.3988	0.029834	0.21374	hypothetical protein HYPSUDRAFT_634491 [Hypholoma sublateritium FD-334 SS-4]
g8144	79.2987	236.821	-1.5784	0.029864	0.21385	-
Novel04497	91.66	29.9067	1.6158	0.029901	0.21385	-
g148	211.061	83.3912	1.3397	0.029908	0.21385	hypothetical protein HYPSUDRAFT_64204 [Hypholoma sublateritium FD-334 SS-4]
g2057	214.07	85.2596	1.3282	0.029909	0.21385	GMC oxidoreductase [Hypholoma sublateritium FD-334 SS-4]
g6700	83.6939	259.709	-1.6337	0.029991	0.21422	hypothetical protein HYPSUDRAFT_84464 [Hypholoma sublateritium FD-334 SS-4]
Novel01329	457.442	107.105	2.0946	0.029992	0.21422	hypothetical protein HYPSUDRAFT_34429 [Hypholoma sublateritium FD-334 SS-4]
g11786	0.296462	138.945	-8.8725	0.030046	0.21446	hypothetical protein HYPSUDRAFT_41181 [Hypholoma sublateritium FD-334 SS-4]
g8583	813.397	345.653	1.2346	0.030069	0.21446	hypothetical protein HYPSUDRAFT_607859 [Hypholoma sublateritium FD-334 SS-4]
g811	301.467	123.396	1.2887	0.03007	0.21446	hypothetical protein HYPSUDRAFT_148064 [Hypholoma sublateritium FD-334 SS-4]
g650	1140.25	2564.58	-1.1694	0.030103	0.21458	hypothetical protein HYPSUDRAFT_818721 [Hypholoma sublateritium FD-334 SS-4]
g10118	3506.72	1547.52	1.1802	0.030132	0.21468	glycoside hydrolase family 2 protein [Hypholoma sublateritium FD-334 SS-4]
Novel03812	257.849	104.732	1.2998	0.030174	0.21477	-
g8960	1860.81	809.539	1.2008	0.030176	0.21477	hypothetical protein HYPSUDRAFT_65297 [Hypholoma sublateritium FD-334 SS-4]
g3730	239.594	78.2198	1.615	0.030192	0.21478	hypothetical protein HYPSUDRAFT_917542 [Hypholoma sublateritium FD-334 SS-4]
g925	283.356	661.814	-1.2238	0.030274	0.21526	hypothetical protein HYPSUDRAFT_200910 [Hypholoma sublateritium FD-334 SS-4]
g9056	118.147	495.455	-2.0682	0.030392	0.21596	hypothetical protein HYPSUDRAFT_145540 [Hypholoma sublateritium FD-334 SS-4]
g12379	12603.4	4125.53	1.6112	0.030437	0.21596	hypothetical protein HYPSUDRAFT_207620 [Hypholoma sublateritium FD-334 SS-4]
g4566	4228.83	13438.9	-1.6681	0.030456	0.21596	hypothetical protein HYPSUDRAFT_55485 [Hypholoma sublateritium FD-334 SS-4]
g11754	6501.34	2840.06	1.1948	0.030462	0.21596	hypothetical protein HYPSUDRAFT_134567 [Hypholoma sublateritium FD-334 SS-4]
g9558	487.802	1108	-1.1836	0.030463	0.21596	hypothetical protein GALMADRAFT_225737 [Galerina marginata CBS 339.88]
g12003	2095.87	909.214	1.2049	0.030465	0.21596	hypothetical protein HYPSUDRAFT_49918 [Hypholoma sublateritium FD-334 SS-4]
g550	1882.57	823.684	1.1925	0.030495	0.21598	hypothetical protein M413DRAFT_447380 [Hebeloma cylindrosporum h7]
g5743	1767.9	777.938	1.1843	0.030498	0.21598	hypothetical protein HYPSUDRAFT_43555 [Hypholoma sublateritium FD-334 SS-4]
Novel01646	876.305	374.443	1.2267	0.030525	0.21605	hypothetical protein HYPSUDRAFT_71565 [Hypholoma sublateritium FD-334 SS-4]
g2402	9.01124	0	Inf	0.030538	0.21605	-
g8718	871.008	3621.85	-2.056	0.030571	0.21617	hypothetical protein HYPSUDRAFT_200889 [Hypholoma sublateritium FD-334 SS-4]
Novel03392	6.59115	85.7825	-3.7021	0.030611	0.21625	hypothetical protein STEHIDRAFT_121205 [Stereum hirsutum FP-91666 SS1]
Novel03969	58.2506	177.125	-1.6044	0.030612	0.21625	-
[truncated: 376 more rows]

## Sheet: Sra2vsSra3
Gene_id	readcount_Sra2	readcount_Sra3	log2FoldChange	pvalue	padj	NR_Description
Novel00026	76.1055	17.794	2.0966	0.017099	1	-
Novel00038	127.33	18.1573	2.81	0.0081927	0.93842	-
Novel00048	671.575	70.0202	3.2617	2.633e-07	0.0004593	hypothetical protein PLEOSDRAFT_1062548 [Pleurotus ostreatus PC15]
Novel00051	327.172	132.624	1.3027	0.032234	1	-
Novel00064	260.338	85.8453	1.6006	0.013025	0.97302	-
Novel00081	48.0144	4.78678	3.3263	0.020004	1	-
Novel00086	853.142	373.025	1.1935	0.039228	1	-
Novel00102	1053.61	346.856	1.6029	0.01774	1	hypothetical protein Moror_2366 [Moniliophthora roreri MCA 2997]
Novel00111	18.0519	1.69893	3.4095	0.035288	1	hypothetical protein HYPSUDRAFT_45537 [Hypholoma sublateritium FD-334 SS-4]
Novel00119	412.261	56.7975	2.8597	0.011685	0.97302	hypothetical protein HYPSUDRAFT_43203 [Hypholoma sublateritium FD-334 SS-4]
Novel00136	38.9045	6.77761	2.5211	0.019121	1	hypothetical protein HYPSUDRAFT_656867 [Hypholoma sublateritium FD-334 SS-4]
Novel00145	815.509	278.519	1.5499	0.024301	1	hypothetical protein HYDPIDRAFT_141117 [Hydnomerulius pinastri MD-312]
Novel00155	18.2471	0	Inf	0.0015458	0.53355	-
Novel00163	37.3699	4.84313	2.9479	0.021444	1	-
Novel00164	147.352	45.1069	1.7078	0.013928	0.99677	hypothetical protein HYPSUDRAFT_201678 [Hypholoma sublateritium FD-334 SS-4]
Novel00257	445.43	179.071	1.3147	0.030876	1	hypothetical protein GALMADRAFT_138631 [Galerina marginata CBS 339.88]
Novel00262	391.483	155.321	1.3337	0.027009	1	-
Novel00298	17.6464	1.34861	3.7098	0.027896	1	sphingosine hydroxylase [Obba rivulosa]
Novel00314	557.291	216.887	1.3615	0.024602	1	-
Novel00330	164.36	50.0099	1.7166	0.009856	0.93842	hypothetical protein HYPSUDRAFT_1096887 [Hypholoma sublateritium FD-334 SS-4]
Novel00338	829.407	164.768	2.3316	0.0012128	0.5289	hypothetical protein HYPSUDRAFT_196880 [Hypholoma sublateritium FD-334 SS-4]
Novel00346	255.654	574.901	-1.1691	0.046563	1	hypothetical protein HYPSUDRAFT_135262 [Hypholoma sublateritium FD-334 SS-4]
Novel00356	314.901	97.6771	1.6888	0.0070068	0.92701	hypothetical protein HYPSUDRAFT_207529 [Hypholoma sublateritium FD-334 SS-4]
Novel00367	66.3545	19.9895	1.731	0.040495	1	hypothetical protein HYPSUDRAFT_963363 [Hypholoma sublateritium FD-334 SS-4]
Novel00386	946.24	363.647	1.3797	0.017704	1	-
Novel00419	389.207	138.24	1.4934	0.011884	0.97302	hypothetical protein GALMADRAFT_44145, partial [Galerina marginata CBS 339.88]
Novel00427	26.4682	4.41425	2.584	0.040888	1	-
Novel00476	1255.16	2842.88	-1.1795	0.037535	1	hypothetical protein HYPSUDRAFT_35375 [Hypholoma sublateritium FD-334 SS-4]
Novel00565	178.481	57.235	1.6408	0.015703	1	-
Novel00578	23.1198	70.0021	-1.5983	0.049742	1	hypothetical protein GALMADRAFT_255247 [Galerina marginata CBS 339.88]
Novel00601	81.0366	5.63878	3.8451	0.01912	1	hypothetical protein GALMADRAFT_50797, partial [Galerina marginata CBS 339.88]
Novel00651	189.675	41.0101	2.2095	0.0048554	0.84696	-
Novel00659	94.2474	17.6334	2.4181	0.018304	1	-
Novel00680	455.774	157.886	1.5294	0.0114	0.97302	hypothetical protein HYPSUDRAFT_148806 [Hypholoma sublateritium FD-334 SS-4]
Novel00711	850.315	322.35	1.3994	0.017304	1	glycoside hydrolase family 88 protein [Hypholoma sublateritium FD-334 SS-4]
Novel00789	815.49	361.257	1.1746	0.046062	1	-
Novel00797	21.9092	261.191	-3.5755	0.021519	1	glycosyltransferase family 8 protein [Hypholoma sublateritium FD-334 SS-4]
Novel00817	534.95	180.83	1.5648	0.010174	0.94653	-
Novel00862	27.4568	4.31759	2.6689	0.032903	1	-
Novel00882	40.6537	9.60605	2.0814	0.040393	1	-
Novel00910	158.679	8.46722	4.2281	1.1834e-07	0.00023591	-
Novel00965	4079.81	1324.51	1.623	0.011749	0.97302	hypothetical protein HYPSUDRAFT_1029060 [Hypholoma sublateritium FD-334 SS-4]
Novel00968	80.4702	24.5771	1.7111	0.029829	1	-
Novel00973	307.173	127.403	1.2697	0.040301	1	hypothetical protein HYPSUDRAFT_42106 [Hypholoma sublateritium FD-334 SS-4]
Novel01093	89.9618	287.786	-1.6776	0.018147	1	hypothetical protein HYPSUDRAFT_920383 [Hypholoma sublateritium FD-334 SS-4]
Novel01098	422.192	122.43	1.7859	0.019212	1	hypothetical protein HYPSUDRAFT_201678 [Hypholoma sublateritium FD-334 SS-4]
Novel01108	4004.42	1315.95	1.6055	0.0043688	0.83515	hypothetical protein HYPSUDRAFT_73077 [Hypholoma sublateritium FD-334 SS-4]
Novel01116	49.8588	11.314	2.1397	0.022615	1	-
Novel01127	169.285	9.16442	4.2073	0.011621	0.97302	predicted protein [Mycena chlorophos]
Novel01133	501.647	195.013	1.3631	0.029636	1	hypothetical protein HYPSUDRAFT_69737 [Hypholoma sublateritium FD-334 SS-4]
Novel01136	25.0112	3.79383	2.7208	0.036112	1	-
Novel01142	147.334	7.47084	4.3017	0.00033514	0.21338	-
Novel01158	91.8782	10.3087	3.1559	0.00086896	0.40978	-
Novel01177	110.216	20.7174	2.4114	0.0016521	0.53615	hypothetical protein HYPSUDRAFT_38178 [Hypholoma sublateritium FD-334 SS-4]
Novel01193	3950	1609.01	1.2957	0.026322	1	hypothetical protein HYPSUDRAFT_42863 [Hypholoma sublateritium FD-334 SS-4]
Novel01216	1160.61	263.91	2.1368	0.0013828	0.53355	hypothetical protein M413DRAFT_39809, partial [Hebeloma cylindrosporum h7]
Novel01228	2874.7	135.499	4.4071	0.0012813	0.53355	hypothetical protein GALMADRAFT_141343 [Galerina marginata CBS 339.88]
Novel01344	324	759.418	-1.2289	0.033102	1	hypothetical protein HYPSUDRAFT_69928 [Hypholoma sublateritium FD-334 SS-4]
Novel01366	109.223	11.1825	3.288	0.021605	1	-
Novel01462	191.016	44.4677	2.1029	0.0056016	0.87852	-
Novel01469	1528.33	205.626	2.8939	0.01417	0.99869	-
Novel01484	74.172	20.9001	1.8274	0.020346	1	-
Novel01499	28.6611	4.1935	2.7729	0.046538	1	-
Novel01542	63.7638	1.06205	5.9078	0.0028567	0.68733	-
Novel01567	1794.95	555.686	1.6916	0.0039924	0.79591	-
Novel01654	29.3312	2.66432	3.4606	0.030612	1	hypothetical protein HYPSUDRAFT_656867 [Hypholoma sublateritium FD-334 SS-4]
Novel01673	75.4417	5.46726	3.7865	6.1234e-05	0.053408	-
Novel01708	94.6637	31.875	1.5704	0.038099	1	-
Novel01734	21.6475	3.47642	2.6385	0.049982	1	-
Novel01765	33.8825	96.9638	-1.5169	0.048255	1	-
Novel01772	352.076	141.691	1.3131	0.034179	1	hypothetical protein K443DRAFT_675233 [Laccaria amethystina LaAM-08-1]
Novel01776	247.873	80.8775	1.6158	0.011263	0.97302	hypothetical protein GALMADRAFT_72750 [Galerina marginata CBS 339.88]
Novel01790	325.867	136.151	1.2591	0.037992	1	-
Novel01811	9.34994	0	Inf	0.035682	1	-
Novel01877	93.705	10.0879	3.2155	0.0001751	0.13575	-
Novel01888	102.505	33.6302	1.6079	0.03329	1	-
Novel01890	267.362	34.3364	2.961	0.0019921	0.57247	-
Novel01901	253.69	19.2741	3.7183	0.0083465	0.93842	-
Novel01923	396.271	116.954	1.7605	0.039706	1	-
Novel01924	107.855	37.9298	1.5077	0.039203	1	-
Novel01934	161.423	62.8499	1.3609	0.044528	1	hypothetical protein M413DRAFT_450070 [Hebeloma cylindrosporum h7]
Novel02049	136.427	42.5648	1.6804	0.017468	1	-
Novel02137	99.4615	1.34861	6.2046	5.2896e-09	1.8454e-05	hypothetical protein GALMADRAFT_145756 [Galerina marginata CBS 339.88]
Novel02141	292.958	98.1648	1.5774	0.030432	1	-
Novel02219	130.125	41.49	1.6491	0.022885	1	-
Novel02225	725.247	157.137	2.2065	0.00067348	0.37379	hypothetical protein HYPSUDRAFT_62245 [Hypholoma sublateritium FD-334 SS-4]
Novel02244	393.66	80.2541	2.2943	0.0098852	0.93842	-
Novel02320	10.2694	0	Inf	0.02321	1	hypothetical protein HYPSUDRAFT_122171, partial [Hypholoma sublateritium FD-334 SS-4]
Novel02325	209.514	43.1449	2.2798	0.034829	1	hypothetical protein HYPSUDRAFT_289722 [Hypholoma sublateritium FD-334 SS-4]
Novel02328	394.112	117.129	1.7505	0.0042845	0.83043	-
Novel02340	446.349	191.947	1.2175	0.040235	1	hypothetical protein HYPSUDRAFT_44160 [Hypholoma sublateritium FD-334 SS-4]
Novel02355	214.634	51.2223	2.067	0.0024093	0.62264	hypothetical protein HYPSUDRAFT_1068332 [Hypholoma sublateritium FD-334 SS-4]
Novel02391	17.0236	0	Inf	0.0037857	0.79591	-
Novel02427	134.821	18.2155	2.8878	0.0070414	0.92701	hypothetical protein HYPSUDRAFT_49592 [Hypholoma sublateritium FD-334 SS-4]
Novel02469	88.1877	3.37235	4.7088	6.9092e-05	0.056717	-
Novel02473	154.607	54.6495	1.5003	0.031354	1	hypothetical protein HYPSUDRAFT_36495 [Hypholoma sublateritium FD-334 SS-4]
Novel02478	62.9479	3.47272	4.18	0.0096303	0.93842	-
Novel02543	144.5	30.0737	2.2645	0.02562	1	hypothetical protein HYPSUDRAFT_524598 [Hypholoma sublateritium FD-334 SS-4]
Novel02556	175.424	63.7274	1.4609	0.027007	1	-
Novel02644	309.338	48.3517	2.6775	0.010172	0.94653	predicted protein [Laccaria bicolor S238N-H82]
Novel02653	120.454	33.289	1.8554	0.0097031	0.93842	-
Novel02726	65.8124	20.8489	1.6584	0.047745	1	hypothetical protein HYPSUDRAFT_150014, partial [Hypholoma sublateritium FD-334 SS-4]
Novel02772	51.3283	6.96354	2.8819	0.0035243	0.76846	hypothetical protein GALMADRAFT_226127 [Galerina marginata CBS 339.88]
Novel02783	266.754	68.9062	1.9528	0.021819	1	-
Novel02840	33941.9	5049.85	2.7488	0.00072321	0.37379	hypothetical protein [Pholiota nameko]
Novel02861	741.08	24.4036	4.9245	2.1305e-12	9.9103e-09	hypothetical protein GALMADRAFT_141343 [Galerina marginata CBS 339.88]
Novel02870	87.5917	27.694	1.6612	0.031703	1	-
Novel02880	265.586	58.9289	2.1721	0.011819	0.97302	-
Novel02950	50.2672	6.13334	3.0349	0.021046	1	hypothetical protein M413DRAFT_449648 [Hebeloma cylindrosporum h7]
Novel02954	492.003	179.7	1.4531	0.044608	1	-
Novel02976	19.5229	0.66608	4.8733	0.017848	1	-
Novel03052	195.881	457.194	-1.2228	0.047025	1	hypothetical protein HYPSUDRAFT_163737 [Hypholoma sublateritium FD-334 SS-4]
Novel03137	59.748	160.746	-1.4278	0.042753	1	-
Novel03145	1035.57	318.4	1.7015	0.03558	1	-
Novel03147	525.003	179.444	1.5488	0.0099963	0.94256	hypothetical protein GALMADRAFT_61911 [Galerina marginata CBS 339.88]
Novel03341	30.0051	0.341266	6.4582	0.0015138	0.53355	-
Novel03391	811.93	152.268	2.4147	0.0018573	0.56345	hypothetical protein GLOTRDRAFT_130977 [Gloeophyllum trabeum ATCC 11539]
Novel03393	98.0372	11.7995	3.0546	0.016492	1	hypothetical protein GALMADRAFT_139613 [Galerina marginata CBS 339.88]
Novel03422	52.6263	14.0861	1.9015	0.036333	1	-
Novel03489	77.3409	18.741	2.045	0.045718	1	hypothetical protein HYPSUDRAFT_199336 [Hypholoma sublateritium FD-334 SS-4]
Novel03532	250.574	86.6477	1.532	0.016623	1	-
Novel03544	2263.23	55.191	5.3578	1.1694e-15	8.1598e-12	Chitinase A1 [Leucoagaricus sp. SymC.cos]
Novel03590	211.761	68.4104	1.6302	0.012089	0.97302	-
Novel03599	29.6536	2.83214	3.3882	0.025505	1	hypothetical protein GALMADRAFT_126194 [Galerina marginata CBS 339.88]
Novel03646	2339.59	933.227	1.326	0.047129	1	hypothetical protein HYPSUDRAFT_32950 [Hypholoma sublateritium FD-334 SS-4]
Novel03676	87.2941	18.5187	2.2369	0.0058495	0.87852	hypothetical protein HYPSUDRAFT_47041 [Hypholoma sublateritium FD-334 SS-4]
Novel03688	2577.51	889.333	1.5352	0.038261	1	hypothetical protein HYPSUDRAFT_128668 [Hypholoma sublateritium FD-334 SS-4]
Novel03701	166.45	464.584	-1.4809	0.014582	1	hypothetical protein HYPSUDRAFT_45706 [Hypholoma sublateritium FD-334 SS-4]
Novel03719	5.19074	28.0826	-2.4357	0.047675	1	-
Novel03723	107.926	310.224	-1.5233	0.018698	1	-
Novel03738	1440.96	533.117	1.4345	0.012578	0.97302	-
Novel03786	94.9686	23.4662	2.0169	0.0098553	0.93842	hypothetical protein STEHIDRAFT_76304 [Stereum hirsutum FP-91666 SS1]
Novel03787	2744.96	1044.15	1.3945	0.018099	1	hypothetical protein GALMADRAFT_245362 [Galerina marginata CBS 339.88]
Novel03831	237.817	616.524	-1.3743	0.022972	1	hypothetical protein HYPSUDRAFT_45164 [Hypholoma sublateritium FD-334 SS-4]
Novel03857	224.837	88.8544	1.3394	0.032427	1	hypothetical protein HYDPIDRAFT_95026 [Hydnomerulius pinastri MD-312]
Novel03858	7244.02	3047.55	1.2491	0.021024	1	b-(1-6) glucan synthase [Moniliophthora roreri MCA 2997]
Novel03872	784.338	328.489	1.2556	0.028252	1	hypothetical protein HYPSUDRAFT_36546 [Hypholoma sublateritium FD-334 SS-4]
Novel03966	1763.75	773.351	1.1894	0.039639	1	hypothetical protein HYPSUDRAFT_52422 [Hypholoma sublateritium FD-334 SS-4]
Novel04003	1991.96	803.988	1.3089	0.022673	1	-
Novel04006	52.5437	14.0551	1.9024	0.038008	1	hypothetical protein HYPSUDRAFT_39058 [Hypholoma sublateritium FD-334 SS-4]
Novel04070	164.145	52.1102	1.6553	0.026326	1	-
Novel04240	22.8619	1.68618	3.7611	0.012409	0.97302	hypothetical protein HYPSUDRAFT_166823 [Hypholoma sublateritium FD-334 SS-4]
Novel04249	1523.68	620.476	1.2961	0.022653	1	hypothetical protein HYPSUDRAFT_71449 [Hypholoma sublateritium FD-334 SS-4]
Novel04260	508.16	197.824	1.3611	0.039312	1	hypothetical protein HYPSUDRAFT_90298 [Hypholoma sublateritium FD-334 SS-4]
Novel04268	188.339	26.8088	2.8125	0.036047	1	hypothetical protein HYPSUDRAFT_48184 [Hypholoma sublateritium FD-334 SS-4]
Novel04301	413.745	75.1078	2.4617	0.00022844	0.16778	-
Novel04307	29.9699	108.002	-1.8495	0.012946	0.97302	hypothetical protein HYPSUDRAFT_57294 [Hypholoma sublateritium FD-334 SS-4]
Novel04347	301.742	79.8155	1.9186	0.047222	1	-
Novel04414	1035.79	449.809	1.2034	0.033497	1	hypothetical protein PLICRDRAFT_267090 [Plicaturopsis crispa FD-325 SS-3]
Novel04478	145.798	50.9921	1.5156	0.032422	1	-
Novel04520	557.688	195.388	1.5131	0.038712	1	-
Novel04578	647.475	162.604	1.9935	0.0060493	0.87852	hypothetical protein HYPSUDRAFT_37135 [Hypholoma sublateritium FD-334 SS-4]
Novel04613	77.4325	25.8877	1.5807	0.048484	1	-
Novel04633	985.29	371.47	1.4073	0.018047	1	hypothetical protein PHACADRAFT_249824 [Phanerochaete carnosa HHB-10118-sp]
Novel04686	60.2241	193.984	-1.6875	0.011037	0.97302	hypothetical protein HYPSUDRAFT_192662 [Hypholoma sublateritium FD-334 SS-4]
g10	4339.29	1952.63	1.152	0.036507	1	hypothetical protein GALMADRAFT_111598 [Galerina marginata CBS 339.88]
g10087	400.018	166.628	1.2634	0.038732	1	carbohydrate-binding module family 5 protein [Hypholoma sublateritium FD-334 SS-4]
g10140	341.659	137.273	1.3155	0.048792	1	multicopper oxidase [Hypholoma sublateritium FD-334 SS-4]
g10142	4097.53	944.8	2.1167	0.029003	1	hypothetical protein HYPSUDRAFT_55998 [Hypholoma sublateritium FD-334 SS-4]
g10163	210.713	59.2535	1.8303	0.0094456	0.93842	hypothetical protein GALMADRAFT_68331 [Galerina marginata CBS 339.88]
g10183	1361.52	4060.54	-1.5765	0.014307	1	hypothetical protein HYPSUDRAFT_44929 [Hypholoma sublateritium FD-334 SS-4]
g10187	668.1	169.939	1.9751	0.008902	0.93842	hypothetical protein HYPSUDRAFT_1023963 [Hypholoma sublateritium FD-334 SS-4]
g10188	398.096	922.764	-1.2128	0.03368	1	hypothetical protein HYPSUDRAFT_1023921 [Hypholoma sublateritium FD-334 SS-4]
g10192	3128.29	1362.22	1.1994	0.03378	1	hypothetical protein HYPSUDRAFT_165905 [Hypholoma sublateritium FD-334 SS-4]
g10245	303.009	74.7224	2.0197	0.0055379	0.87852	hypothetical protein HYPSUDRAFT_202696 [Hypholoma sublateritium FD-334 SS-4]
g10254	7504.14	157.449	5.5747	7.2297e-17	1.0089e-12	glycoside hydrolase family 18 protein [Hebeloma cylindrosporum h7]
g10271	97.7012	320.264	-1.7128	0.0097099	0.93842	hypothetical protein M413DRAFT_444705 [Hebeloma cylindrosporum h7]
g10294	404.18	52.4152	2.9469	0.025144	1	-
g10307	71.3906	223.061	-1.6436	0.036183	1	-
g10312	3383.97	974.634	1.7958	0.0017092	0.5421	hypothetical protein HYPSUDRAFT_47749 [Hypholoma sublateritium FD-334 SS-4]
g10325	1184.89	3047.49	-1.3629	0.016393	1	hypothetical protein HYPSUDRAFT_137345 [Hypholoma sublateritium FD-334 SS-4]
g1037	744.913	1809.69	-1.2806	0.022808	1	hypothetical protein HYPSUDRAFT_43676 [Hypholoma sublateritium FD-334 SS-4]
g10376	124.291	305.839	-1.2991	0.038798	1	hypothetical protein HYPSUDRAFT_47314 [Hypholoma sublateritium FD-334 SS-4]
g10391	480.965	1658.38	-1.7858	0.0058532	0.87852	hypothetical protein HYPSUDRAFT_79971 [Hypholoma sublateritium FD-334 SS-4]
g10401	152.048	379.269	-1.3187	0.028531	1	hypothetical protein HYPSUDRAFT_47130 [Hypholoma sublateritium FD-334 SS-4]
g10432	501.364	1453	-1.5351	0.013756	0.99677	hypothetical protein HYPSUDRAFT_72894 [Hypholoma sublateritium FD-334 SS-4]
g10434	4819.77	2248.51	1.1	0.04815	1	hypothetical protein HYPSUDRAFT_42050 [Hypholoma sublateritium FD-334 SS-4]
g10439	2447.08	1137.48	1.1052	0.047479	1	hypothetical protein HYPSUDRAFT_40055 [Hypholoma sublateritium FD-334 SS-4]
g10443	2187.29	521.468	2.0685	0.033264	1	hypothetical protein HYPSUDRAFT_33070 [Hypholoma sublateritium FD-334 SS-4]
g1046	45.2179	4.85053	3.2207	0.004681	0.84068	-
g10478	93.4734	10.4474	3.1614	0.0044535	0.83985	-
g10482	224.219	46.7786	2.261	0.045155	1	hypothetical protein HYPSUDRAFT_48491 [Hypholoma sublateritium FD-334 SS-4]
g105	10514.5	4700.32	1.1616	0.035137	1	hypothetical protein AGABI2DRAFT_184516 [Agaricus bisporus var. bisporus H97]
g10501	3243.79	644.321	2.3318	0.020166	1	hypothetical protein HYPSUDRAFT_33070 [Hypholoma sublateritium FD-334 SS-4]
g10511	26.7717	3.05494	3.1315	0.017051	1	-
g10513	1379.11	2969.27	-1.1064	0.046529	1	hypothetical protein HYPSUDRAFT_69804 [Hypholoma sublateritium FD-334 SS-4]
g10514	7605.07	18424.5	-1.2766	0.036013	1	hypothetical protein HYPSUDRAFT_58806 [Hypholoma sublateritium FD-334 SS-4]
g10518	216.907	568.22	-1.3894	0.043615	1	hypothetical protein HYPSUDRAFT_215115 [Hypholoma sublateritium FD-334 SS-4]
g10520	364.528	92.0133	1.9861	0.0084548	0.93842	hypothetical protein GALMADRAFT_55421 [Galerina marginata CBS 339.88]
g10554	654.479	285.046	1.1991	0.039827	1	hypothetical protein GALMADRAFT_236061 [Galerina marginata CBS 339.88]
g10652	452.925	1419.21	-1.6477	0.032542	1	hypothetical protein M413DRAFT_439103 [Hebeloma cylindrosporum h7]
g10675	2019.19	657.833	1.618	0.049326	1	glycoside hydrolase family 18 protein [Hypholoma sublateritium FD-334 SS-4]
g10703	879.278	235.262	1.9021	0.015703	1	hypothetical protein GALMADRAFT_65730 [Galerina marginata CBS 339.88]
g10704	1192.45	396.528	1.5884	0.024023	1	hypothetical protein GALMADRAFT_77828 [Galerina marginata CBS 339.88]
g10718	697.253	94.0129	2.8908	0.0076531	0.93684	-
g10742	666.989	283.891	1.2323	0.036159	1	hypothetical protein HYPSUDRAFT_193237 [Hypholoma sublateritium FD-334 SS-4]
g10792	783.352	270.004	1.5367	0.02701	1	hypothetical protein HYPSUDRAFT_38917 [Hypholoma sublateritium FD-334 SS-4]
g10800	92.4347	314.162	-1.765	0.03505	1	hypothetical protein HYPSUDRAFT_35913 [Hypholoma sublateritium FD-334 SS-4]
g10827	1797.37	716.758	1.3263	0.043637	1	hypothetical protein HYPSUDRAFT_207128 [Hypholoma sublateritium FD-334 SS-4]
g10828	1045.37	56.917	4.199	2.4348e-05	0.026137	hypothetical protein HYPSUDRAFT_202511 [Hypholoma sublateritium FD-334 SS-4]
g10835	97.1307	34.0697	1.5114	0.039591	1	hypothetical protein HYPSUDRAFT_521472 [Hypholoma sublateritium FD-334 SS-4]
g10862	45.9548	124.15	-1.4338	0.04492	1	hypothetical protein HYPSUDRAFT_509615 [Hypholoma sublateritium FD-334 SS-4]
g10871	392.954	1126.5	-1.5194	0.009452	0.93842	hypothetical protein HYPSUDRAFT_35394 [Hypholoma sublateritium FD-334 SS-4]
g10881	148.319	53.4087	1.4736	0.029946	1	-
g10891	407.682	122.428	1.7355	0.015414	1	hypothetical protein HYPSUDRAFT_206134 [Hypholoma sublateritium FD-334 SS-4]
g10911	215.232	85.172	1.3374	0.038776	1	hypothetical protein M413DRAFT_362623 [Hebeloma cylindrosporum h7]
g10920	174.706	22.7361	2.9419	5.3116e-05	0.049416	hypothetical protein GALMADRAFT_244175 [Galerina marginata CBS 339.88]
g1095	1306.41	590.478	1.1456	0.045235	1	hypothetical protein HYPSUDRAFT_204027 [Hypholoma sublateritium FD-334 SS-4]
g10955	16697.5	6254.74	1.4166	0.01162	0.97302	glycoside hydrolase family 92 protein [Hypholoma sublateritium FD-334 SS-4]
g11021	5984.96	1901.14	1.6545	0.027929	1	carbohydrate esterase family 9 protein [Hypholoma sublateritium FD-334 SS-4]
g11023	5184.25	15055.1	-1.538	0.0061863	0.88092	hypothetical protein GALMADRAFT_68468 [Galerina marginata CBS 339.88]
g11026	1393.23	4890.1	-1.8114	0.0019378	0.57247	hypothetical protein HYPSUDRAFT_197012 [Hypholoma sublateritium FD-334 SS-4]
g11033	259.471	51.6471	2.3288	0.00088463	0.40978	hypothetical protein GALMADRAFT_148324 [Galerina marginata CBS 339.88]
g11066	264.649	97.3921	1.4422	0.022213	1	hypothetical protein M422DRAFT_159873 [Sphaerobolus stellatus SS14]
g11081	141.81	49.6508	1.5141	0.030484	1	hypothetical protein HYPSUDRAFT_206746 [Hypholoma sublateritium FD-334 SS-4]
g11100	202.301	511.658	-1.3387	0.025989	1	hypothetical protein HYPSUDRAFT_74440 [Hypholoma sublateritium FD-334 SS-4]
g11123	1652.56	297.637	2.4731	3.4958e-05	0.034846	hypothetical protein HYPSUDRAFT_1068332 [Hypholoma sublateritium FD-334 SS-4]
g11127	55.2785	12.6684	2.1255	0.019916	1	hypothetical protein HYPSUDRAFT_45537 [Hypholoma sublateritium FD-334 SS-4]
g1115	483.634	1679.53	-1.7961	0.0018267	0.56345	hypothetical protein HYPSUDRAFT_57294 [Hypholoma sublateritium FD-334 SS-4]
g1121	563.457	1505.6	-1.418	0.014371	1	hypothetical protein HYPSUDRAFT_45420 [Hypholoma sublateritium FD-334 SS-4]
g11241	10351.3	1709.13	2.5985	0.028662	1	glycoside hydrolase family 55 protein [Hypholoma sublateritium FD-334 SS-4]
g11272	761.758	2092.34	-1.4577	0.011033	0.97302	hypothetical protein HYPSUDRAFT_41081 [Hypholoma sublateritium FD-334 SS-4]
g11277	402.325	177.59	1.1798	0.048744	1	hypothetical protein HYPSUDRAFT_166731 [Hypholoma sublateritium FD-334 SS-4]
g11299	245.288	575.674	-1.2308	0.04734	1	hypothetical protein HYPSUDRAFT_40906 [Hypholoma sublateritium FD-334 SS-4]
g11305	354.674	1567.58	-2.144	0.010767	0.97302	hypothetical protein HYPSUDRAFT_132399 [Hypholoma sublateritium FD-334 SS-4]
g11308	305.431	917.257	-1.5865	0.0074105	0.9307	hypothetical protein HYPSUDRAFT_116363, partial [Hypholoma sublateritium FD-334 SS-4]
g11316	1003.16	2737.43	-1.4483	0.010309	0.95272	hypothetical protein GALMADRAFT_68604 [Galerina marginata CBS 339.88]
g11318	4484.94	11369.7	-1.342	0.028894	1	hypothetical protein HYPSUDRAFT_84077 [Hypholoma sublateritium FD-334 SS-4]
g11402	7907.11	19652.5	-1.3135	0.037858	1	hypothetical protein HYPSUDRAFT_81601 [Hypholoma sublateritium FD-334 SS-4]
g11422	13705.7	4401.1	1.6388	0.0038981	0.79591	hypothetical protein HYPSUDRAFT_37438 [Hypholoma sublateritium FD-334 SS-4]
g11446	1019.95	386.069	1.4016	0.017037	1	hypothetical protein HYPSUDRAFT_208670 [Hypholoma sublateritium FD-334 SS-4]
g11458	961.402	2209.75	-1.2007	0.032725	1	hypothetical protein HYPSUDRAFT_211874 [Hypholoma sublateritium FD-334 SS-4]
g11462	147.169	405.249	-1.4613	0.017512	1	hypothetical protein HYPSUDRAFT_36604 [Hypholoma sublateritium FD-334 SS-4]
g11472	194.436	73.018	1.413	0.035087	1	GMC oxidoreductase [Hypholoma sublateritium FD-334 SS-4]
g1153	934.323	2226.07	-1.2525	0.033148	1	hypothetical protein HYPSUDRAFT_220130 [Hypholoma sublateritium FD-334 SS-4]
g11554	587.08	260.302	1.1734	0.041176	1	hypothetical protein HYPSUDRAFT_50313 [Hypholoma sublateritium FD-334 SS-4]
g11568	2125.58	4955.88	-1.2213	0.030652	1	hypothetical protein HYPSUDRAFT_61270 [Hypholoma sublateritium FD-334 SS-4]
g116	19.1068	1.39057	3.7803	0.01998	1	hypothetical protein GALMADRAFT_1354883 [Galerina marginata CBS 339.88]
g11627	986.115	2177.05	-1.1425	0.046007	1	hypothetical protein HYPSUDRAFT_49799 [Hypholoma sublateritium FD-334 SS-4]
g11635	1719.3	5242.22	-1.6084	0.0060944	0.87852	hypothetical protein HYPSUDRAFT_84040 [Hypholoma sublateritium FD-334 SS-4]
g11668	851.135	1874.47	-1.139	0.045077	1	hypothetical protein HYPSUDRAFT_56126 [Hypholoma sublateritium FD-334 SS-4]
g1168	31.8828	261.891	-3.0381	0.041533	1	hypothetical protein HYPSUDRAFT_150918 [Hypholoma sublateritium FD-334 SS-4]
g11684	654.269	1524.95	-1.2208	0.033987	1	glycosyltransferase family 24 protein [Hypholoma sublateritium FD-334 SS-4]
g11692	523.982	1329.99	-1.3438	0.032006	1	hypothetical protein HYPSUDRAFT_61187 [Hypholoma sublateritium FD-334 SS-4]
g11720	51278.3	20011.5	1.3575	0.020147	1	hypothetical protein HYPSUDRAFT_39429 [Hypholoma sublateritium FD-334 SS-4]
g11721	1860.04	611.343	1.6053	0.03523	1	putative beta-glucosidase L [Leucoagaricus sp. SymC.cos]
g11741	49.6264	10.794	2.2009	0.030187	1	hypothetical protein HYPSUDRAFT_67496 [Hypholoma sublateritium FD-334 SS-4]
g11753	879.563	1962.85	-1.1581	0.044123	1	hypothetical protein GALMADRAFT_223131 [Galerina marginata CBS 339.88]
g11762	228.955	669.484	-1.548	0.02751	1	hypothetical protein M413DRAFT_64204 [Hebeloma cylindrosporum h7]
g11773	108.113	36.5919	1.5629	0.035243	1	hypothetical protein HYPSUDRAFT_203391 [Hypholoma sublateritium FD-334 SS-4]
g11792	19.5818	2.43617	3.0068	0.043923	1	hypothetical protein HYPSUDRAFT_206301 [Hypholoma sublateritium FD-334 SS-4]
g11832	66.1507	219.91	-1.7331	0.032452	1	hypothetical protein HYPSUDRAFT_480655 [Hypholoma sublateritium FD-334 SS-4]
g11833	2558.66	7763.85	-1.6014	0.044375	1	hypothetical protein GALMADRAFT_235646 [Galerina marginata CBS 339.88]
g11856	8.75352	41.3658	-2.2405	0.035545	1	hypothetical protein GALMADRAFT_143477 [Galerina marginata CBS 339.88]
g11869	5.83153	89.3808	-3.938	0.00071785	0.37379	hypothetical protein HYPSUDRAFT_191405 [Hypholoma sublateritium FD-334 SS-4]
g11893	278.473	52.9991	2.3935	0.037507	1	glycoside hydrolase family 18 protein [Hypholoma sublateritium FD-334 SS-4]
g11967	226.713	743.853	-1.7142	0.014069	0.99869	hypothetical protein HYPSUDRAFT_195818 [Hypholoma sublateritium FD-334 SS-4]
g11979	374.578	854.885	-1.1905	0.040727	1	hypothetical protein HYPSUDRAFT_201007 [Hypholoma sublateritium FD-334 SS-4]
g11983	11194.5	4733.83	1.2417	0.025938	1	hypothetical protein HYPSUDRAFT_42489 [Hypholoma sublateritium FD-334 SS-4]
g11994	93.9513	267.925	-1.5118	0.0237	1	hypothetical protein HYPSUDRAFT_36369 [Hypholoma sublateritium FD-334 SS-4]
g12006	1087.6	2577.43	-1.2448	0.029558	1	hypothetical protein HYPSUDRAFT_635897 [Hypholoma sublateritium FD-334 SS-4]
g12034	221.197	66.3059	1.7381	0.0083992	0.93842	hypothetical protein GALMADRAFT_206540 [Galerina marginata CBS 339.88]
g12038	1746.22	782.387	1.1583	0.043436	1	hypothetical protein HYPSUDRAFT_201582 [Hypholoma sublateritium FD-334 SS-4]
g12046	784.207	347.953	1.1723	0.04794	1	glycosyltransferase family 15 protein [Laccaria amethystina LaAM-08-1]
g12049	466.123	191.118	1.2862	0.032298	1	hypothetical protein HYPSUDRAFT_69399 [Hypholoma sublateritium FD-334 SS-4]
g12082	2676.62	789.062	1.7622	0.042833	1	hypothetical protein M413DRAFT_277759 [Hebeloma cylindrosporum h7]
g12089	839.028	230.774	1.8622	0.020535	1	cell division control protein [Mycena chlorophos]
g12110	821.831	2051.44	-1.3197	0.020896	1	hypothetical protein HYPSUDRAFT_211303 [Hypholoma sublateritium FD-334 SS-4]
g12122	437.992	135.56	1.692	0.0060502	0.87852	hypothetical protein HYPSUDRAFT_202696 [Hypholoma sublateritium FD-334 SS-4]
g12227	941.679	2091.6	-1.1513	0.044943	1	hypothetical protein HYPSUDRAFT_67745 [Hypholoma sublateritium FD-334 SS-4]
g12244	561.704	2166	-1.9471	0.028193	1	hypothetical protein HYPSUDRAFT_147966 [Hypholoma sublateritium FD-334 SS-4]
g12269	539.759	1241.65	-1.2019	0.035734	1	hypothetical protein HYPSUDRAFT_220426 [Hypholoma sublateritium FD-334 SS-4]
g12281	871.614	3116.55	-1.8382	0.0016058	0.53355	hypothetical protein HYPSUDRAFT_146750 [Hypholoma sublateritium FD-334 SS-4]
g12294	12986.3	312.463	5.3772	0.0022247	0.62092	hypothetical protein HYPSUDRAFT_876163 [Hypholoma sublateritium FD-334 SS-4]
g12295	3787.88	557.769	2.7637	0.012946	0.97302	hypothetical protein HYPSUDRAFT_62816 [Hypholoma sublateritium FD-334 SS-4]
g12301	2062.91	4859.53	-1.2361	0.042813	1	Elongation factor Tu, mitochondrial [Grifola frondosa]
g12367	203.86	19.433	3.391	0.0013749	0.53355	hypothetical protein HYPSUDRAFT_42220 [Hypholoma sublateritium FD-334 SS-4]
g1239	35108.7	8359.45	2.0703	0.02443	1	hypothetical protein HYPSUDRAFT_37252 [Hypholoma sublateritium FD-334 SS-4]
g12437	751.067	1639.03	-1.1258	0.048766	1	hypothetical protein HYPSUDRAFT_37057 [Hypholoma sublateritium FD-334 SS-4]
g12469	81.826	344.268	-2.0729	0.0047436	0.84068	hypothetical protein HYPSUDRAFT_349009 [Hypholoma sublateritium FD-334 SS-4]
g12471	1859.89	4181.18	-1.1687	0.035706	1	hypothetical protein SERLADRAFT_364688 [Serpula lacrymans var. lacrymans S7.9]
g12484	621.113	1669.38	-1.4264	0.012666	0.97302	hypothetical protein HYPSUDRAFT_62665 [Hypholoma sublateritium FD-334 SS-4]
g12529	333.644	1079.71	-1.6943	0.017491	1	hypothetical protein HYPSUDRAFT_47113 [Hypholoma sublateritium FD-334 SS-4]
g12556	787.505	2503.47	-1.6686	0.0039488	0.79591	hypothetical protein HYPSUDRAFT_90006 [Hypholoma sublateritium FD-334 SS-4]
g12572	1174.62	6984.32	-2.5719	0.039496	1	hypothetical protein HYPSUDRAFT_56817 [Hypholoma sublateritium FD-334 SS-4]
g12588	3996.62	1037.92	1.9451	0.032145	1	hypothetical protein HYPSUDRAFT_134365 [Hypholoma sublateritium FD-334 SS-4]
g1259	917.583	2141.68	-1.2228	0.033382	1	hypothetical protein HYPSUDRAFT_430497 [Hypholoma sublateritium FD-334 SS-4]
g12607	808.57	1875.01	-1.2135	0.032335	1	hypothetical protein HYPSUDRAFT_72861 [Hypholoma sublateritium FD-334 SS-4]
g12629	160.591	478.467	-1.575	0.01708	1	glycoside hydrolase family 79 protein [Hypholoma sublateritium FD-334 SS-4]
g12642	692.888	1928.39	-1.4767	0.012179	0.97302	malate dehydrogenase [Fibularhizoctonia sp. CBS 109695]
g12724	1400.41	610.052	1.1988	0.035666	1	glycoside hydrolase family 18 protein [Hypholoma sublateritium FD-334 SS-4]
g12736	401.277	1284.92	-1.679	0.020617	1	hypothetical protein HYPSUDRAFT_37907 [Hypholoma sublateritium FD-334 SS-4]
g1298	614.545	1502.78	-1.29	0.049961	1	hypothetical protein HYPSUDRAFT_170047 [Hypholoma sublateritium FD-334 SS-4]
g1308	2154.02	718.698	1.5836	0.0064078	0.8942	hypothetical protein HYPSUDRAFT_57557 [Hypholoma sublateritium FD-334 SS-4]
g1365	540.092	212.594	1.3451	0.02336	1	-
g1382	343.479	997.487	-1.5381	0.015343	1	hypothetical protein HYPSUDRAFT_850333 [Hypholoma sublateritium FD-334 SS-4]
g1395	868.493	336.318	1.3687	0.020046	1	hypothetical protein HYPSUDRAFT_38740 [Hypholoma sublateritium FD-334 SS-4]
g1426	5348.82	1261.76	2.0838	0.00082972	0.40978	hypothetical protein HYPSUDRAFT_43624 [Hypholoma sublateritium FD-334 SS-4]
g1501	674.088	2205.8	-1.7103	0.0032148	0.7236	-
g1537	1214.93	398.075	1.6098	0.0060876	0.87852	-
g154	717.345	1761.26	-1.2959	0.026289	1	hypothetical protein HYPSUDRAFT_133739 [Hypholoma sublateritium FD-334 SS-4]
g1592	85.9539	1.74459	5.6226	0.00041723	0.25315	hypothetical protein GALMADRAFT_71069 [Galerina marginata CBS 339.88]
g1610	693.421	2645.07	-1.9315	0.02317	1	hypothetical protein HYPSUDRAFT_87130 [Hypholoma sublateritium FD-334 SS-4]
g1669	249.009	771.72	-1.6319	0.03365	1	hypothetical protein HYPSUDRAFT_96814, partial [Hypholoma sublateritium FD-334 SS-4]
g1673	971.653	282.31	1.7832	0.031525	1	hypothetical protein HYPSUDRAFT_54285 [Hypholoma sublateritium FD-334 SS-4]
g1681	157.672	59.8809	1.3968	0.038225	1	hypothetical protein HYPSUDRAFT_52422 [Hypholoma sublateritium FD-334 SS-4]
g170	1070.42	455.392	1.233	0.033006	1	hypothetical protein HYPSUDRAFT_202000 [Hypholoma sublateritium FD-334 SS-4]
g1711	137.523	328.131	-1.2546	0.043773	1	hypothetical protein HYPSUDRAFT_76926 [Hypholoma sublateritium FD-334 SS-4]
g1755	2474.88	1058.22	1.2257	0.030442	1	hypothetical protein HYPSUDRAFT_52422 [Hypholoma sublateritium FD-334 SS-4]
g1762	256.902	690.78	-1.427	0.041576	1	hypothetical protein HYPSUDRAFT_179354 [Hypholoma sublateritium FD-334 SS-4]
g1768	520.61	229.858	1.1795	0.046994	1	hypothetical protein HYPSUDRAFT_811821 [Hypholoma sublateritium FD-334 SS-4]
g1780	408.728	1013.33	-1.3099	0.024051	1	carbohydrate esterase family 4 protein [Hypholoma sublateritium FD-334 SS-4]
g1785	3663.95	11103.1	-1.5995	0.032848	1	hypothetical protein HYPSUDRAFT_46257 [Hypholoma sublateritium FD-334 SS-4]
g1817	8688.96	26369.4	-1.6016	0.0051071	0.86914	hypothetical protein HYPSUDRAFT_155068 [Hypholoma sublateritium FD-334 SS-4]
g1834	335.839	1402.32	-2.062	0.034625	1	-
g1848	397.887	65.0091	2.6136	0.013675	0.99677	hypothetical protein HYPSUDRAFT_204254 [Hypholoma sublateritium FD-334 SS-4]
g1857	163.06	65.9105	1.3068	0.04731	1	hypothetical protein HYPSUDRAFT_132004 [Hypholoma sublateritium FD-334 SS-4]
g1860	3707.64	8668.3	-1.2252	0.033454	1	hypothetical protein HYPSUDRAFT_45968 [Hypholoma sublateritium FD-334 SS-4]
g1890	8470.3	18910.2	-1.1587	0.040137	1	hypothetical protein HYPSUDRAFT_178437 [Hypholoma sublateritium FD-334 SS-4]
g1910	2894.32	288.791	3.3251	3.522e-08	8.1916e-05	hypothetical protein GALMADRAFT_266269 [Galerina marginata CBS 339.88]
g1911	1911.21	799.627	1.2571	0.028482	1	hypothetical protein GALMADRAFT_1138844 [Galerina marginata CBS 339.88]
g1958	2368.12	7779.42	-1.7159	0.0031751	0.7236	hypothetical protein HYPSUDRAFT_143718 [Hypholoma sublateritium FD-334 SS-4]
g1981	87.1731	28.9863	1.5885	0.040122	1	hypothetical protein HYPSUDRAFT_36457 [Hypholoma sublateritium FD-334 SS-4]
g1988	456.387	202.822	1.17	0.049048	1	hypothetical protein HYPSUDRAFT_133277 [Hypholoma sublateritium FD-334 SS-4]
g2100	275.128	699.869	-1.347	0.046706	1	hypothetical protein HYPSUDRAFT_35863 [Hypholoma sublateritium FD-334 SS-4]
g2124	23.6437	2.12411	3.4765	0.014131	0.99869	glycoside hydrolase family 18 protein [Hypholoma sublateritium FD-334 SS-4]
g2145	334.777	114.171	1.552	0.012793	0.97302	Alcohol oxidase [Leucoagaricus sp. SymC.cos]
g2164	13.2833	84.1019	-2.6625	0.0090025	0.93842	hypothetical protein HYPSUDRAFT_40651 [Hypholoma sublateritium FD-334 SS-4]
g2169	289.083	647.751	-1.164	0.047254	1	hypothetical protein GALMADRAFT_241361 [Galerina marginata CBS 339.88]
g2186	923.154	2510.41	-1.4433	0.012126	0.97302	hypothetical protein HYPSUDRAFT_153237 [Hypholoma sublateritium FD-334 SS-4]
g2219	330.202	756.33	-1.1957	0.04116	1	hypothetical protein HYPSUDRAFT_67745 [Hypholoma sublateritium FD-334 SS-4]
g2247	696.504	291.361	1.2573	0.030037	1	hypothetical protein HYPSUDRAFT_148806 [Hypholoma sublateritium FD-334 SS-4]
g2252	1491.58	3304.04	-1.1474	0.043889	1	hypothetical protein HYPSUDRAFT_48151 [Hypholoma sublateritium FD-334 SS-4]
g2282	164.458	22.4931	2.8702	0.0073942	0.9307	hypothetical protein HYPSUDRAFT_65771 [Hypholoma sublateritium FD-334 SS-4]
g2320	41.0234	3.16066	3.6982	0.019243	1	hypothetical protein HYPSUDRAFT_172280 [Hypholoma sublateritium FD-334 SS-4]
g2335	184.74	457.461	-1.3082	0.032114	1	hypothetical protein HYPSUDRAFT_205369 [Hypholoma sublateritium FD-334 SS-4]
g234	8.06157	35.8511	-2.1529	0.04629	1	-
g2363	4938.75	584.796	3.0781	0.0045355	0.84068	hypothetical protein HYPSUDRAFT_214231 [Hypholoma sublateritium FD-334 SS-4]
g2402	8.90253	0	Inf	0.041414	1	-
g2425	151.813	45.5975	1.7353	0.011879	0.97302	hypothetical protein HYPSUDRAFT_128952 [Hypholoma sublateritium FD-334 SS-4]
g2486	106.582	290.212	-1.4451	0.024593	1	hypothetical protein HYPSUDRAFT_150683 [Hypholoma sublateritium FD-334 SS-4]
g2509	963.49	2636.1	-1.4521	0.01118	0.97302	hypothetical protein HYPSUDRAFT_47774 [Hypholoma sublateritium FD-334 SS-4]
g2513	1501.83	636.397	1.2387	0.022991	1	hypothetical protein HYPSUDRAFT_108283, partial [Hypholoma sublateritium FD-334 SS-4]
g2566	82.952	1.0201	6.3455	0.0087157	0.93842	-
g2567	399.424	106.75	1.9037	0.013159	0.97302	-
g2579	9.79444	41.244	-2.0742	0.040999	1	hypothetical protein HYPSUDRAFT_197528 [Hypholoma sublateritium FD-334 SS-4]
g2601	4608.1	2064.23	1.1586	0.036822	1	hypothetical protein GALMADRAFT_249285 [Galerina marginata CBS 339.88]
g261	17440.9	2810.64	2.6335	5.7672e-06	0.0067068	hypothetical protein HYPSUDRAFT_41709 [Hypholoma sublateritium FD-334 SS-4]
g2623	182.073	484.762	-1.4128	0.018885	1	hypothetical protein HYPSUDRAFT_45706 [Hypholoma sublateritium FD-334 SS-4]
g2651	20.1683	124.659	-2.6278	0.012058	0.97302	glycoside hydrolase family 79 protein [Hypholoma sublateritium FD-334 SS-4]
g2666	642.345	277.428	1.2112	0.035803	1	MFS monocarboxylate transporter [Heterobasidion irregulare TC 32-1]
g2674	3502.12	1205.66	1.5384	0.044192	1	hypothetical protein HYPSUDRAFT_140043 [Hypholoma sublateritium FD-334 SS-4]
g2730	24.2319	3.45997	2.8081	0.032591	1	hypothetical protein HYPSUDRAFT_208015 [Hypholoma sublateritium FD-334 SS-4]
g2755	2588.94	9154.22	-1.8221	0.0015748	0.53355	hypothetical protein HYPSUDRAFT_202658 [Hypholoma sublateritium FD-334 SS-4]
g278	3189.1	538.196	2.5669	0.043435	1	hypothetical protein HYPSUDRAFT_209204 [Hypholoma sublateritium FD-334 SS-4]
g2785	7175.46	3007.01	1.2547	0.025862	1	hypothetical protein HYPSUDRAFT_201240 [Hypholoma sublateritium FD-334 SS-4]
g2788	189.926	431.085	-1.1825	0.049558	1	hypothetical protein HYPSUDRAFT_137633 [Hypholoma sublateritium FD-334 SS-4]
g2874	41.0401	111.047	-1.4361	0.046181	1	hypothetical protein HYPSUDRAFT_180812 [Hypholoma sublateritium FD-334 SS-4]
g2922	1580.05	3856.5	-1.2873	0.026662	1	hypothetical protein HYPSUDRAFT_161451 [Hypholoma sublateritium FD-334 SS-4]
g2923	408.054	172.802	1.2396	0.037382	1	hypothetical protein HYPSUDRAFT_453725 [Hypholoma sublateritium FD-334 SS-4]
g2971	3238.91	302.462	3.4207	0.015999	1	hypothetical protein HYPSUDRAFT_138053 [Hypholoma sublateritium FD-334 SS-4]
g2976	2003.44	811.838	1.3032	0.023755	1	hypothetical protein GALMADRAFT_134486 [Galerina marginata CBS 339.88]
g2985	783.489	277.418	1.4979	0.045762	1	hypothetical protein HYPSUDRAFT_158134 [Hypholoma sublateritium FD-334 SS-4]
g299	15904	2697.22	2.5598	0.041025	1	hypothetical protein GALMADRAFT_141343 [Galerina marginata CBS 339.88]
g3002	1239.6	2970.93	-1.261	0.029207	1	hypothetical protein HYPSUDRAFT_137345 [Hypholoma sublateritium FD-334 SS-4]
g3016	5173.3	11374	-1.1366	0.04744	1	hypothetical protein HYPSUDRAFT_36536 [Hypholoma sublateritium FD-334 SS-4]
g3055	1619.18	3979.49	-1.2973	0.024211	1	hypothetical protein GYMLUDRAFT_33376 [Gymnopus luxurians FD-317 M1]
g3083	1263.16	2966.64	-1.2318	0.042282	1	hypothetical protein HYPSUDRAFT_146790 [Hypholoma sublateritium FD-334 SS-4]
g3109	57.1746	167.655	-1.5521	0.019255	1	hypothetical protein GALMADRAFT_94783 [Galerina marginata CBS 339.88]
g3120	210.392	80.6801	1.3828	0.030972	1	hypothetical protein HYPSUDRAFT_205596 [Hypholoma sublateritium FD-334 SS-4]
g3135	2.96411	25.6264	-3.112	0.016377	1	hypothetical protein HYPSUDRAFT_47701 [Hypholoma sublateritium FD-334 SS-4]
g3160	12.9838	0	Inf	0.0096709	0.93842	-
g3220	92.3483	243.328	-1.3977	0.04048	1	hypothetical protein HYPSUDRAFT_375642 [Hypholoma sublateritium FD-334 SS-4]
g3246	173.582	411.193	-1.2442	0.048142	1	hypothetical protein HYPSUDRAFT_203998 [Hypholoma sublateritium FD-334 SS-4]
g3286	570.476	1474.4	-1.3699	0.041887	1	hypothetical protein HYPSUDRAFT_184544 [Hypholoma sublateritium FD-334 SS-4]
g3318	753.246	2408.58	-1.677	0.0090576	0.93842	hypothetical protein HYPSUDRAFT_139007 [Hypholoma sublateritium FD-334 SS-4]
g3324	3857.66	10383.6	-1.4285	0.013888	0.99677	glycoside hydrolase family 3 protein, partial [Hypholoma sublateritium FD-334 SS-4]
g3334	534.386	1815.32	-1.7643	0.002318	0.62102	hypothetical protein HYPSUDRAFT_71815 [Hypholoma sublateritium FD-334 SS-4]
g3350	281.685	699.033	-1.3113	0.044354	1	hypothetical protein GALMADRAFT_133997 [Galerina marginata CBS 339.88]
g3369	237.826	597.735	-1.3296	0.03425	1	hypothetical protein GALMADRAFT_638433 [Galerina marginata CBS 339.88]
g3423	281.048	55.4446	2.3417	0.022437	1	hypothetical protein HYPSUDRAFT_979471 [Hypholoma sublateritium FD-334 SS-4]
g3424	171.028	41.4896	2.0434	0.048768	1	hypothetical protein HYPSUDRAFT_96930, partial [Hypholoma sublateritium FD-334 SS-4]
g3430	1771.97	735.558	1.2684	0.032668	1	hypothetical protein HYPSUDRAFT_203140 [Hypholoma sublateritium FD-334 SS-4]
g3556	626.557	161.366	1.9571	0.018484	1	-
g3562	3248.49	1432.95	1.1808	0.037207	1	hypothetical protein HYPSUDRAFT_100267, partial [Hypholoma sublateritium FD-334 SS-4]
g3592	11349.2	1935.75	2.5516	0.025348	1	hypothetical protein HYPSUDRAFT_214685 [Hypholoma sublateritium FD-334 SS-4]
g3617	42.6499	8.59322	2.3113	0.024159	1	hypothetical protein HYPSUDRAFT_148004 [Hypholoma sublateritium FD-334 SS-4]
g3620	5334.89	158.045	5.0771	0.0027068	0.6627	delta-12 fatty acid desaturase [Pholiota nameko]
g3621	5884.77	135.493	5.4407	0.0020101	0.57247	hypothetical protein GALMADRAFT_253689 [Galerina marginata CBS 339.88]
g3634	329.908	1373.4	-2.0576	0.00058306	0.33902	hypothetical protein HYPSUDRAFT_200802 [Hypholoma sublateritium FD-334 SS-4]
g3638	618.634	205.628	1.5891	0.0078704	0.93842	hypothetical protein HYPSUDRAFT_1003789 [Hypholoma sublateritium FD-334 SS-4]
g3696	397.334	1478.03	-1.8952	0.033114	1	hypothetical protein HYPSUDRAFT_132200 [Hypholoma sublateritium FD-334 SS-4]
g3716	1196.04	250.619	2.2547	0.033019	1	hypothetical protein GALMADRAFT_238570 [Galerina marginata CBS 339.88]
g3751	266.71	1145.38	-2.1025	0.021693	1	hypothetical protein HYPSUDRAFT_43333 [Hypholoma sublateritium FD-334 SS-4]
g3758	1383.32	3117.45	-1.1722	0.036688	1	hypothetical protein HYPSUDRAFT_43375 [Hypholoma sublateritium FD-334 SS-4]
g3771	157.349	45.2144	1.7991	0.0094572	0.93842	hypothetical protein HYPSUDRAFT_197962 [Hypholoma sublateritium FD-334 SS-4]
g3852	2142.24	826.342	1.3743	0.028635	1	hypothetical protein M413DRAFT_25159 [Hebeloma cylindrosporum h7]
g3863	862.907	2102.69	-1.285	0.027765	1	hypothetical protein GALMADRAFT_75013 [Galerina marginata CBS 339.88]
g388	2923.09	476.602	2.6166	0.020119	1	hypothetical protein HYPSUDRAFT_33070 [Hypholoma sublateritium FD-334 SS-4]
g3906	387.707	98.3175	1.9794	0.0014295	0.53355	hypothetical protein HYPSUDRAFT_206301 [Hypholoma sublateritium FD-334 SS-4]
g3907	1372.62	612.272	1.1647	0.039179	1	hypothetical protein HYPSUDRAFT_219685 [Hypholoma sublateritium FD-334 SS-4]
g3950	148.711	56.7773	1.3891	0.041092	1	hypothetical protein HYPSUDRAFT_968288 [Hypholoma sublateritium FD-334 SS-4]
g3973	445.714	182.609	1.2874	0.035019	1	hypothetical protein K443DRAFT_670851 [Laccaria amethystina LaAM-08-1]
g4057	9971.12	26222.6	-1.395	0.015262	1	hypothetical protein PILCRDRAFT_813470, partial [Piloderma croceum F 1598]
g4101	31.1271	4.50557	2.7884	0.018696	1	hypothetical protein K443DRAFT_14024 [Laccaria amethystina LaAM-08-1]
g4107	150.283	399.339	-1.4099	0.022079	1	hypothetical protein HYPSUDRAFT_91505 [Hypholoma sublateritium FD-334 SS-4]
g4140	36.8209	2.3358	3.9785	0.014487	1	hypothetical protein K443DRAFT_14024 [Laccaria amethystina LaAM-08-1]
g4215	1078.67	2813.49	-1.3831	0.014857	1	hypothetical protein HYPSUDRAFT_130080 [Hypholoma sublateritium FD-334 SS-4]
g4220	2028.29	5354.06	-1.4004	0.048963	1	hypothetical protein HYPSUDRAFT_129635 [Hypholoma sublateritium FD-334 SS-4]
g4223	3938.42	9613.36	-1.2874	0.031855	1	hypothetical protein HYPSUDRAFT_34572 [Hypholoma sublateritium FD-334 SS-4]
g4227	1512.88	139.008	3.4441	0.0073081	0.9307	hypothetical protein HYPSUDRAFT_37159 [Hypholoma sublateritium FD-334 SS-4]
g4253	1657.37	704.272	1.2347	0.030834	1	hypothetical protein HYPSUDRAFT_324101 [Hypholoma sublateritium FD-334 SS-4]
g4261	2792.39	6394.79	-1.1954	0.03644	1	hypothetical protein HYPSUDRAFT_75557 [Hypholoma sublateritium FD-334 SS-4]
g4328	4963.91	2085.74	1.2509	0.026893	1	hypothetical protein HYPSUDRAFT_31651 [Hypholoma sublateritium FD-334 SS-4]
g4360	1371.52	591.79	1.2126	0.031423	1	hypothetical protein HYPSUDRAFT_202875 [Hypholoma sublateritium FD-334 SS-4]
g4381	1951.23	50.337	5.2766	0.0024651	0.62547	hypothetical protein HYPSUDRAFT_206005 [Hypholoma sublateritium FD-334 SS-4]
g4395	7567.71	2416.22	1.6471	0.0056981	0.87852	hypothetical protein HYPSUDRAFT_72047 [Hypholoma sublateritium FD-334 SS-4]
g4465	27.1164	102.322	-1.9159	0.012014	0.97302	hypothetical protein HYPSUDRAFT_147315 [Hypholoma sublateritium FD-334 SS-4]
g4469	575.137	254.478	1.1764	0.046419	1	hypothetical protein HYPSUDRAFT_66750 [Hypholoma sublateritium FD-334 SS-4]
g4544	1432.24	3674.86	-1.3594	0.016495	1	hypothetical protein HYPSUDRAFT_61393 [Hypholoma sublateritium FD-334 SS-4]
g4549	1366.02	3195.39	-1.226	0.028619	1	hypothetical protein HYPSUDRAFT_40079 [Hypholoma sublateritium FD-334 SS-4]
g4574	275.021	764.724	-1.4754	0.013161	0.97302	hypothetical protein HYPSUDRAFT_140749 [Hypholoma sublateritium FD-334 SS-4]
g4594	824.141	380.589	1.1147	0.049113	1	hypothetical protein HYPSUDRAFT_127796 [Hypholoma sublateritium FD-334 SS-4]
g461	188.107	469.971	-1.321	0.029109	1	hypothetical protein HYPSUDRAFT_62655 [Hypholoma sublateritium FD-334 SS-4]
g4614	128.67	24.3528	2.4015	0.015548	1	-
g4626	55.3766	15.1391	1.871	0.035224	1	-
g4654	103.092	302.91	-1.5549	0.01343	0.98637	hypothetical protein GALMADRAFT_157516 [Galerina marginata CBS 339.88]
g4670	72.1792	195.648	-1.4386	0.028667	1	hypothetical protein HYPSUDRAFT_185942 [Hypholoma sublateritium FD-334 SS-4]
g4682	13644.4	5930.96	1.202	0.047499	1	hypothetical protein HYPSUDRAFT_158725 [Hypholoma sublateritium FD-334 SS-4]
g4687	1017.32	389.639	1.3846	0.017828	1	-
g4721	220.108	763.269	-1.794	0.0029435	0.69525	hypothetical protein HYPSUDRAFT_62983 [Hypholoma sublateritium FD-334 SS-4]
g4805	86.1686	29.2873	1.5569	0.038547	1	hypothetical protein M413DRAFT_443944 [Hebeloma cylindrosporum h7]
g4870	325.643	99.1611	1.7154	0.041453	1	hypothetical protein M407DRAFT_57369, partial [Tulasnella calospora MUT 4182]
g4906	16881.3	3031.72	2.4772	0.0085991	0.93842	hypothetical protein HYPSUDRAFT_70890 [Hypholoma sublateritium FD-334 SS-4]
g4943	8.99723	68.2778	-2.9239	0.016115	1	-
g4945	231.542	637.706	-1.4616	0.043416	1	hypothetical protein HYPSUDRAFT_39708 [Hypholoma sublateritium FD-334 SS-4]
g4962	161.962	4.22271	5.2613	0.024575	1	hypothetical protein GALMADRAFT_141343 [Galerina marginata CBS 339.88]
g4972	206.594	530.695	-1.3611	0.024563	1	hypothetical protein HYPSUDRAFT_139224 [Hypholoma sublateritium FD-334 SS-4]
g4976	1329.73	57.4954	4.5315	0.0056531	0.87852	hypothetical protein M413DRAFT_64121 [Hebeloma cylindrosporum h7]
g4980	3484.18	208.967	4.0595	0.0073154	0.9307	hypothetical protein HYPSUDRAFT_189609 [Hypholoma sublateritium FD-334 SS-4]
g4995	783.21	3040.06	-1.9566	0.024578	1	hypothetical protein GALMADRAFT_270629 [Galerina marginata CBS 339.88]
g5015	1141.99	4333.54	-1.924	0.037428	1	hypothetical protein HYPSUDRAFT_61770 [Hypholoma sublateritium FD-334 SS-4]
g5018	73.1527	194.188	-1.4085	0.033859	1	hypothetical protein HYPSUDRAFT_197059 [Hypholoma sublateritium FD-334 SS-4]
g5028	2152.23	728.861	1.5621	0.0046914	0.84068	hypothetical protein HYPSUDRAFT_854876 [Hypholoma sublateritium FD-334 SS-4]
g5041	5428.63	2130.39	1.3495	0.017084	1	hypothetical protein GALMADRAFT_262374 [Galerina marginata CBS 339.88]
g5043	2087.92	691.43	1.5944	0.022461	1	hypothetical protein HYPSUDRAFT_125971 [Hypholoma sublateritium FD-334 SS-4]
g5047	584.73	2868.17	-2.2943	0.049994	1	hypothetical protein GALMADRAFT_240231 [Galerina marginata CBS 339.88]
g506	511.017	1492.39	-1.5462	0.0086789	0.93842	hypothetical protein HYPSUDRAFT_144116 [Hypholoma sublateritium FD-334 SS-4]
g5087	49.0204	146.918	-1.5836	0.022686	1	hypothetical protein HYPSUDRAFT_42202 [Hypholoma sublateritium FD-334 SS-4]
g5107	5370.23	1798.38	1.5783	0.0053659	0.87852	GroES-like protein [Coniophora puteana RWD-64-598 SS2]
g5154	210.142	794.903	-1.9194	0.02665	1	hypothetical protein GALMADRAFT_102448 [Galerina marginata CBS 339.88]
g5167	1656.78	4946.19	-1.5779	0.0065292	0.89483	hypothetical protein GALMADRAFT_245442 [Galerina marginata CBS 339.88]
g5179	212.958	555.673	-1.3837	0.022691	1	hypothetical protein HYPSUDRAFT_45445 [Hypholoma sublateritium FD-334 SS-4]
g5213	936.884	2082.11	-1.1521	0.045728	1	hypothetical protein HYPSUDRAFT_44149 [Hypholoma sublateritium FD-334 SS-4]
g5220	890.726	2224.26	-1.3203	0.019623	1	hypothetical protein HYPSUDRAFT_213011 [Hypholoma sublateritium FD-334 SS-4]
g5255	569.523	1856.55	-1.7048	0.019009	1	hypothetical protein HYPSUDRAFT_140361 [Hypholoma sublateritium FD-334 SS-4]
g5259	335.629	811.915	-1.2745	0.028886	1	hypothetical protein HYPSUDRAFT_64539 [Hypholoma sublateritium FD-334 SS-4]
g5272	1942.85	764.74	1.3451	0.017986	1	carbohydrate-binding module family 20 protein [Hypholoma sublateritium FD-334 SS-4]
g5284	208.822	511.784	-1.2933	0.031952	1	hypothetical protein GALMADRAFT_901336 [Galerina marginata CBS 339.88]
g53	907.678	2315.37	-1.351	0.020931	1	hypothetical protein HYPSUDRAFT_69559 [Hypholoma sublateritium FD-334 SS-4]
g5322	3267.07	1020.27	1.679	0.03121	1	hypothetical protein HYPSUDRAFT_68022 [Hypholoma sublateritium FD-334 SS-4]
g5392	13809.9	3676.1	1.9095	0.0029892	0.69525	hypothetical protein HYPSUDRAFT_69257 [Hypholoma sublateritium FD-334 SS-4]
g5393	424.98	97.506	2.1238	0.018552	1	hypothetical protein M413DRAFT_446852 [Hebeloma cylindrosporum h7]
g5415	228.516	639.942	-1.4856	0.01473	1	hypothetical protein HYPSUDRAFT_33230 [Hypholoma sublateritium FD-334 SS-4]
g548	1081.17	446.731	1.2751	0.0279	1	hypothetical protein HYPSUDRAFT_199881 [Hypholoma sublateritium FD-334 SS-4]
g5483	1475.45	133.166	3.4699	2.1517e-08	6.0054e-05	hypothetical protein HYPSUDRAFT_47720 [Hypholoma sublateritium FD-334 SS-4]
g5486	2886.77	809.165	1.835	0.010697	0.97302	hypothetical protein HYPSUDRAFT_829943 [Hypholoma sublateritium FD-334 SS-4]
g5514	802.423	1900.56	-1.244	0.048001	1	hypothetical protein M378DRAFT_131177 [Amanita muscaria Koide BX008]
g5551	271.941	110.762	1.2958	0.042983	1	-
g5594	16.8427	81.5061	-2.2748	0.0454	1	hypothetical protein HYPSUDRAFT_71971 [Hypholoma sublateritium FD-334 SS-4]
g5632	1811.57	796.413	1.1857	0.040023	1	hypothetical protein HYPSUDRAFT_48457 [Hypholoma sublateritium FD-334 SS-4]
g5642	809.464	2449.64	-1.5975	0.018419	1	hypothetical protein HYPSUDRAFT_160935 [Hypholoma sublateritium FD-334 SS-4]
g5682	158.335	419.265	-1.4049	0.02118	1	hypothetical protein HYPSUDRAFT_52184 [Hypholoma sublateritium FD-334 SS-4]
g5687	1041.67	2429.34	-1.2217	0.032654	1	hypothetical protein HYPSUDRAFT_35801 [Hypholoma sublateritium FD-334 SS-4]
g5706	51.566	138.747	-1.428	0.041257	1	hypothetical protein M413DRAFT_438660 [Hebeloma cylindrosporum h7]
g5712	836.368	379.795	1.1389	0.048671	1	-
g5749	662.618	228.175	1.538	0.0085649	0.93842	hypothetical protein HYPSUDRAFT_70515 [Hypholoma sublateritium FD-334 SS-4]
g5751	4599.3	1996.33	1.2041	0.03247	1	hypothetical protein HYPSUDRAFT_45461 [Hypholoma sublateritium FD-334 SS-4]
g5761	174.979	452.474	-1.3707	0.023253	1	hypothetical protein GALMADRAFT_139756 [Galerina marginata CBS 339.88]
g5861	70.1394	18.4295	1.9282	0.019758	1	hypothetical protein HYPSUDRAFT_66808 [Hypholoma sublateritium FD-334 SS-4]
g5880	1081.8	3079.72	-1.5094	0.006933	0.92701	hypothetical protein HYPSUDRAFT_44559 [Hypholoma sublateritium FD-334 SS-4]
g5925	140.79	10.9453	3.6852	0.020529	1	hypothetical protein HYPSUDRAFT_307929 [Hypholoma sublateritium FD-334 SS-4]
g5939	1139.48	455.948	1.3214	0.021268	1	hypothetical protein HYPSUDRAFT_72456 [Hypholoma sublateritium FD-334 SS-4]
g5973	32.7417	102.284	-1.6434	0.029452	1	-
g5984	5998.36	16257	-1.4384	0.011935	0.97302	hypothetical protein HYPSUDRAFT_162498 [Hypholoma sublateritium FD-334 SS-4]
g6045	793.118	1901.37	-1.2614	0.025242	1	hypothetical protein M413DRAFT_77837 [Hebeloma cylindrosporum h7]
g6062	2899.23	9256.15	-1.6747	0.0091044	0.93842	carbohydrate esterase family 4 protein [Hypholoma sublateritium FD-334 SS-4]
g6072	525.538	1232.98	-1.2303	0.032325	1	hypothetical protein HYPSUDRAFT_206312 [Hypholoma sublateritium FD-334 SS-4]
g6074	2317.47	509.554	2.1852	0.0090978	0.93842	hypothetical protein HYPSUDRAFT_181503 [Hypholoma sublateritium FD-334 SS-4]
g619	120.756	44.24	1.4487	0.037991	1	-
g6210	195.017	67.8828	1.5225	0.019651	1	hypothetical protein HYPSUDRAFT_201678 [Hypholoma sublateritium FD-334 SS-4]
g6213	5053.77	1318.19	1.9388	0.01927	1	hypothetical protein HYPSUDRAFT_126744 [Hypholoma sublateritium FD-334 SS-4]
g6218	306.907	690.813	-1.1705	0.041678	1	hypothetical protein HYPSUDRAFT_69570 [Hypholoma sublateritium FD-334 SS-4]
g6233	375.703	837.803	-1.157	0.049079	1	hypothetical protein HYPSUDRAFT_38376 [Hypholoma sublateritium FD-334 SS-4]
g6279	788.212	303.737	1.3758	0.018994	1	-
g6280	1249.58	4068.14	-1.7029	0.0034699	0.76846	hypothetical protein HYPSUDRAFT_84040 [Hypholoma sublateritium FD-334 SS-4]
g6284	319.358	38.0115	3.0707	0.0075363	0.9307	hypothetical protein HYPSUDRAFT_524598 [Hypholoma sublateritium FD-334 SS-4]
g6285	3045.67	537.72	2.5018	0.048087	1	hypothetical protein HYPSUDRAFT_524598 [Hypholoma sublateritium FD-334 SS-4]
g6290	953.21	2086.3	-1.1301	0.042263	1	hypothetical protein HYPSUDRAFT_209302 [Hypholoma sublateritium FD-334 SS-4]
g6299	69.1681	177.906	-1.3629	0.037894	1	hypothetical protein HYPSUDRAFT_36241 [Hypholoma sublateritium FD-334 SS-4]
g63	1899.91	746.178	1.3483	0.018639	1	hypothetical protein HYPSUDRAFT_37658 [Hypholoma sublateritium FD-334 SS-4]
g6302	1065.15	2431.55	-1.1908	0.04295	1	hypothetical protein HYPSUDRAFT_132678 [Hypholoma sublateritium FD-334 SS-4]
g6311	5572.23	1741.1	1.6783	0.039587	1	glycoside hydrolase family 3 protein [Hypholoma sublateritium FD-334 SS-4]
g6329	0.298629	11.969	-5.3248	0.029749	1	hypothetical protein GALMADRAFT_95247 [Galerina marginata CBS 339.88]
g636	2020.14	903.356	1.1611	0.040567	1	hypothetical protein HYPSUDRAFT_62502 [Hypholoma sublateritium FD-334 SS-4]
g6407	965.425	3372.64	-1.8046	0.030138	1	hypothetical protein HYPSUDRAFT_44581 [Hypholoma sublateritium FD-334 SS-4]
g644	806.182	360.941	1.1593	0.040137	1	-
g6477	686.788	2072.79	-1.5936	0.0065405	0.89483	hypothetical protein HYPSUDRAFT_159259 [Hypholoma sublateritium FD-334 SS-4]
g6484	700.528	295.303	1.2462	0.034509	1	hypothetical protein HYPSUDRAFT_166348 [Hypholoma sublateritium FD-334 SS-4]
g6509	1491.97	495.012	1.5917	0.0058034	0.87852	hypothetical protein HYPSUDRAFT_125732 [Hypholoma sublateritium FD-334 SS-4]
g6523	613.46	1438.93	-1.23	0.034897	1	hypothetical protein HYPSUDRAFT_56126 [Hypholoma sublateritium FD-334 SS-4]
g6568	257.775	848.869	-1.7194	0.0073982	0.9307	hypothetical protein HYPSUDRAFT_201689 [Hypholoma sublateritium FD-334 SS-4]
g6580	2447.95	1128.7	1.1169	0.047373	1	-
g6593	2745.14	7189.27	-1.389	0.024142	1	hypothetical protein HYPSUDRAFT_34459 [Hypholoma sublateritium FD-334 SS-4]
g6595	182.255	426.603	-1.2269	0.042834	1	glycosyltransferase family 1 protein [Hypholoma sublateritium FD-334 SS-4]
g665	35.2563	4.02568	3.1306	0.045303	1	hypothetical protein HYPSUDRAFT_915560 [Hypholoma sublateritium FD-334 SS-4]
g6650	9.87893	148.201	-3.9071	1.4565e-06	0.0020326	glycoside hydrolase family 17 protein [Hebeloma cylindrosporum h7]
g6670	364.344	128.622	1.5022	0.015154	1	hypothetical protein HYPSUDRAFT_42211 [Hypholoma sublateritium FD-334 SS-4]
g6689	11895.7	1369.02	3.1192	0.024816	1	hypothetical protein HYPSUDRAFT_192651 [Hypholoma sublateritium FD-334 SS-4]
g670	329.896	128.292	1.3626	0.027863	1	glycosyltransferase family 2 protein [Hypholoma sublateritium FD-334 SS-4]
g6703	174.492	65.0711	1.4231	0.034153	1	hypothetical protein HYPSUDRAFT_49592 [Hypholoma sublateritium FD-334 SS-4]
g6739	451.376	90.1187	2.3244	0.031698	1	hypothetical protein HYPSUDRAFT_409334 [Hypholoma sublateritium FD-334 SS-4]
g6740	3832.08	573.547	2.7401	0.036353	1	hypothetical protein HYPSUDRAFT_130785 [Hypholoma sublateritium FD-334 SS-4]
g6788	183.386	499.661	-1.4461	0.018793	1	glycoside hydrolase family 5 protein [Hypholoma sublateritium FD-334 SS-4]
g6809	520.652	1292.82	-1.3121	0.03239	1	hypothetical protein HYPSUDRAFT_64615 [Hypholoma sublateritium FD-334 SS-4]
g681	147.287	367.935	-1.3208	0.029587	1	hypothetical protein HYPSUDRAFT_185942 [Hypholoma sublateritium FD-334 SS-4]
g6827	274.822	101.913	1.4312	0.020155	1	hypothetical protein HYPSUDRAFT_226767 [Hypholoma sublateritium FD-334 SS-4]
g6832	44.5716	0	Inf	7.0296e-07	0.00109	hypothetical protein GALMADRAFT_141343 [Galerina marginata CBS 339.88]
g6833	4045.58	154.203	4.7134	2.9757e-06	0.0037751	hypothetical protein GALMADRAFT_141343 [Galerina marginata CBS 339.88]
g6900	282.99	102.18	1.4696	0.018267	1	hypothetical protein M413DRAFT_32460 [Hebeloma cylindrosporum h7]
g6917	136.18	449.099	-1.7215	0.01716	1	hypothetical protein HYPSUDRAFT_31811 [Hypholoma sublateritium FD-334 SS-4]
g6934	21.4333	95.2683	-2.1521	0.0063219	0.89113	hypothetical protein HYPSUDRAFT_1030351 [Hypholoma sublateritium FD-334 SS-4]
g6947	21824.8	7921.79	1.4621	0.008777	0.93842	hypothetical protein HYPSUDRAFT_197438 [Hypholoma sublateritium FD-334 SS-4]
g6956	8660.23	2191.93	1.9822	0.039358	1	hypothetical protein M422DRAFT_256467 [Sphaerobolus stellatus SS14]
g701	4646.85	2007.9	1.2106	0.033474	1	hypothetical protein HYPSUDRAFT_36661 [Hypholoma sublateritium FD-334 SS-4]
g7046	1608.17	61.4628	4.7096	0.015829	1	hypothetical protein HYPSUDRAFT_44149 [Hypholoma sublateritium FD-334 SS-4]
g7219	430.824	1141.2	-1.4054	0.018723	1	hypothetical protein HYPSUDRAFT_141836 [Hypholoma sublateritium FD-334 SS-4]
g730	8947.76	2881.1	1.6349	0.007883	0.93842	glycoside hydrolase family 92 protein [Hypholoma sublateritium FD-334 SS-4]
g7308	1332.5	4023.18	-1.5942	0.0059517	0.87852	hypothetical protein HYPSUDRAFT_32564 [Hypholoma sublateritium FD-334 SS-4]
g7348	25.5598	2.46537	3.374	0.012794	0.97302	hypothetical protein HYPSUDRAFT_48769 [Hypholoma sublateritium FD-334 SS-4]
g7362	14.1985	52.5465	-1.8879	0.040218	1	hypothetical protein HYPSUDRAFT_147315 [Hypholoma sublateritium FD-334 SS-4]
g7388	1460.92	3139.47	-1.1036	0.049846	1	hypothetical protein HYPSUDRAFT_143703 [Hypholoma sublateritium FD-334 SS-4]
g739	4419.19	11020.4	-1.3183	0.026963	1	60S ribosomal protein L1 [Laccaria bicolor S238N-H82]
g7423	2158.7	808.336	1.4171	0.01267	0.97302	hypothetical protein GALMADRAFT_79185 [Galerina marginata CBS 339.88]
g7442	657.252	194.504	1.7566	0.0023586	0.62102	hypothetical protein HYPSUDRAFT_214332 [Hypholoma sublateritium FD-334 SS-4]
g7446	316.224	722.32	-1.1917	0.043763	1	hypothetical protein FOMMEDRAFT_136267 [Fomitiporia mediterranea MF3/22]
g7452	1018.82	3409.45	-1.7426	0.02576	1	hypothetical protein HYPSUDRAFT_208851 [Hypholoma sublateritium FD-334 SS-4]
g7454	974.063	2284.7	-1.2299	0.033218	1	hypothetical protein HYPSUDRAFT_62072 [Hypholoma sublateritium FD-334 SS-4]
g7458	175.126	412.321	-1.2354	0.041065	1	hypothetical protein HYPSUDRAFT_129575 [Hypholoma sublateritium FD-334 SS-4]
g7463	376.075	889.615	-1.2422	0.033244	1	glycosyltransferase family 22 protein [Hypholoma sublateritium FD-334 SS-4]
g7496	26.398	83.4877	-1.6611	0.033921	1	-
g7506	223.628	76.1884	1.5535	0.023507	1	-
g7540	8209.65	43107.9	-2.3926	0.00033639	0.21338	hypothetical protein HYPSUDRAFT_219500 [Hypholoma sublateritium FD-334 SS-4]
g7549	1554.41	3741.22	-1.2671	0.028315	1	hypothetical protein HYPSUDRAFT_192662 [Hypholoma sublateritium FD-334 SS-4]
g7555	19.0173	0.66608	4.8355	0.007957	0.93842	-
g7556	406.297	131.243	1.6303	0.020603	1	hypothetical protein HYPSUDRAFT_37135 [Hypholoma sublateritium FD-334 SS-4]
g7596	764.952	186.54	2.0359	0.030463	1	hypothetical protein HYPSUDRAFT_35331 [Hypholoma sublateritium FD-334 SS-4]
g7644	1585.72	461.565	1.7805	0.0022999	0.62102	hypothetical protein HYPSUDRAFT_146211 [Hypholoma sublateritium FD-334 SS-4]
g7713	265.27	680.709	-1.3596	0.020514	1	hypothetical protein HYPSUDRAFT_47314 [Hypholoma sublateritium FD-334 SS-4]
g7745	237.995	68.1961	1.8032	0.024661	1	hypothetical protein HYPSUDRAFT_39442 [Hypholoma sublateritium FD-334 SS-4]
g7761	367.504	907.491	-1.3041	0.024723	1	hypothetical protein HYPSUDRAFT_35913 [Hypholoma sublateritium FD-334 SS-4]
g7770	145.476	57.1512	1.3479	0.047978	1	-
g7848	770.554	1729.13	-1.1661	0.044743	1	hypothetical protein HYPSUDRAFT_125921 [Hypholoma sublateritium FD-334 SS-4]
g7851	38.7957	2.83214	3.7759	0.0013473	0.53355	-
g7873	114.762	25.4424	2.1733	0.0040522	0.79646	hypothetical protein HYPSUDRAFT_41510 [Hypholoma sublateritium FD-334 SS-4]
g7881	1875.62	5257.35	-1.487	0.0083963	0.93842	hypothetical protein HYPSUDRAFT_630310 [Hypholoma sublateritium FD-334 SS-4]
g792	4119.96	1875.14	1.1356	0.042816	1	class II peroxidase [Hypholoma sublateritium FD-334 SS-4]
g7970	242.517	846.462	-1.8034	0.0026928	0.6627	hypothetical protein HYPSUDRAFT_38668 [Hypholoma sublateritium FD-334 SS-4]
g7972	32222.8	4662.39	2.7889	0.038545	1	hypothetical protein GALMADRAFT_56290 [Galerina marginata CBS 339.88]
g7993	62.0165	224.304	-1.8547	0.018772	1	hypothetical protein HYPSUDRAFT_55369 [Hypholoma sublateritium FD-334 SS-4]
g8032	7577.64	18073.6	-1.2541	0.025747	1	hypothetical protein HYPSUDRAFT_149479 [Hypholoma sublateritium FD-334 SS-4]
g8126	52.4725	203.57	-1.9559	0.003954	0.79591	hypothetical protein GALMADRAFT_143477 [Galerina marginata CBS 339.88]
g8127	22.4099	80.2228	-1.8399	0.023143	1	-
g8174	524.91	1209.36	-1.2041	0.034301	1	hypothetical protein HYPSUDRAFT_125628 [Hypholoma sublateritium FD-334 SS-4]
g8236	195.785	68.0674	1.5242	0.022005	1	predicted protein [Fibroporia radiculosa]
g8241	1398.44	538.929	1.3756	0.049175	1	hypothetical protein HYPSUDRAFT_199881 [Hypholoma sublateritium FD-334 SS-4]
g8261	282.667	1234.61	-2.1269	0.022229	1	hypothetical protein HYPSUDRAFT_44581 [Hypholoma sublateritium FD-334 SS-4]
g8318	163.807	51.8152	1.6605	0.043143	1	hypothetical protein HYPSUDRAFT_82352 [Hypholoma sublateritium FD-334 SS-4]
g8343	863.343	2366.23	-1.4546	0.046472	1	hypothetical protein HYPSUDRAFT_41774 [Hypholoma sublateritium FD-334 SS-4]
g8344	668.573	267.677	1.3206	0.023244	1	hypothetical protein HYPSUDRAFT_140218 [Hypholoma sublateritium FD-334 SS-4]
g8371	492.245	188.46	1.3851	0.02231	1	hypothetical protein HYPSUDRAFT_131584 [Hypholoma sublateritium FD-334 SS-4]
g8418	471.581	188.784	1.3208	0.028185	1	hypothetical protein HYPSUDRAFT_182291 [Hypholoma sublateritium FD-334 SS-4]
g8480	347.341	784.523	-1.1755	0.044329	1	hypothetical protein HYPSUDRAFT_137841 [Hypholoma sublateritium FD-334 SS-4]
g8516	923.003	326.121	1.5009	0.0097343	0.93842	hypothetical protein HYPSUDRAFT_64809 [Hypholoma sublateritium FD-334 SS-4]
g8617	78.7105	254.744	-1.6944	0.0086335	0.93842	hypothetical protein HYPSUDRAFT_158459 [Hypholoma sublateritium FD-334 SS-4]
g8640	856.627	360.277	1.2496	0.032078	1	hypothetical protein HYPSUDRAFT_205134 [Hypholoma sublateritium FD-334 SS-4]
g8683	1489.87	4159.8	-1.4813	0.0087566	0.93842	hypothetical protein HYPSUDRAFT_630310 [Hypholoma sublateritium FD-334 SS-4]
g8687	352.762	1071.35	-1.6027	0.0061065	0.87852	hypothetical protein HYPSUDRAFT_541694 [Hypholoma sublateritium FD-334 SS-4]
g8694	185.169	73.1473	1.34	0.03954	1	-
g8761	835.464	174.361	2.2605	0.0039025	0.79591	hypothetical protein HYPSUDRAFT_199615 [Hypholoma sublateritium FD-334 SS-4]
g8807	215.968	87.1635	1.309	0.042877	1	hypothetical protein HYPSUDRAFT_209636 [Hypholoma sublateritium FD-334 SS-4]
g8818	86.3237	246.266	-1.5124	0.042407	1	hypothetical protein M413DRAFT_445283 [Hebeloma cylindrosporum h7]
g8827	353.654	1288.23	-1.865	0.0015085	0.53355	hypothetical protein HYPSUDRAFT_1088815 [Hypholoma sublateritium FD-334 SS-4]
g8837	637.295	1511.85	-1.2463	0.03676	1	hypothetical protein HYPSUDRAFT_158141 [Hypholoma sublateritium FD-334 SS-4]
g8842	214.579	667.15	-1.6365	0.0067087	0.90893	hypothetical protein HYPSUDRAFT_57652 [Hypholoma sublateritium FD-334 SS-4]
g8858	1079.37	2743.89	-1.346	0.02514	1	hypothetical protein HYPSUDRAFT_45506 [Hypholoma sublateritium FD-334 SS-4]
g8894	2047.09	4768.97	-1.2201	0.032097	1	hypothetical protein GALMADRAFT_131825 [Galerina marginata CBS 339.88]
g8895	4357.79	9612.87	-1.1414	0.044271	1	hypothetical protein HYPSUDRAFT_175798 [Hypholoma sublateritium FD-334 SS-4]
g8969	3673.75	262.826	3.8051	0.011003	0.97302	hypothetical protein HYPSUDRAFT_42232 [Hypholoma sublateritium FD-334 SS-4]
g8981	3422.91	418.802	3.0309	0.00030649	0.21338	hypothetical protein HYPSUDRAFT_32036 [Hypholoma sublateritium FD-334 SS-4]
g8983	240.836	80.0547	1.589	0.014648	1	-
g9042	5.51695	37.3109	-2.7577	0.013178	0.97302	hypothetical protein K443DRAFT_14024 [Laccaria amethystina LaAM-08-1]
g9064	751.634	321.839	1.2237	0.034373	1	hypothetical protein GALMADRAFT_238670 [Galerina marginata CBS 339.88]
g9095	11482.4	1403.28	3.0326	0.023075	1	glycoside hydrolase family 55 protein [Hypholoma sublateritium FD-334 SS-4]
g9114	524.751	198.516	1.4024	0.019293	1	-
g9136	25.9378	106.621	-2.0394	0.0095878	0.93842	hypothetical protein HYPSUDRAFT_200802 [Hypholoma sublateritium FD-334 SS-4]
g9189	523.315	230.734	1.1815	0.047499	1	hypothetical protein HYPSUDRAFT_65226 [Hypholoma sublateritium FD-334 SS-4]
g9192	164.091	49.1387	1.7396	0.012347	0.97302	hypothetical protein HYPSUDRAFT_43357 [Hypholoma sublateritium FD-334 SS-4]
g9196	55.6698	199.978	-1.8449	0.04655	1	hypothetical protein HYPSUDRAFT_207917 [Hypholoma sublateritium FD-334 SS-4]
g9209	948.197	161.372	2.5548	0.025903	1	hypothetical protein HYPSUDRAFT_67104 [Hypholoma sublateritium FD-334 SS-4]
g9211	21.7667	72.86	-1.743	0.03246	1	hypothetical protein GALMADRAFT_1315287, partial [Galerina marginata CBS 339.88]
g9224	2191.14	410.328	2.4168	0.032582	1	hypothetical protein HYPSUDRAFT_70803 [Hypholoma sublateritium FD-334 SS-4]
g926	1603.08	435.078	1.8815	0.013796	0.99677	hypothetical protein HYPSUDRAFT_411611 [Hypholoma sublateritium FD-334 SS-4]
g9297	138.53	53.4536	1.3738	0.042873	1	hypothetical protein HYPSUDRAFT_833332 [Hypholoma sublateritium FD-334 SS-4]
g9301	886.386	229.16	1.9516	0.007756	0.93842	hypothetical protein HYPSUDRAFT_198285 [Hypholoma sublateritium FD-334 SS-4]
g9360	936.305	366.963	1.3513	0.017689	1	hypothetical protein HYPSUDRAFT_45803 [Hypholoma sublateritium FD-334 SS-4]
g9368	12637.7	1598.06	2.9833	0.012081	0.97302	hypothetical protein GALMADRAFT_425613 [Galerina marginata CBS 339.88]
g9411	1166.48	399.446	1.5461	0.0075065	0.9307	hypothetical protein HYPSUDRAFT_70519 [Hypholoma sublateritium FD-334 SS-4]
g9447	251.648	72.3699	1.7979	0.042821	1	hypothetical protein HYPSUDRAFT_634491 [Hypholoma sublateritium FD-334 SS-4]
g9464	270.946	61.5993	2.137	0.00091029	0.40978	hypothetical protein HYPSUDRAFT_70890 [Hypholoma sublateritium FD-334 SS-4]
g9473	63.7323	162.044	-1.3463	0.044048	1	-
g9498	404.02	949.471	-1.2327	0.035253	1	hypothetical protein HYPSUDRAFT_60927 [Hypholoma sublateritium FD-334 SS-4]
g95	3193.23	9938.83	-1.6381	0.035354	1	hypothetical protein GALMADRAFT_249381 [Galerina marginata CBS 339.88]
g9512	192.247	557.474	-1.5359	0.012573	0.97302	hypothetical protein HYPSUDRAFT_179858 [Hypholoma sublateritium FD-334 SS-4]
g9546	141.594	48.9352	1.5328	0.026906	1	carbohydrate-binding module family 1 protein [Hypholoma sublateritium FD-334 SS-4]
g9565	6624.54	2852.86	1.2154	0.027172	1	hypothetical protein HYPSUDRAFT_211692 [Hypholoma sublateritium FD-334 SS-4]
g9598	836.815	302.114	1.4698	0.012418	0.97302	hypothetical protein HYPSUDRAFT_70069 [Hypholoma sublateritium FD-334 SS-4]
g9630	427.089	1240.52	-1.5383	0.045076	1	hypothetical protein HYPSUDRAFT_220528 [Hypholoma sublateritium FD-334 SS-4]
g9663	451.26	99.1582	2.1862	0.037041	1	glycoside hydrolase family 18 protein [Hypholoma sublateritium FD-334 SS-4]
g9694	434.506	176.6	1.2989	0.032497	1	carbohydrate-binding module family 20 protein [Hypholoma sublateritium FD-334 SS-4]
g9696	1395.28	450.677	1.6304	0.0047591	0.84068	hypothetical protein HYPSUDRAFT_52570 [Hypholoma sublateritium FD-334 SS-4]
g979	1087.61	475.853	1.1926	0.049336	1	hypothetical protein HYPSUDRAFT_37726 [Hypholoma sublateritium FD-334 SS-4]
g9799	7494.42	2904.89	1.3673	0.031197	1	carbohydrate-binding module family 35 protein [Hypholoma sublateritium FD-334 SS-4]
g9800	301.216	741.407	-1.2995	0.026376	1	hypothetical protein HYPSUDRAFT_149165 [Hypholoma sublateritium FD-334 SS-4]
g9803	581.363	206.204	1.4954	0.046537	1	hypothetical protein HYPSUDRAFT_145179 [Hypholoma sublateritium FD-334 SS-4]
g9805	3703.53	1530.1	1.2753	0.048151	1	hypothetical protein HYPSUDRAFT_216914 [Hypholoma sublateritium FD-334 SS-4]
g9812	2341.57	5945.65	-1.3444	0.048241	1	hypothetical protein HYPSUDRAFT_33479 [Hypholoma sublateritium FD-334 SS-4]
g9813	752.478	1884.55	-1.3245	0.021648	1	hypothetical protein HYPSUDRAFT_126167 [Hypholoma sublateritium FD-334 SS-4]
g9814	1174.21	3094.05	-1.3978	0.01489	1	hypothetical protein HYPSUDRAFT_32337 [Hypholoma sublateritium FD-334 SS-4]
g9849	1972.36	720.909	1.452	0.01285	0.97302	hypothetical protein HYPSUDRAFT_149895 [Hypholoma sublateritium FD-334 SS-4]
g9871	72.5757	7.73738	3.2296	0.026353	1	hypothetical protein HYPSUDRAFT_191742 [Hypholoma sublateritium FD-334 SS-4]
g9930	812.619	204.303	1.9919	0.029549	1	hypothetical protein HYPSUDRAFT_149011 [Hypholoma sublateritium FD-334 SS-4]
g9938	2669.4	889.989	1.5847	0.028468	1	glycoside hydrolase family 88 protein [Hypholoma sublateritium FD-334 SS-4]
g9940	270.387	825.889	-1.6109	0.0060918	0.87852	hypothetical protein HYPSUDRAFT_197581 [Hypholoma sublateritium FD-334 SS-4]
g9967	934.882	122.952	2.9267	0.004927	0.84884	hypothetical protein M422DRAFT_56016 [Sphaerobolus stellatus SS14]
g9997	1054.48	289.856	1.8631	0.048538	1	-

## Sheet: Sra3vsSra4
Gene_id	readcount_Sra3	readcount_Sra4	log2FoldChange	pvalue	padj	NR_Description
Novel00338	157.578	584.946	-1.8922	0.0089601	1	hypothetical protein HYPSUDRAFT_196880 [Hypholoma sublateritium FD-334 SS-4]
Novel00343	375.768	923.186	-1.2968	0.031929	1	hypothetical protein HYPSUDRAFT_76163 [Hypholoma sublateritium FD-334 SS-4]
Novel00355	48.3656	10.6018	2.1897	0.03828	1	-
Novel00372	1.91354	30.1897	-3.9797	0.02851	1	-
Novel00382	9383.45	27820.6	-1.568	0.038011	1	-
Novel00422	2.40242	36.105	-3.9096	0.018294	1	-
Novel00718	77.6547	215.876	-1.4751	0.032331	1	-
Novel01131	1999.44	4508.83	-1.1732	0.041323	1	hypothetical protein HYPSUDRAFT_220888 [Hypholoma sublateritium FD-334 SS-4]
Novel01337	22.1379	81.3192	-1.8771	0.030387	1	hypothetical protein GALMADRAFT_280292 [Galerina marginata CBS 339.88]
Novel01392	13.255	86.3093	-2.703	0.039	1	-
Novel02103	0	15.2182	#NAME?	0.010442	1	-
Novel02238	73.8936	189.195	-1.3564	0.044535	1	-
Novel02244	75.9467	296.9	-1.9669	0.0029166	1	-
Novel02576	3.08882	25.1689	-3.0265	0.046367	1	-
Novel02840	4802	1860.23	1.3682	0.012108	1	hypothetical protein [Pholiota nameko]
Novel02850	2.05921	24.3362	-3.5629	0.034089	1	hypothetical protein AGABI1DRAFT_129261 [Agaricus bisporus var. burnettii JB137-S8]
Novel03081	33.4158	4.92275	2.763	0.035009	1	-
Novel03084	11.3683	52.3251	-2.2025	0.033575	1	hypothetical protein HYPSUDRAFT_70804 [Hypholoma sublateritium FD-334 SS-4]
Novel03137	153.938	50.1711	1.6174	0.026316	1	-
Novel03237	46.666	10.2351	2.1888	0.048227	1	hypothetical protein PILCRDRAFT_822242 [Piloderma croceum F 1598]
Novel03965	79.2081	211.95	-1.42	0.037308	1	-
Novel04230	3.48204	25.9594	-2.8982	0.045841	1	hypothetical protein HYPSUDRAFT_70804 [Hypholoma sublateritium FD-334 SS-4]
Novel04638	201.985	76.5698	1.3994	0.037487	1	hypothetical protein HYPSUDRAFT_167981 [Hypholoma sublateritium FD-334 SS-4]
g10369	312.468	43.4763	2.8454	0.0013028	1	hypothetical protein HYPSUDRAFT_562967 [Hypholoma sublateritium FD-334 SS-4]
g10391	1587.02	610.43	1.3784	0.018968	1	hypothetical protein HYPSUDRAFT_79971 [Hypholoma sublateritium FD-334 SS-4]
g10499	11592	28543.1	-1.3	0.018533	1	hypothetical protein HYPSUDRAFT_45242 [Hypholoma sublateritium FD-334 SS-4]
g10516	331.713	760.981	-1.1979	0.039212	1	hypothetical protein HYPSUDRAFT_220612 [Hypholoma sublateritium FD-334 SS-4]
g10585	282.184	63.4287	2.1534	0.0013624	1	hypothetical protein HYPSUDRAFT_200134 [Hypholoma sublateritium FD-334 SS-4]
g10648	218.673	566.385	-1.373	0.021117	1	hypothetical protein PENSPDRAFT_257402 [Peniophora sp. CONT]
g11152	197.789	518.217	-1.3896	0.019093	1	hypothetical protein GALMADRAFT_241414 [Galerina marginata CBS 339.88]
g11323	4675.11	11048.8	-1.2408	0.026568	1	hypothetical protein HYPSUDRAFT_45842 [Hypholoma sublateritium FD-334 SS-4]
g11516	1725.41	3986.34	-1.2081	0.032468	1	hypothetical protein HYPSUDRAFT_69737 [Hypholoma sublateritium FD-334 SS-4]
g11579	3113.06	8449.15	-1.4405	0.01086	1	hypothetical protein HYPSUDRAFT_90079 [Hypholoma sublateritium FD-334 SS-4]
g11592	2464.69	6308.97	-1.356	0.019073	1	hypothetical protein HYPSUDRAFT_47303 [Hypholoma sublateritium FD-334 SS-4]
g11652	5297.29	2042.64	1.3748	0.01693	1	hypothetical protein HYPSUDRAFT_202253 [Hypholoma sublateritium FD-334 SS-4]
g11727	352.484	142.046	1.3112	0.038591	1	hypothetical protein HYPSUDRAFT_40980 [Hypholoma sublateritium FD-334 SS-4]
g11800	340.647	79.7651	2.0944	0.0070882	1	hypothetical protein HYPSUDRAFT_36103 [Hypholoma sublateritium FD-334 SS-4]
g11820	2332.3	9282.53	-1.9928	0.0004418	1	hypothetical protein HYPSUDRAFT_146932 [Hypholoma sublateritium FD-334 SS-4]
g11909	1738.99	691.773	1.3299	0.016008	1	hypothetical protein HYPSUDRAFT_42293 [Hypholoma sublateritium FD-334 SS-4]
g12273	4123.14	10538.6	-1.3539	0.017288	1	hypothetical protein HYPSUDRAFT_166972 [Hypholoma sublateritium FD-334 SS-4]
g12385	291.872	731.516	-1.3256	0.027604	1	hypothetical protein HYPSUDRAFT_196776 [Hypholoma sublateritium FD-334 SS-4]
g1366	76.9843	0.975954	6.3016	0.0012755	1	hypothetical protein GALMADRAFT_227695 [Galerina marginata CBS 339.88]
g1903	50.5546	5.59405	3.1759	0.030971	1	hypothetical protein HYPSUDRAFT_199591 [Hypholoma sublateritium FD-334 SS-4]
g2060	230.886	886.528	-1.941	0.0024636	1	hypothetical protein HYPSUDRAFT_206298 [Hypholoma sublateritium FD-334 SS-4]
g2132	547.535	1458.04	-1.413	0.012968	1	-
g2512	163.381	657.547	-2.0089	0.041094	1	hypothetical protein HYPSUDRAFT_148365 [Hypholoma sublateritium FD-334 SS-4]
g2561	10.3751	91.1322	-3.1348	0.02159	1	lytic polysaccharide monooxygenase [Hypholoma sublateritium FD-334 SS-4]
g2573	1376.93	3190	-1.2121	0.029267	1	hypothetical protein HYPSUDRAFT_65624 [Hypholoma sublateritium FD-334 SS-4]
g2574	7.48559	48.6118	-2.6991	0.043393	1	-
g2601	1974.94	4995.92	-1.3389	0.01629	1	hypothetical protein GALMADRAFT_249285 [Galerina marginata CBS 339.88]
g275	7684.36	22707.8	-1.5632	0.035792	1	hypothetical protein HYPSUDRAFT_162093 [Hypholoma sublateritium FD-334 SS-4]
g2874	105.306	34.5231	1.6089	0.035176	1	hypothetical protein HYPSUDRAFT_180812 [Hypholoma sublateritium FD-334 SS-4]
g3118	54.4736	9.24485	2.5588	0.012274	1	hypothetical protein HYPSUDRAFT_207892 [Hypholoma sublateritium FD-334 SS-4]
g3133	113.388	293.322	-1.3712	0.033695	1	-
g3219	1399.39	595.75	1.232	0.032623	1	hypothetical protein HYPSUDRAFT_134247 [Hypholoma sublateritium FD-334 SS-4]
g327	25376.9	61177.8	-1.2695	0.021003	1	hypothetical protein HYPSUDRAFT_67465 [Hypholoma sublateritium FD-334 SS-4]
g3428	7313.17	18124.5	-1.3094	0.015321	1	hypothetical protein HYPSUDRAFT_216475 [Hypholoma sublateritium FD-334 SS-4]
g3627	0.951042	18.6494	-4.2935	0.042119	1	hypothetical protein HYPSUDRAFT_46968 [Hypholoma sublateritium FD-334 SS-4]
g3973	173.128	445.654	-1.3641	0.030183	1	hypothetical protein K443DRAFT_670851 [Laccaria amethystina LaAM-08-1]
g4118	4160.18	9094.8	-1.1284	0.038661	1	hypothetical protein GALMADRAFT_234016 [Galerina marginata CBS 339.88]
g4281	150.866	46.277	1.7049	0.019181	1	hypothetical protein HYPSUDRAFT_665737 [Hypholoma sublateritium FD-334 SS-4]
g4377	401.05	137.429	1.5451	0.014455	1	hypothetical protein HYPSUDRAFT_161479 [Hypholoma sublateritium FD-334 SS-4]
g4544	3502.51	7850.9	-1.1645	0.033134	1	hypothetical protein HYPSUDRAFT_61393 [Hypholoma sublateritium FD-334 SS-4]
g4572	962.138	283.166	1.7646	0.0032504	1	-
g4768	29.4585	90.0995	-1.6128	0.042812	1	hypothetical protein HYPSUDRAFT_48470 [Hypholoma sublateritium FD-334 SS-4]
g4847	1.57996	92.2902	-5.8682	0.044099	1	hypothetical protein Moror_11893 [Moniliophthora roreri MCA 2997]
g4848	1.98638	82.3472	-5.3735	0.014854	1	hypothetical protein Moror_11893 [Moniliophthora roreri MCA 2997]
g4980	199.113	515.367	-1.372	0.022503	1	hypothetical protein HYPSUDRAFT_189609 [Hypholoma sublateritium FD-334 SS-4]
g5028	698.825	158.118	2.1439	0.029061	1	hypothetical protein HYPSUDRAFT_854876 [Hypholoma sublateritium FD-334 SS-4]
g5061	1883.74	4153.01	-1.1406	0.044139	1	hypothetical protein HYPSUDRAFT_533306 [Hypholoma sublateritium FD-334 SS-4]
g5107	1712.8	3798.17	-1.1489	0.04102	1	GroES-like protein [Coniophora puteana RWD-64-598 SS2]
g5792	1361.83	4564.48	-1.7449	0.0025144	1	hypothetical protein M413DRAFT_65132 [Hebeloma cylindrosporum h7]
g5939	433.741	969.137	-1.1599	0.049847	1	hypothetical protein HYPSUDRAFT_72456 [Hypholoma sublateritium FD-334 SS-4]
g6074	486.346	1158.61	-1.2523	0.026766	1	hypothetical protein HYPSUDRAFT_181503 [Hypholoma sublateritium FD-334 SS-4]
g6335	7460.49	28782.9	-1.9479	0.00047826	1	hypothetical protein HYPSUDRAFT_206519 [Hypholoma sublateritium FD-334 SS-4]
g6650	140.689	361.605	-1.3619	0.04985	1	glycoside hydrolase family 17 protein [Hebeloma cylindrosporum h7]
g6832	0	319.331	#NAME?	0.03305	1	hypothetical protein GALMADRAFT_141343 [Galerina marginata CBS 339.88]
g7835	57.6867	9.92181	2.5396	0.01304	1	hypothetical protein J132_11140 [Termitomyces sp. J132]
g8029	86.8951	283.751	-1.7073	0.0113	1	glyceraldehyde-3-phosphate dehydrogenase [Phaffia rhodozyma]
g8156	1695.32	661.374	1.358	0.015785	1	hypothetical protein HYPSUDRAFT_55658 [Hypholoma sublateritium FD-334 SS-4]
g8189	255.152	59.5583	2.099	0.0039596	1	-
g8285	1604.09	3506.11	-1.1281	0.044627	1	hypothetical protein HYPSUDRAFT_43591 [Hypholoma sublateritium FD-334 SS-4]
g8792	79.1543	394.012	-2.3155	0.00041718	1	hypothetical protein HYPSUDRAFT_129497, partial [Hypholoma sublateritium FD-334 SS-4]
g8846	3909.05	8705.12	-1.155	0.042386	1	hypothetical protein HYPSUDRAFT_212216 [Hypholoma sublateritium FD-334 SS-4]
g8919	3599.41	12687.4	-1.8176	0.0012352	1	hypothetical protein HYPSUDRAFT_203887 [Hypholoma sublateritium FD-334 SS-4]
g9101	3609.95	8192.11	-1.1823	0.031784	1	hypothetical protein HYPSUDRAFT_45242 [Hypholoma sublateritium FD-334 SS-4]
g9114	189.376	453.646	-1.2603	0.038655	1	-
g926	416.13	919.736	-1.1442	0.042761	1	hypothetical protein HYPSUDRAFT_411611 [Hypholoma sublateritium FD-334 SS-4]
g9406	334.393	1030.06	-1.6231	0.0060052	1	hypothetical protein M413DRAFT_439645 [Hebeloma cylindrosporum h7]
g9561	232.364	80.1043	1.5364	0.019346	1	hypothetical protein HYPSUDRAFT_1072052 [Hypholoma sublateritium FD-334 SS-4]
g9730	378.007	939.3	-1.3132	0.025737	1	hypothetical protein HYPSUDRAFT_66363 [Hypholoma sublateritium FD-334 SS-4]
g9928	442.931	1276.12	-1.5266	0.00999	1	hypothetical protein HYPSUDRAFT_46078 [Hypholoma sublateritium FD-334 SS-4]
