# Supplementary material for: Transcriptome Analysis Explored the Differential Genes’ Expression During the Development of the Stropharia rugosoannulata Fruiting Body
Source: Front Genet. 2022 Jun 29;13:924050. doi: 10.3389/fgene.2022.924050 (PMC9318406; doi:10.3389/fgene.2022.924050)
Supplement: Supplementary file 6 [file Table4.XLSX]

## Sheet: Sra2vsSra1
	Table S2 DEG_GO_enrichment_result_all
GO_accession	Description	Term_type	Over_represented_pValue	Corrected_pValue	DEG_item	DEG_list	Bg_item	Bg_list	Gene_names
GO:0055085	transmembrane transport	biological_process	1.5615e-16	6.8364e-13	157	1275	594	8991	g9564,g1160,g4330,g1362,g10727,g1885,g12379,g3843,g7827,g3179,g1865,g12337,g873,g10020,g2467,Novel03315,g4395,g1880,g2634,g12456,g4780,g8154,g643,g11655,g3673,Novel02302,Novel02680,g2482,g12336,Novel04610,g3724,g10040,g3362,g10848,g1678,Novel01644,Novel02761,g5221,g2925,Novel03412,g192,Novel04212,g10387,g10634,g6470,Novel04000,g2896,g1525,g5928,g5946,Novel02760,g6783,g5117,Novel04286,g9837,g1121,…
GO:0022857	transmembrane transporter activity	molecular_function	1.5589e-14	3.4125e-11	164	1275	664	8991	g3450,g10041,Novel04629,g8767,g3107,Novel01690,g10691,g9179,g8229,g9370,g9542,g148,Novel00102,g12558,Novel03801,g8827,Novel04005,g6755,g9213,g2360,g10280,g9783,g5551,g12190,g11420,Novel01817,g4164,g12086,g9712,g7237,g10261,g9282,g11123,g1816,g10312,g11521,g1460,g5348,g11253,g3269,g8594,g12189,g3633,g12572,Novel00831,g2666,g2315,g88,g11968,g6875,Novel04532,g34,Novel00115,Novel04414,g6836,g2275,g67…
GO:0005215	transporter activity	molecular_function	1.0779e-13	1.573e-10	164	1275	679	8991	g9647,g87,g5987,Novel01134,g1689,g29,g4792,g6790,g5743,g9561,g503,g5561,g7456,g3193,g9223,g11628,g11150,g1950,g5949,Novel01861,g6364,Novel02177,g5533,g3685,Novel04626,Novel03952,g5946,g11239,g5117,g6783,Novel02760,Novel04286,g1121,g4528,g10387,g10634,Novel04212,g6470,g2896,Novel04000,g5928,g1525,g2925,Novel03412,g192,g1678,g5221,Novel02761,Novel04610,g3724,g10848,g10040,g3362,g2482,Novel02680,Nov…
GO:0005618	cell wall	cellular_component	2.0883e-09	2.2857e-06	29	1275	63	8991	g12671,g11104,g10388,g7333,g6336,g4897,g5891,g958,Novel01223,g12087,g7573,g12669,g12670,g2956,Novel00820,g11278,g4438,g5902,g11902,g1348,g2498,g11103,g12712,g7331,g11704,g7332,g7704,Novel00970,g9171
GO:0009277	fungal-type cell wall	cellular_component	2.9205e-09	2.5572e-06	28	1275	60	8991	g7332,g11704,g9171,g7704,Novel00970,g11902,g5902,g12712,g7331,g1348,g11103,g2498,g11278,Novel00820,g4438,g7333,g6336,g4897,g5891,g958,g10388,g11104,g12671,g12087,g7573,Novel01223,g12670,g12669
GO:0005199	structural constituent of cell wall	molecular_function	7.3545e-09	5.3663e-06	28	1275	62	8991	g11104,g12671,g10388,g958,g4897,g6336,g5891,g7333,g12669,g12670,g7573,g12087,Novel01223,Novel00820,g11278,g4438,g5902,g11902,g1348,g2498,g11103,g7331,g12712,g11704,g7332,Novel00970,g7704,g9171
GO:0030312	external encapsulating structure	cellular_component	2.1648e-08	1.3539e-05	35	1275	93	8991	g7331,g12712,g4072,g11902,g7704,g492,Novel00970,g11704,g12669,g12670,g12087,g7573,g5891,g7333,g11104,Novel00820,g11278,g2956,g6790,g2498,g1348,g11103,g5902,g7302,g9171,g7332,g2617,Novel03129,Novel01223,g958,g6336,g4897,g10388,g12671,g4438
GO:0046906	tetrapyrrole binding	molecular_function	3.6905e-07	0.00020196	64	1275	245	8991	g8088,g10025,Novel00331,g944,g12406,g5108,g7745,g10742,Novel00375,g10820,g10701,g3554,g1014,g6484,Novel03919,g3118,g811,g3955,g7179,g10891,Novel04663,Novel03417,g6406,g12083,g9785,g6688,g1975,Novel03541,g12715,Novel03986,g12716,g4141,g5225,g7381,g4704,g3713,g2883,g3387,g12462,g11141,g11422,g3036,g12075,g6386,g4656,g4528,g48,g1978,g4693,g1738,g10779,g10386,Novel03320,g11313,Novel04286,Novel01639,g…
GO:0031224	intrinsic component of membrane	cellular_component	4.6568e-07	0.00022012	177	1275	905	8991	g5743,g9561,g503,g5846,g6790,g4792,g1689,Novel04302,g5987,g8200,g9647,g4768,g9928,Novel01777,g9184,Novel01861,g627,g5949,g3713,g942,g3791,g9162,g11623,g8840,g7456,g3193,g5561,g11320,g6556,g7040,g9837,g1965,g6783,Novel02760,Novel00439,g542,g1114,Novel03952,Novel04626,g3685,g5533,g192,g4118,g7540,g5928,g10387,g4263,g6006,g10848,g3554,g8980,g3362,g10040,g12136,g12571,g3724,Novel00444,Novel02761,g522…
GO:0016021	integral component of membrane	cellular_component	5.0279e-07	0.00022012	176	1275	900	8991	g11241,Novel04019,Novel00831,g12572,Novel04532,g3579,Novel02249,g88,g2315,Novel04414,g6836,Novel04493,g2339,Novel00115,g34,g1239,Novel01614,g2508,g6700,g8983,g296,g756,g2665,g656,g1948,g5054,g11808,Novel03111,g12705,g3357,g11806,g241,g12503,g2221,Novel02132,g2531,g7361,g8151,Novel00872,g6947,Novel00990,g8472,g2513,g3964,g9785,Novel00419,g8081,g1959,Novel04629,g8767,g10041,g7287,g3450,g9179,g7567,…
GO:0016491	oxidoreductase activity	molecular_function	1.0242e-06	0.00040763	212	1275	1115	8991	g46,Novel03295,Novel01737,g3713,Novel01182,g6109,g5284,g5765,g11291,g5225,g2213,g11141,g1673,g11231,Novel03019,g3036,g33,g8200,g4621,g10923,g12462,g6023,g12108,g4528,g4823,g1978,g47,g4693,Novel01981,g248,g12075,g7540,g1062,g192,g10898,g368,g1114,g2146,g4814,g1015,g11239,g2057,g11913,g7100,g10779,g5033,g1121,g2757,g11313,Novel04286,g10649,g3319,g12456,g10025,g5828,g1638,g5761,g11820,g3820,g1219,g1…
GO:0020037	heme binding	molecular_function	1.302e-06	0.00047501	62	1275	240	8991	g1975,g1237,g4814,Novel04205,g12715,g1308,Novel03541,g1015,g6152,g10779,g1738,g9785,Novel03320,g10386,g6688,Novel04286,g11313,g2757,g2961,g4528,g48,g6406,g12083,g4693,g1978,g12075,g4656,g6386,g7179,g10891,Novel03417,Novel04663,g6484,g11422,Novel03919,g11141,g3118,g811,g3955,g3036,g7745,g10742,Novel00375,g10701,g2883,g10820,g12462,g3387,g3554,g1014,g12406,g5108,g3713,g8088,g10025,Novel03986,g12716…
GO:0050660	flavin adenine dinucleotide binding	molecular_function	5.348e-06	0.001801	49	1275	183	8991	Novel03019,g1985,g2870,g33,g10744,g10417,g1678,g1673,g1219,g842,g3554,g8583,g10390,g925,Novel03295,g6873,g11472,Novel01182,g6824,g122,g46,g2272,g5761,g3820,g1594,g5765,g9727,g1114,g1730,g2146,g3017,g2526,g10482,g5033,g12011,g2253,g2057,Novel03705,g392,g11960,Novel01981,g9558,g5129,g5382,g4823,g10898,g11265,g9999,g2055
GO:0055114	oxidation-reduction process	biological_process	1.1838e-05	0.0037019	192	1275	1022	8991	Novel00375,Novel00097,g7745,g842,g1014,g8583,g10417,Novel03919,g9249,g1985,g3226,g4774,g811,g84,g3118,g6972,g11970,g1594,g8088,g6255,g10580,g944,Novel00331,g3286,g12406,g5989,g6873,g11472,g5108,g6688,g2253,g9704,g8081,g5428,g750,Novel03552,g8152,g1975,g105,g1794,Novel03417,g7046,g10891,g10821,g5241,g6867,g7089,g6163,g4786,g9342,g756,g2061,g3387,g2883,g10390,g10744,g11422,g10548,g1063,g1123,Novel0…
GO:0051234	establishment of localization	biological_process	2.4966e-05	0.0072866	224	1275	1254	8991	g10634,g10387,Novel04212,g6006,g6470,g2896,Novel04000,g5928,g1525,g2925,Novel03412,g192,g3685,g5533,g8246,Novel03952,Novel04626,Novel00439,g5783,g542,g1864,g5946,g5117,g6783,Novel02760,Novel04286,g9837,g5033,g1121,g7040,g5561,g6556,g7456,g3193,g10955,g11623,g9223,g7550,Novel01784,g942,Novel03295,g11628,g11150,g5949,g1950,Novel01861,Novel02177,g6364,g6744,Novel03858,g4768,g9647,g87,Novel04302,Nove…
GO:0006810	transport	biological_process	3.8828e-05	0.010624	222	1275	1249	8991	g3843,g1885,g12379,g7827,g1160,g9564,g5526,Novel03366,g4330,g10727,g1362,Novel03315,g2467,g1730,g1880,g2634,g4395,g6776,Novel03202,g7656,g3179,g11228,g1865,g12337,g7804,g10020,Novel00246,g873,g2482,Novel02680,g12336,g12456,g4780,g643,g8154,g11655,g3673,Novel02302,g1678,Novel01644,Novel02761,g5221,Novel04610,Novel01987,g3724,g10848,g3362,g10040,g10387,g10634,Novel04212,g6006,g6470,g2896,Novel04000…
GO:0003674	molecular_function	molecular_function	6.097e-05	0.015702	1111	1275	7525	8991	g12558,g3567,g1511,g12670,g6999,Novel02888,Novel01918,g1018,g8601,g6506,Novel04687,g9213,g11545,g5702,g2216,g9127,g330,g8229,Novel02273,Novel03855,g3476,Novel01690,Novel00970,g10253,g3004,g6255,g4318,g10608,g1460,g9979,Novel04203,g5989,g4353,g5416,Novel03536,g5108,Novel00097,Novel01817,g2702,g11404,g5606,g12002,g3725,g9108,Novel01203,g7573,Novel00115,Novel00343,Novel03776,g6700,g7423,Novel01502,g…
GO:0071944	cell periphery	cellular_component	7.3928e-05	0.017981	58	1275	250	8991	g2956,Novel04212,Novel00820,g11278,g6765,g11104,Novel04453,g6836,g7333,g5891,Novel00102,g12670,g12669,g9740,g12087,g7573,g11704,g9179,g8604,Novel00439,Novel00970,g7704,g492,g4812,Novel03202,g11902,g7331,g12712,g4072,Novel02000,g4438,g8840,g3713,g10388,g12671,g958,g4897,g6336,Novel02132,g4780,g627,Novel01223,Novel03129,g2617,g9647,g7332,Novel04302,g7302,g9171,g5902,g5054,g6790,g1348,g3724,g2498,g1…
GO:0051179	localization	biological_process	8.369e-05	0.019284	228	1275	1302	8991	g3724,g10040,g3362,g10848,Novel04610,Novel01987,g5221,Novel02761,g1678,Novel01644,g4780,g8154,g643,g11655,g3673,Novel02302,g12456,g12336,Novel02680,g2482,g7804,g12337,g873,Novel00246,g10020,g3179,g11228,g1865,g8950,Novel03202,g2634,g1880,g4395,g6776,g7656,g1730,g2467,Novel03315,g1362,g10727,g9564,g1160,g4330,g5526,Novel03366,g7827,g1885,g12379,g3843,g6175,g6790,g503,g5846,g9561,g5743,g29,g4792,No…
GO:0005506	iron ion binding	molecular_function	0.00010485	0.022953	51	1275	212	8991	g1014,g3387,g12462,g10820,g2883,g10701,Novel00375,g10742,g7745,g3036,g811,g3118,g11141,Novel03919,g11422,g6484,g944,g7381,g4141,Novel00331,g2213,g11970,Novel03986,g8088,g3713,g9242,g5108,g2757,Novel04286,g6688,Novel03320,g1738,g10779,g6152,g3785,Novel03541,g1015,g1308,g10713,g1237,g4814,g1975,Novel04663,g10891,g7179,g6386,g12075,g4693,g6406,g6163,g48
GO:0016705	oxidoreductase activity, acting on paired donors, with incorporation or reduction of molecular oxygen	molecular_function	0.00017243	0.035947	52	1275	222	8991	Novel04286,g2757,g10779,g1738,Novel03320,g2253,g1308,Novel03541,g1015,g6152,g1975,g4814,g1114,g1237,g10891,Novel04663,g12075,g7179,g6386,g4693,g6406,g11078,g48,g5129,g2883,g10701,g10820,g12462,g3387,g3554,g1014,g7745,g10742,Novel00097,g811,g3118,g3036,g2870,g6484,g1678,g1673,Novel03919,g11422,g11141,Novel00331,g4141,g7381,g11291,g944,g8088,Novel03986,g5108
GO:0016597	amino acid binding	molecular_function	0.00054665	0.10569	5	1275	7	8991	g629,g10750,Novel01432,g10568,g3552
GO:0010333	terpene synthase activity	molecular_function	0.00055523	0.10569	6	1275	9	8991	g11724,g92,g4353,g86,g12224,g12636
GO:0004252	serine-type endopeptidase activity	molecular_function	0.0010366	0.18908	17	1275	56	8991	g7935,g1263,g8088,g1638,g8061,g2342,g10734,Novel02380,g9461,g2956,g4566,Novel01502,g9934,g7720,Novel02603,g8118,g2606
GO:0016020	membrane	cellular_component	0.0013162	0.2305	277	1275	1679	8991	g88,g2315,g11968,g11337,Novel04532,Novel04019,g296,Novel01085,g4564,g2956,g30,g1239,g2339,Novel04493,g6836,g2275,Novel04414,g241,g11806,g2617,g3357,Novel03111,Novel00566,g11808,Novel04410,g1948,g656,g2763,g5054,Novel00544,g6947,g7361,g2531,g8151,g11681,g63,g2221,g4455,g12070,g10691,g7567,g9179,g3450,g7287,Novel04629,g3190,g10041,g1959,g8081,Novel00419,g3964,g2513,g2360,g6755,g8932,Novel03271,g676…
GO:0004553	hydrolase activity, hydrolyzing O-glycosyl compounds	molecular_function	0.0019806	0.3335	43	1275	196	8991	g12315,g2652,g6311,g11311,g3315,g6871,g399,g8599,g10118,g1705,g11525,g6788,g3951,g4786,g9152,Novel04616,g3960,g1758,g5030,g2976,g3037,g6630,g2446,g3639,g9830,g3741,g3324,g9560,g357,g12370,g9881,g7832,g9127,g7062,g8118,g1944,g1211,g9946,g3621,g3095,g12036,g11337,g9799
GO:0016798	hydrolase activity, acting on glycosyl bonds	molecular_function	0.0022924	0.37171	44	1275	203	8991	g3639,g3741,g9830,g3324,g9560,g357,g12370,g9881,g7832,g2976,g3037,g6630,g2446,g3621,Novel01433,g9946,g3095,g11337,g12036,g9799,g9127,g7062,g8118,g1944,g1211,g3315,g6871,g399,g8599,g10118,g1705,g11525,g6788,g12315,g2652,g6311,g11311,g9152,g3960,Novel04616,g1758,g5030,g3951,g4786
GO:0071949	FAD binding	molecular_function	0.002541	0.38552	20	1275	73	8991	g842,g5033,g3554,g10390,g925,g1985,g33,g1730,g10744,g1114,g2526,g1219,g3820,g9999,g11472,g392,Novel01981,g122,g4823,g5382
GO:0015399	primary active transmembrane transporter activity	molecular_function	0.0025537	0.38552	19	1275	73	8991	g5949,g12503,g192,g1239,Novel02680,g3269,g6700,g6783,g5743,g3450,g9647,g7237,g5817,g12705,g5533,g10261,g2315,g5221,g241
GO:0000041	transition metal ion transport	biological_process	0.0027541	0.40192	14	1275	46	8991	Novel03801,g2275,g9785,g1160,Novel00246,g10020,g3724,Novel00102,Novel00831,g6006,g11968,g6755,g6875,g2634
GO:0003824	catalytic activity	molecular_function	0.0030057	0.42449	639	1275	4203	8991	Novel00264,g3723,g7804,Novel01769,g7053,g4331,g7656,Novel01433,g3095,g9727,g5895,g3237,g8575,g4688,g3843,g12357,g11307,g6406,Novel03060,g8685,g8635,Novel03705,g1222,g11334,g10778,g1219,g1678,g968,g4440,g9152,g1072,g5221,g7380,g5308,g7192,g3438,Novel02302,Novel00048,g3319,g50,g1944,g7100,g10779,g5033,g1114,g10357,g11012,g1591,g7540,g10898,g4528,g2026,g47,g1978,g3863,g3324,g12643,g4621,g2298,g4913,…
GO:0046915	transition metal ion transmembrane transporter activity	molecular_function	0.0038329	0.52438	12	1275	38	8991	g6755,g11968,g6875,g2634,Novel03801,g1160,g2275,g10020,Novel00246,g3724,Novel00102,Novel00831
GO:0008236	serine-type peptidase activity	molecular_function	0.0044363	0.55491	33	1275	148	8991	g8118,g4567,g572,g2606,g330,g11526,g1263,g2572,g11381,g8061,g10734,Novel02380,g2956,g2246,g9216,Novel01502,g9934,g4686,g12604,g9023,g7380,g8088,g7935,g1638,g38,g2342,g5605,g9461,g4566,Novel01611,g7720,Novel02603,g1026
GO:0016825	hydrolase activity, acting on acid phosphorus-nitrogen bonds	molecular_function	0.0044363	0.55491	33	1275	148	8991	g7380,g9023,g12604,g4566,g5605,g9461,Novel02603,g1026,Novel01611,g7720,g38,g7935,g8088,g1638,g2342,g330,g4567,g2606,g572,g11526,g8118,g2246,g2956,g4686,g9216,Novel01502,g9934,g11381,g8061,g1263,g2572,Novel02380,g10734
GO:0017171	serine hydrolase activity	molecular_function	0.0044363	0.55491	33	1275	148	8991	g9934,g9216,Novel01502,g4686,g2956,g2246,g10734,Novel02380,g2572,g1263,g8061,g11381,g11526,g572,g2606,g4567,g330,g8118,g7720,Novel01611,g1026,Novel02603,g5605,g9461,g4566,g2342,g1638,g8088,g7935,g38,g7380,g12604,g9023
GO:0006979	response to oxidative stress	biological_process	0.0047239	0.56882	13	1275	42	8991	g1978,g12083,g8574,g9179,g12406,g3190,g11313,g5225,g3554,g2961,g503,g10025,g10386
GO:0016838	carbon-oxygen lyase activity, acting on phosphates	molecular_function	0.0048073	0.56882	7	1275	16	8991	g92,g4353,g12224,g12636,g86,g11724,g1511
GO:0008272	sulfate transport	biological_process	0.0052457	0.57414	4	1275	7	8991	Novel00115,g34,g6790,g10691
GO:0015116	sulfate transmembrane transporter activity	molecular_function	0.0052457	0.57414	4	1275	7	8991	g34,Novel00115,g6790,g10691
GO:0072348	sulfur compound transport	biological_process	0.0052457	0.57414	4	1275	7	8991	g34,g6790,Novel00115,g10691
GO:0005975	carbohydrate metabolic process	biological_process	0.0065328	0.68117	75	1275	402	8991	g7540,g2976,g83,g6172,g2026,g7200,g9881,g357,g3324,g3863,g7423,g3639,g1211,g10228,g1944,g8118,Novel00795,g9792,g12036,g12723,g4432,g2652,g5049,g7957,g1705,g11525,g10118,Novel03544,g3315,Novel00739,g4786,g1780,g3951,g6062,g297,g1758,Novel04616,g3960,g4668,Novel03019,g2446,g8325,g10127,g6630,g11095,g3037,g3843,g5272,g12370,g9560,g3741,g9830,g2172,g7062,g9127,Novel04024,g9799,g3095,g10253,g3621,g994…
GO:0042597	periplasmic space	cellular_component	0.0065347	0.68117	7	1275	17	8991	g3713,g6688,Novel00375,g6882,g1638,g5989,Novel00906
GO:0005381	iron ion transmembrane transporter activity	molecular_function	0.0077662	0.77492	4	1275	7	8991	g10020,Novel00246,g3724,Novel00831
GO:0009617	response to bacterium	biological_process	0.0080014	0.77492	15	1275	58	8991	g6156,g796,g5749,g8635,g12643,g3350,g5817,g11222,g8135,Novel01162,g4755,g641,g6972,g1591,g1263
GO:0042742	defense response to bacterium	biological_process	0.0080014	0.77492	15	1275	58	8991	g11222,g5817,Novel01162,g8135,g6156,g796,g5749,g8635,g12643,g3350,g641,g6972,g1591,g1263,g4755
GO:0050661	NADP binding	molecular_function	0.0082024	0.77492	14	1275	50	8991	g10548,g5129,g3286,g1114,g12108,g7053,g1678,g1673,g2870,g4774,g2253,g10346,g8845,g10390
GO:0031984	organelle subcompartment	cellular_component	0.0084961	0.77492	3	1275	4	8991	g12571,g45,g6744
GO:0098791	Golgi apparatus subcompartment	cellular_component	0.0084961	0.77492	3	1275	4	8991	g45,g12571,g6744
GO:0019321	pentose metabolic process	biological_process	0.010103	0.86731	3	1275	4	8991	g3621,Novel04616,g357
GO:0019566	arabinose metabolic process	biological_process	0.010103	0.86731	3	1275	4	8991	g357,Novel04616,g3621
GO:0046373	L-arabinose metabolic process	biological_process	0.010103	0.86731	3	1275	4	8991	Novel04616,g357,g3621
GO:0004571	mannosyl-oligosaccharide 1,2-alpha-mannosidase activity	molecular_function	0.010573	0.87335	4	1275	7	8991	g5030,g7832,g11337,g9152
GO:0015924	mannosyl-oligosaccharide mannosidase activity	molecular_function	0.010573	0.87335	4	1275	7	8991	g9152,g5030,g7832,g11337
GO:0016638	oxidoreductase activity, acting on the CH-NH2 group of donors	molecular_function	0.011411	0.92517	7	1275	20	8991	g8152,g5989,g1638,Novel00544,g6109,g5428,g10658
GO:0042626	ATPase-coupled transmembrane transporter activity	molecular_function	0.011704	0.92531	16	1275	66	8991	g3450,g5743,g6783,g5221,g2315,g10261,g5817,g12705,g9647,g192,g12503,g5949,g6700,g3269,Novel02680,g1239
GO:0022804	active transmembrane transporter activity	molecular_function	0.011836	0.92531	26	1275	122	8991	g5551,g6783,g9561,g5743,g3362,g10040,Novel00566,g3450,g7237,g9647,g5817,g12086,g12705,g5533,g10261,g2315,g5221,g241,g5949,g12503,g11150,g192,g1239,Novel02680,g3269,g6700
GO:0035240	dopamine binding	molecular_function	0.014392	1	2	1275	2	8991	Novel01432,g10750
GO:0072341	modified amino acid binding	molecular_function	0.014392	1	2	1275	2	8991	Novel01432,g10750
GO:0072544	L-DOPA binding	molecular_function	0.014392	1	2	1275	2	8991	g10750,Novel01432
GO:0072545	tyrosine binding	molecular_function	0.014392	1	2	1275	2	8991	g10750,Novel01432
GO:1901338	catecholamine binding	molecular_function	0.014392	1	2	1275	2	8991	g10750,Novel01432
GO:0006826	iron ion transport	biological_process	0.015555	1	6	1275	16	8991	g10020,Novel00246,Novel00831,g3724,g9785,g6006
GO:0031406	carboxylic acid binding	molecular_function	0.015603	1	6	1275	16	8991	g640,g10750,g629,Novel01432,g3552,g10568
GO:0043177	organic acid binding	molecular_function	0.015603	1	6	1275	16	8991	g3552,g10568,g640,g10750,Novel01432,g629
GO:0018143	nucleic acid-protein covalent cross-linking	biological_process	0.016256	1	2	1275	2	8991	g731,g4067
GO:1901682	sulfur compound transmembrane transporter activity	molecular_function	0.018467	1	4	1275	9	8991	g10691,Novel00115,g34,g6790
GO:1901606	alpha-amino acid catabolic process	biological_process	0.019089	1	5	1275	12	8991	Novel03137,g6109,g1591,g12233,g5428
GO:0004601	peroxidase activity	molecular_function	0.019541	1	15	1275	59	8991	g2961,Novel03417,g5225,g731,g3554,g12,g11313,g4656,g10386,g10025,g12083,g3319,g1978,g12406,g4528
GO:0001836	release of cytochrome c from mitochondria	biological_process	0.020932	1	2	1275	2	8991	g3723,g4855
GO:0008637	apoptotic mitochondrial changes	biological_process	0.020932	1	2	1275	2	8991	g4855,g3723
GO:0010821	regulation of mitochondrion organization	biological_process	0.020932	1	2	1275	2	8991	g4855,g3723
GO:0010822	positive regulation of mitochondrion organization	biological_process	0.020932	1	2	1275	2	8991	g4855,g3723
GO:0090199	regulation of release of cytochrome c from mitochondria	biological_process	0.020932	1	2	1275	2	8991	g3723,g4855
GO:0090200	positive regulation of release of cytochrome c from mitochondria	biological_process	0.020932	1	2	1275	2	8991	g4855,g3723
GO:2001233	regulation of apoptotic signaling pathway	biological_process	0.020932	1	2	1275	2	8991	g4855,g3723
GO:2001235	positive regulation of apoptotic signaling pathway	biological_process	0.020932	1	2	1275	2	8991	g3723,g4855
GO:0019730	antimicrobial humoral response	biological_process	0.021231	1	2	1275	2	8991	g8635,g5749
GO:0019731	antibacterial humoral response	biological_process	0.021231	1	2	1275	2	8991	g8635,g5749
GO:0000334	3-hydroxyanthranilate 3,4-dioxygenase activity	molecular_function	0.021433	1	2	1275	2	8991	g11970,g10713
GO:0019491	ectoine biosynthetic process	biological_process	0.021433	1	2	1275	2	8991	g10713,g11970
GO:0033990	ectoine synthase activity	molecular_function	0.021433	1	2	1275	2	8991	g10713,g11970
GO:0042399	ectoine metabolic process	biological_process	0.021433	1	2	1275	2	8991	g11970,g10713
GO:0004018	N6-(1,2-dicarboxyethyl)AMP AMP-lyase (fumarate-forming) activity	molecular_function	0.021434	1	2	1275	2	8991	g7867,g12547
GO:0004484	mRNA guanylyltransferase activity	molecular_function	0.021506	1	2	1275	2	8991	g10126,g7200
GO:0044409	entry into host	biological_process	0.023054	1	6	1275	17	8991	g11880,g11278,g10897,g10066,g8950,g5783
GO:0046718	viral entry into host cell	biological_process	0.023054	1	6	1275	17	8991	g10897,g11278,g11880,g5783,g8950,g10066
GO:0046556	alpha-L-arabinofuranosidase activity	molecular_function	0.023074	1	3	1275	5	8991	g3621,Novel04616,g357
GO:0019748	secondary metabolic process	biological_process	0.024325	1	9	1275	31	8991	Novel03678,Novel02481,Novel03679,g10104,Novel02259,Novel01193,g11834,g4187,Novel02394
GO:0016684	oxidoreductase activity, acting on peroxide as acceptor	molecular_function	0.025681	1	17	1275	72	8991	g4656,g10025,Novel03417,g731,g5225,g12406,g4528,g12083,g3319,g1978,g10386,g2961,g3554,g12,g11313,g11231,g105
GO:0044550	secondary metabolite biosynthetic process	biological_process	0.027472	1	7	1275	22	8991	Novel02259,g4187,Novel02394,Novel03678,Novel01193,Novel02481,Novel03679
GO:0070008	serine-type exopeptidase activity	molecular_function	0.028715	1	11	1275	43	8991	g9461,g572,g2246,g9216,Novel01502,g2572,g1638,g11381,g38,g8061,g10734
GO:0009123	nucleoside monophosphate metabolic process	biological_process	0.028741	1	4	1275	9	8991	g7867,Novel01944,g12433,g12547
GO:0009124	nucleoside monophosphate biosynthetic process	biological_process	0.028741	1	4	1275	9	8991	g7867,Novel01944,g12433,g12547
GO:0009156	ribonucleoside monophosphate biosynthetic process	biological_process	0.028741	1	4	1275	9	8991	g12433,g12547,g7867,Novel01944
GO:0009161	ribonucleoside monophosphate metabolic process	biological_process	0.028741	1	4	1275	9	8991	g12547,g12433,Novel01944,g7867
GO:0016835	carbon-oxygen lyase activity	molecular_function	0.030833	1	11	1275	42	8991	g12357,g4353,g12636,g10713,g86,g12224,g11724,g83,g1511,g92,g11970
GO:0016614	oxidoreductase activity, acting on CH-OH group of donors	molecular_function	0.037702	1	35	1275	183	8991	g3286,Novel03295,g12535,g11472,g1806,g10025,g5284,g1594,g5761,g10744,g3226,g4774,g10346,g6023,g9558,g1458,g12108,g4823,g47,g392,Novel03705,Novel01981,g7046,g10898,g11265,g1730,g1114,g3017,g4331,g4381,g7656,g2253,g2057,g10649,g750
GO:0048646	anatomical structure formation involved in morphogenesis	biological_process	0.037837	1	7	1275	24	8991	g12361,g2617,Novel03129,g8866,g2698,g6790,g3191
GO:0043531	ADP binding	molecular_function	0.038605	1	12	1275	51	8991	Novel01622,g5532,g5239,Novel01495,g6529,g11228,g5607,Novel01273,g2499,g4971,g5846,Novel04038
GO:0006077	(1->6)-beta-D-glucan metabolic process	biological_process	0.039726	1	5	1275	14	8991	Novel00739,g10228,g7957,g83,g473
GO:0006078	(1->6)-beta-D-glucan biosynthetic process	biological_process	0.039726	1	5	1275	14	8991	g7957,g473,g83,g10228,Novel00739
GO:0009403	toxin biosynthetic process	biological_process	0.042491	1	6	1275	19	8991	Novel03679,Novel02481,Novel01193,Novel03678,Novel02394,Novel02259
GO:0009116	nucleoside metabolic process	biological_process	0.042793	1	7	1275	24	8991	g7644,g12595,g7047,g12433,g47,g10778,g12543
GO:1901657	glycosyl compound metabolic process	biological_process	0.042793	1	7	1275	24	8991	g12595,g7047,g47,g12543,g10778,g12433,g7644
GO:1901264	carbohydrate derivative transport	biological_process	0.042824	1	4	1275	10	8991	g756,g9542,g1689,g1880
GO:0009404	toxin metabolic process	biological_process	0.043901	1	7	1275	24	8991	Novel02394,g10104,Novel02259,Novel03679,Novel01193,Novel02481,Novel03678
GO:0016125	sterol metabolic process	biological_process	0.044383	1	6	1275	19	8991	g192,g3237,g6584,g7540,g7567,Novel00097
GO:0005802	trans-Golgi network	cellular_component	0.045538	1	2	1275	3	8991	g6744,g45
GO:0006893	Golgi to plasma membrane transport	biological_process	0.045538	1	2	1275	3	8991	g45,g6744
GO:0032880	regulation of protein localization	biological_process	0.045538	1	2	1275	3	8991	g6744,g45
GO:0042996	regulation of Golgi to plasma membrane protein transport	biological_process	0.045538	1	2	1275	3	8991	g45,g6744
GO:0042998	positive regulation of Golgi to plasma membrane protein transport	biological_process	0.045538	1	2	1275	3	8991	g6744,g45
GO:0043001	Golgi to plasma membrane protein transport	biological_process	0.045538	1	2	1275	3	8991	g6744,g45
GO:0051222	positive regulation of protein transport	biological_process	0.045538	1	2	1275	3	8991	g45,g6744
GO:0051223	regulation of protein transport	biological_process	0.045538	1	2	1275	3	8991	g6744,g45
GO:0060341	regulation of cellular localization	biological_process	0.045538	1	2	1275	3	8991	g45,g6744
GO:0061951	establishment of protein localization to plasma membrane	biological_process	0.045538	1	2	1275	3	8991	g6744,g45
GO:0070201	regulation of establishment of protein localization	biological_process	0.045538	1	2	1275	3	8991	g6744,g45
GO:0071253	connexin binding	molecular_function	0.045538	1	2	1275	3	8991	g6744,g45
GO:0072659	protein localization to plasma membrane	biological_process	0.045538	1	2	1275	3	8991	g6744,g45
GO:0090087	regulation of peptide transport	biological_process	0.045538	1	2	1275	3	8991	g45,g6744
GO:0098876	vesicle-mediated transport to the plasma membrane	biological_process	0.045538	1	2	1275	3	8991	g6744,g45
GO:1903076	regulation of protein localization to plasma membrane	biological_process	0.045538	1	2	1275	3	8991	g45,g6744
GO:1903078	positive regulation of protein localization to plasma membrane	biological_process	0.045538	1	2	1275	3	8991	g6744,g45
GO:1903827	regulation of cellular protein localization	biological_process	0.045538	1	2	1275	3	8991	g6744,g45
GO:1903829	positive regulation of cellular protein localization	biological_process	0.045538	1	2	1275	3	8991	g45,g6744
GO:1904375	regulation of protein localization to cell periphery	biological_process	0.045538	1	2	1275	3	8991	g45,g6744
GO:1904377	positive regulation of protein localization to cell periphery	biological_process	0.045538	1	2	1275	3	8991	g6744,g45
GO:1904951	positive regulation of establishment of protein localization	biological_process	0.045538	1	2	1275	3	8991	g6744,g45
GO:1905475	regulation of protein localization to membrane	biological_process	0.045538	1	2	1275	3	8991	g45,g6744
GO:1905477	positive regulation of protein localization to membrane	biological_process	0.045538	1	2	1275	3	8991	g45,g6744
GO:1990778	protein localization to cell periphery	biological_process	0.045538	1	2	1275	3	8991	g6744,g45
GO:0008320	protein transmembrane transporter activity	molecular_function	0.046521	1	3	1275	7	8991	g5533,g7237,g241
GO:0015450	P-P-bond-hydrolysis-driven protein transmembrane transporter activity	molecular_function	0.046521	1	3	1275	7	8991	g7237,g5533,g241
GO:0140318	protein transporter activity	molecular_function	0.046521	1	3	1275	7	8991	g7237,g5533,g241
GO:1904680	peptide transmembrane transporter activity	molecular_function	0.046521	1	3	1275	7	8991	g241,g7237,g5533
GO:0031419	cobalamin binding	molecular_function	0.047112	1	2	1275	3	8991	Novel01639,g4704
GO:0034755	iron ion transmembrane transport	biological_process	0.047481	1	2	1275	3	8991	g10020,g3724
GO:0000302	response to reactive oxygen species	biological_process	0.050884	1	2	1275	3	8991	g9179,g503
GO:1901031	regulation of response to reactive oxygen species	biological_process	0.050884	1	2	1275	3	8991	g503,g9179
GO:1902882	regulation of response to oxidative stress	biological_process	0.050884	1	2	1275	3	8991	g503,g9179
GO:0008131	primary amine oxidase activity	molecular_function	0.051357	1	2	1275	3	8991	g8152,g10658
GO:0016641	oxidoreductase activity, acting on the CH-NH2 group of donors, oxygen as acceptor	molecular_function	0.051357	1	2	1275	3	8991	g10658,g8152
GO:0004375	glycine dehydrogenase (decarboxylating) activity	molecular_function	0.051571	1	2	1275	3	8991	g6109,g5428
GO:0006544	glycine metabolic process	biological_process	0.051571	1	2	1275	3	8991	g6109,g5428
GO:0006546	glycine catabolic process	biological_process	0.051571	1	2	1275	3	8991	g6109,g5428
GO:0009071	serine family amino acid catabolic process	biological_process	0.051571	1	2	1275	3	8991	g5428,g6109
GO:0016642	oxidoreductase activity, acting on the CH-NH2 group of donors, disulfide as acceptor	molecular_function	0.051571	1	2	1275	3	8991	g6109,g5428
GO:0009653	anatomical structure morphogenesis	biological_process	0.053165	1	10	1275	41	8991	g6790,g3191,g2698,g8866,Novel02829,Novel03129,g9551,g2617,Novel00098,g12361
GO:0030058	amine dehydrogenase activity	molecular_function	0.054424	1	2	1275	3	8991	g1638,g5989
GO:0016209	antioxidant activity	molecular_function	0.055293	1	19	1275	90	8991	g2961,g3554,g12,g10000,g11313,g10386,g7100,g105,g11231,Novel03417,g5225,g731,g4656,g10025,g12083,g1978,g3319,g12406,g4528
GO:0006004	fucose metabolic process	biological_process	0.055779	1	2	1275	3	8991	g3843,Novel00795
GO:0008736	L-fucose isomerase activity	molecular_function	0.055779	1	2	1275	3	8991	g3843,Novel00795
GO:0097190	apoptotic signaling pathway	biological_process	0.057239	1	2	1275	3	8991	g3723,g4855
GO:0097193	intrinsic apoptotic signaling pathway	biological_process	0.057239	1	2	1275	3	8991	g3723,g4855
GO:0004175	endopeptidase activity	molecular_function	0.05736	1	44	1275	248	8991	g9179,Novel02118,g2606,g105,g7362,g8779,Novel04507,g8118,g1211,g873,g9983,g2956,g6755,g8685,g9934,Novel01502,g8983,g8061,g3537,Novel03560,g1263,g4465,g9370,Novel02380,g6929,g6579,g10734,g4768,g4164,g10054,g6533,g4566,g9461,g3269,Novel02603,g3713,g7720,g10513,g1638,g8088,g7935,g7192,g6618,g2342
GO:0006370	7-methylguanosine mRNA capping	biological_process	0.058174	1	2	1275	3	8991	g7200,g10126
GO:0008192	RNA guanylyltransferase activity	molecular_function	0.058189	1	2	1275	3	8991	g10126,g7200
GO:0070568	guanylyltransferase activity	molecular_function	0.058189	1	2	1275	3	8991	g7200,g10126
GO:0003849	3-deoxy-7-phosphoheptulonate synthase activity	molecular_function	0.058194	1	2	1275	3	8991	g11161,Novel04471
GO:0004061	arylformamidase activity	molecular_function	0.058229	1	2	1275	3	8991	g1591,g12233
GO:0006569	tryptophan catabolic process	biological_process	0.058229	1	2	1275	3	8991	g12233,g1591
GO:0009310	amine catabolic process	biological_process	0.058229	1	2	1275	3	8991	g12233,g1591
GO:0019441	tryptophan catabolic process to kynurenine	biological_process	0.058229	1	2	1275	3	8991	g12233,g1591
GO:0042402	cellular biogenic amine catabolic process	biological_process	0.058229	1	2	1275	3	8991	g1591,g12233
GO:0042436	indole-containing compound catabolic process	biological_process	0.058229	1	2	1275	3	8991	g12233,g1591
GO:0042537	benzene-containing compound metabolic process	biological_process	0.058229	1	2	1275	3	8991	g12233,g1591
GO:0046218	indolalkylamine catabolic process	biological_process	0.058229	1	2	1275	3	8991	g1591,g12233
GO:0070189	kynurenine metabolic process	biological_process	0.058229	1	2	1275	3	8991	g12233,g1591
GO:0005845	mRNA cap binding complex	cellular_component	0.058229	1	2	1275	3	8991	g10973,g7999
GO:0034518	RNA cap binding complex	cellular_component	0.058229	1	2	1275	3	8991	g10973,g7999
GO:0033735	aspartate dehydrogenase activity	molecular_function	0.05993	1	1	1275	1	8991	Novel00544
GO:0003950	NAD+ ADP-ribosyltransferase activity	molecular_function	0.06012	1	4	1275	11	8991	g808,g11163,g11148,Novel00264
GO:0043934	sporulation	biological_process	0.061868	1	4	1275	11	8991	g8866,g9370,g3217,g12361
GO:0072527	pyrimidine-containing compound metabolic process	biological_process	0.061949	1	5	1275	16	8991	g12708,g7047,g1462,Novel01944,Novel00994
GO:0004559	alpha-mannosidase activity	molecular_function	0.061954	1	4	1275	11	8991	g9152,g5030,g7832,g11337
GO:0015923	mannosidase activity	molecular_function	0.061954	1	4	1275	11	8991	g9152,g11337,g7832,g5030
GO:0007005	mitochondrion organization	biological_process	0.062462	1	11	1275	48	8991	g10596,g8718,g3450,g4855,g3723,g4917,g2617,g10244,Novel02164,g6764,Novel02603
GO:0006959	humoral immune response	biological_process	0.062818	1	3	1275	7	8991	g8635,g5749,Novel01162
GO:0015103	inorganic anion transmembrane transporter activity	molecular_function	0.063725	1	6	1275	22	8991	g3843,g30,Novel00115,g34,g6790,g10691
GO:0009452	7-methylguanosine RNA capping	biological_process	0.064424	1	4	1275	11	8991	g10188,g7999,g7200,g10126
GO:0036260	RNA capping	biological_process	0.064424	1	4	1275	11	8991	g10126,g7200,g10188,g7999
GO:0005375	copper ion transmembrane transporter activity	molecular_function	0.064623	1	4	1275	11	8991	g6755,g2634,Novel03801,g1160
GO:0035434	copper ion transmembrane transport	biological_process	0.064623	1	4	1275	11	8991	g6755,g2634,Novel03801,g1160
GO:0005338	nucleotide-sugar transmembrane transporter activity	molecular_function	0.06471	1	3	1275	7	8991	g1880,g1689,g9542
GO:0015165	pyrimidine nucleotide-sugar transmembrane transporter activity	molecular_function	0.06471	1	3	1275	7	8991	g1880,g9542,g1689
GO:0015780	nucleotide-sugar transmembrane transport	biological_process	0.06471	1	3	1275	7	8991	g1880,g9542,g1689
GO:0090481	pyrimidine nucleotide-sugar transmembrane transport	biological_process	0.06471	1	3	1275	7	8991	g1880,g1689,g9542
GO:0009126	purine nucleoside monophosphate metabolic process	biological_process	0.065317	1	3	1275	7	8991	g7867,g12547,g12433
GO:0009127	purine nucleoside monophosphate biosynthetic process	biological_process	0.065317	1	3	1275	7	8991	g12433,g12547,g7867
GO:0009167	purine ribonucleoside monophosphate metabolic process	biological_process	0.065317	1	3	1275	7	8991	g7867,g12547,g12433
GO:0009168	purine ribonucleoside monophosphate biosynthetic process	biological_process	0.065317	1	3	1275	7	8991	g12433,g12547,g7867
GO:0043167	ion binding	molecular_function	0.066498	1	335	1275	2236	8991	g12446,g811,g1985,g1772,g4164,g5030,g9095,g2702,g5108,g11472,g4353,g11163,g4192,Novel00331,g2169,Novel01432,g1594,g10263,g3815,g11970,g6719,g10253,g3367,g8152,Novel02391,Novel02405,g147,g6764,Novel01957,g1018,g2014,g10821,g4465,g10596,g2021,Novel01021,g5239,g3552,g11846,g4068,g11422,g12705,g10390,g11183,g3373,g3387,Novel01622,Novel03034,Novel03618,g122,g12723,g7381,g12503,Novel03986,g6152,g2019,N…
GO:0030001	metal ion transport	biological_process	0.068904	1	29	1275	155	8991	g6006,g1885,g1458,g392,g6755,Novel03295,g1160,g2275,g10646,Novel03801,g6972,Novel00102,Novel02302,g9179,g1730,g6776,g2634,g6875,g4164,g11968,g9785,g4792,Novel00831,g3724,Novel00246,g10020,g503,g5033,g873
GO:0030414	peptidase inhibitor activity	molecular_function	0.070626	1	8	1275	32	8991	Novel01134,Novel04531,Novel03247,Novel00098,Novel01944,g5892,g10596,Novel04055
GO:0061134	peptidase regulator activity	molecular_function	0.070626	1	8	1275	32	8991	Novel04055,g10596,Novel03247,Novel01134,Novel04531,g5892,Novel01944,Novel00098
GO:0004930	G protein-coupled receptor activity	molecular_function	0.073609	1	8	1275	32	8991	g11241,Novel01817,g8081,Novel01432,g12087,g10750,Novel02249,g9162
GO:0030289	protein phosphatase 4 complex	cellular_component	0.079782	1	4	1275	12	8991	g9179,g124,g10596,g503
GO:0007349	cellularization	biological_process	0.080057	1	2	1275	4	8991	g3191,g2698
GO:0004866	endopeptidase inhibitor activity	molecular_function	0.080214	1	7	1275	27	8991	Novel03247,Novel04531,Novel01134,Novel01944,g5892,Novel04055,g10596
GO:0061135	endopeptidase regulator activity	molecular_function	0.080214	1	7	1275	27	8991	Novel01944,Novel04055,g5892,g10596,Novel03247,Novel01134,Novel04531
GO:0016763	transferase activity, transferring pentosyl groups	molecular_function	0.080605	1	6	1275	22	8991	g808,Novel00264,g11148,g12200,g11163,g92
GO:1901505	carbohydrate derivative transmembrane transporter activity	molecular_function	0.080986	1	4	1275	12	8991	g756,g1689,g9542,g1880
GO:0005664	nuclear origin of replication recognition complex	cellular_component	0.082213	1	4	1275	12	8991	g503,g2617,g9179,g8640
GO:0043385	mycotoxin metabolic process	biological_process	0.086253	1	5	1275	17	8991	Novel03679,Novel02481,Novel03678,Novel02394,Novel02259
GO:0043386	mycotoxin biosynthetic process	biological_process	0.086253	1	5	1275	17	8991	Novel03679,Novel02481,Novel03678,Novel02394,Novel02259
GO:0045005	DNA-dependent DNA replication maintenance of fidelity	biological_process	0.086341	1	2	1275	4	8991	g1121,g9925
GO:0060089	molecular transducer activity	molecular_function	0.086646	1	12	1275	57	8991	g9162,Novel03060,Novel02249,g10750,g9694,g12087,g7658,g939,g8081,Novel01432,Novel01817,g11241
GO:0051050	positive regulation of transport	biological_process	0.088263	1	2	1275	4	8991	g45,g6744
GO:0006892	post-Golgi vesicle-mediated transport	biological_process	0.088682	1	2	1275	4	8991	g45,g6744
GO:0015093	ferrous iron transmembrane transporter activity	molecular_function	0.088961	1	2	1275	4	8991	Novel00246,Novel00831
GO:0072509	divalent inorganic cation transmembrane transporter activity	molecular_function	0.088961	1	2	1275	4	8991	Novel00246,Novel00831
GO:0016702	oxidoreductase activity, acting on single donors with incorporation of molecular oxygen, incorporation of two atoms of oxygen	molecular_function	0.089453	1	5	1275	17	8991	g4327,g12571,g2213,g11970,g10713
GO:0006935	chemotaxis	biological_process	0.089976	1	3	1275	8	8991	Novel02829,g939,g9551
GO:0042330	taxis	biological_process	0.089976	1	3	1275	8	8991	Novel02829,g9551,g939
GO:0019208	phosphatase regulator activity	molecular_function	0.094932	1	8	1275	34	8991	g4780,g503,g10596,g11785,g656,g3713,g124,g9179
GO:0051273	beta-glucan metabolic process	biological_process	0.09635	1	6	1275	23	8991	g10228,Novel00739,g3960,g83,g473,g7957
GO:0004127	cytidylate kinase activity	molecular_function	0.09736	1	3	1275	8	8991	Novel01273,g4971,g5532
GO:0008238	exopeptidase activity	molecular_function	0.097703	1	12	1275	58	8991	g572,g9461,g2246,g3819,g9216,Novel01502,g2572,g1638,g8061,g11381,g38,g10734
GO:0042887	amide transmembrane transporter activity	molecular_function	0.101	1	3	1275	9	8991	g7237,g5533,g241
GO:0008984	protein-glutamate methylesterase activity	molecular_function	0.10238	1	1	1275	1	8991	g939
GO:0051723	protein methylesterase activity	molecular_function	0.10238	1	1	1275	1	8991	g939
GO:0005351	carbohydrate:proton symporter activity	molecular_function	0.10273	1	2	1275	4	8991	g10040,g3362
GO:0005402	carbohydrate:cation symporter activity	molecular_function	0.10273	1	2	1275	4	8991	g10040,g3362
GO:0015295	solute:proton symporter activity	molecular_function	0.10273	1	2	1275	4	8991	g10040,g3362
GO:0005125	cytokine activity	molecular_function	0.10297	1	4	1275	13	8991	Novel00990,g3353,Novel04627,g9461
GO:0008287	protein serine/threonine phosphatase complex	cellular_component	0.10318	1	4	1275	13	8991	g10596,g124,g9179,g503
GO:1903293	phosphatase complex	cellular_component	0.10318	1	4	1275	13	8991	g503,g9179,g124,g10596
GO:0098542	defense response to other organism	biological_process	0.10352	1	18	1275	96	8991	g8635,g12643,g796,Novel00990,g8135,g10126,g1263,g6972,g1591,g3350,g5749,g6156,Novel01162,g5817,g11222,g4755,g11545,g641
GO:0030435	sporulation resulting in formation of a cellular spore	biological_process	0.10412	1	2	1275	4	8991	g8866,g12361
GO:0009069	serine family amino acid metabolic process	biological_process	0.10462	1	4	1275	13	8991	g6109,g11163,g2014,g5428
GO:0033925	mannosyl-glycoprotein endo-beta-N-acetylglucosaminidase activity	molecular_function	0.10474	1	2	1275	4	8991	g3037,g3951
GO:0004867	serine-type endopeptidase inhibitor activity	molecular_function	0.10501	1	5	1275	18	8991	Novel01944,g5892,Novel04055,Novel04531,Novel03247
GO:0018144	RNA-protein covalent cross-linking	biological_process	0.10795	1	1	1275	1	8991	g4067
GO:0009982	pseudouridine synthase activity	molecular_function	0.10819	1	4	1275	13	8991	g5406,g11907,g1454,g9344
GO:0006825	copper ion transport	biological_process	0.10853	1	4	1275	13	8991	Novel03801,g1160,g6755,g2634
GO:0005615	extracellular space	cellular_component	0.10897	1	13	1275	64	8991	Novel04212,g6947,g10955,g8685,g7362,g2508,g5838,g6836,Novel04507,g11265,g10020,g4465,g6618
GO:0051213	dioxygenase activity	molecular_function	0.10911	1	5	1275	18	8991	g2213,g4327,g12571,g11970,g10713
GO:0072330	monocarboxylic acid biosynthetic process	biological_process	0.11176	1	6	1275	25	8991	g11970,g10713,g10725,g7656,Novel03252,g12125
GO:0050662	obsolete coenzyme binding	molecular_function	0.11334	1	20	1275	105	8991	g4381,g6023,g2524,g2673,g641,g11950,g1222,g12535,g47,g327,g4044,g1458,g6714,g7046,g6667,g11786,g6972,g5284,g6255,g6716
GO:0006073	cellular glucan metabolic process	biological_process	0.11337	1	6	1275	24	8991	g7957,g83,g473,g3960,g10228,Novel00739
GO:0044042	glucan metabolic process	biological_process	0.11337	1	6	1275	24	8991	g7957,g473,g83,g3960,Novel00739,g10228
GO:0060627	regulation of vesicle-mediated transport	biological_process	0.11382	1	2	1275	5	8991	g45,g6744
GO:0036094	small molecule binding	molecular_function	0.11469	1	200	1275	1335	8991	g12632,g8583,Novel04666,g842,g2702,g6320,g5152,g10417,g9095,g3226,g4774,g4891,g1985,g10750,g4164,g6255,g1594,g10263,g5620,g4192,Novel01432,g11184,g944,g11163,g4566,g3286,g7662,g11472,g3269,Novel01835,g6873,g9242,g3055,g2253,g3964,Novel02405,g4556,g3450,g9704,Novel04024,g1975,g9179,g10244,g3367,g6719,g2021,Novel01021,g2014,Novel00290,g1010,g147,Novel01957,g6764,g7531,g10390,g11846,g4068,g3552,g105…
GO:0000287	magnesium ion binding	molecular_function	0.11696	1	10	1275	47	8991	g11724,g10778,g92,g12643,g2026,g1159,g4353,g12636,g86,g12224
GO:0016787	hydrolase activity	molecular_function	0.11964	1	252	1275	1691	8991	g731,g4455,g939,Novel03742,g63,Novel04038,g5222,g6988,g12503,g1562,g7935,g3315,g6871,g7720,Novel01611,g10118,g1705,g11525,Novel01622,Novel00872,g5605,g7420,g299,g4786,g6533,g9672,g12604,g5239,g45,g41,Novel04616,g8618,g5817,g3960,g4068,g5529,Novel01203,Novel02380,g2976,g6929,Novel02954,g8061,g3973,g11381,g6836,g4686,g9256,g6700,g8983,Novel01502,g1239,g2246,g12279,g9881,g2956,g11469,g9625,g8326,g24…
GO:0006479	protein methylation	biological_process	0.1201	1	6	1275	24	8991	g551,g192,g3237,g7567,g968,g7540
GO:0008213	protein alkylation	biological_process	0.1201	1	6	1275	24	8991	g968,g7567,g7540,g3237,g192,g551
GO:0038023	signaling receptor activity	molecular_function	0.12174	1	11	1275	54	8991	Novel01817,g11241,g12087,g7658,g8081,Novel01432,g9694,Novel03060,g9162,g10750,Novel02249
GO:0003015	heart process	biological_process	0.12314	1	1	1275	1	8991	g5253
GO:0008016	regulation of heart contraction	biological_process	0.12314	1	1	1275	1	8991	g5253
GO:0045823	positive regulation of heart contraction	biological_process	0.12314	1	1	1275	1	8991	g5253
GO:0060047	heart contraction	biological_process	0.12314	1	1	1275	1	8991	g5253
GO:0071858	corazonin receptor binding	molecular_function	0.12314	1	1	1275	1	8991	g5253
GO:1903524	positive regulation of blood circulation	biological_process	0.12314	1	1	1275	1	8991	g5253
GO:0008053	mitochondrial fusion	biological_process	0.12336	1	3	1275	9	8991	g10596,g2617,g4917
GO:0009063	cellular amino acid catabolic process	biological_process	0.12421	1	5	1275	19	8991	Novel03137,g6109,g1591,g5428,g12233
GO:0015932	nucleobase-containing compound transmembrane transporter activity	molecular_function	0.12441	1	4	1275	14	8991	g756,g1689,g9542,g1880
GO:0016840	carbon-nitrogen lyase activity	molecular_function	0.12566	1	4	1275	14	8991	g7867,g8061,g7423,g12547
GO:0017004	cytochrome complex assembly	biological_process	0.12587	1	8	1275	36	8991	g8718,g3450,g9785,Novel00207,Novel02603,Novel02164,g10244,g6006
GO:0022884	macromolecule transmembrane transporter activity	molecular_function	0.12599	1	3	1275	10	8991	g241,g5533,g7237
GO:0032780	negative regulation of ATPase activity	biological_process	0.12799	1	3	1275	9	8991	g2642,g4621,g11826
GO:0043462	regulation of ATPase activity	biological_process	0.12799	1	3	1275	9	8991	g4621,g2642,g11826
GO:0043207	response to external biotic stimulus	biological_process	0.12871	1	20	1275	111	8991	Novel01162,g11222,g5817,g5749,g3350,g6156,g641,g11545,g4755,g8135,g10126,g12643,g796,g8635,Novel00990,g1263,g560,g1591,g6972,g3438
GO:0051707	response to other organism	biological_process	0.12871	1	20	1275	111	8991	g3438,g560,g1263,g6972,g1591,g12643,g8635,g796,Novel00990,g8135,g10126,g4755,g11545,g641,g5749,g3350,g6156,Novel01162,g5817,g11222
GO:0008233	peptidase activity	molecular_function	0.12984	1	71	1275	444	8991	g4164,g7380,g10054,g10513,g1638,g8088,g7192,g4566,Novel04203,g9461,g11280,g1026,g3269,g12658,Novel04507,g8779,g873,Novel02118,g330,g9179,g105,g7362,g2572,g1263,g4465,g9370,g10734,g4969,g6755,g8685,g9934,g9216,g9023,g299,g12604,g6533,g4768,g5817,g38,g7935,g6618,g2342,g5605,g3713,Novel02603,g7720,g3791,g3819,Novel01611,g8118,g1211,g6833,g572,g2606,g3579,Novel03266,g4567,g11526,g8061,g3537,g11381,No…
GO:0005509	calcium ion binding	molecular_function	0.13086	1	12	1275	60	8991	g8866,g10020,g6667,Novel00873,g8683,g9152,g50,Novel03247,g3268,g7832,g5030,g11337
GO:0016126	sterol biosynthetic process	biological_process	0.13092	1	4	1275	14	8991	g192,g7540,g7567,g3237
GO:0046658	anchored component of plasma membrane	cellular_component	0.1314	1	1	1275	1	8991	g3713
GO:0000740	nuclear membrane fusion	biological_process	0.13501	1	1	1275	1	8991	Novel03202
GO:0000741	karyogamy	biological_process	0.13501	1	1	1275	1	8991	Novel03202
GO:0000742	karyogamy involved in conjugation with cellular fusion	biological_process	0.13501	1	1	1275	1	8991	Novel03202
GO:0048288	nuclear membrane fusion involved in karyogamy	biological_process	0.13501	1	1	1275	1	8991	Novel03202
GO:0006072	glycerol-3-phosphate metabolic process	biological_process	0.13613	1	2	1275	5	8991	g10025,g7656
GO:0046168	glycerol-3-phosphate catabolic process	biological_process	0.13613	1	2	1275	5	8991	g7656,g10025
GO:0052646	alditol phosphate metabolic process	biological_process	0.13613	1	2	1275	5	8991	g7656,g10025
GO:0031226	intrinsic component of plasma membrane	cellular_component	0.13651	1	10	1275	48	8991	g9647,g9179,g3713,Novel00439,g4812,g8840,Novel04453,g503,Novel00102,g627
GO:0001775	cell activation	biological_process	0.13656	1	7	1275	31	8991	Novel00994,g5838,g6947,g6836,Novel04212,g2508,g10020
GO:0034618	arginine binding	molecular_function	0.13697	1	1	1275	1	8991	g629
GO:0004499	N,N-dimethylaniline monooxygenase activity	molecular_function	0.13747	1	5	1275	20	8991	g5129,g2253,g1678,g1673,g2870
GO:0019082	viral protein processing	biological_process	0.13872	1	1	1275	1	8991	g4566
GO:0004857	enzyme inhibitor activity	molecular_function	0.13993	1	12	1275	60	8991	Novel00098,Novel01944,g5892,Novel01134,Novel04531,Novel03247,g10596,Novel04055,g11785,g2642,g11826,g503
GO:0008198	ferrous iron binding	molecular_function	0.13997	1	1	1275	1	8991	g9242
GO:0009605	response to external stimulus	biological_process	0.14157	1	26	1275	151	8991	g4755,g503,g11545,g641,g5749,g3350,g4164,g6156,Novel01162,g11222,g5817,g939,g3438,Novel02829,g1263,g560,g6972,g1591,g9551,g8983,g12643,g796,g8635,Novel00990,g8135,g10126
GO:0016730	oxidoreductase activity, acting on iron-sulfur proteins as donors	molecular_function	0.14278	1	1	1275	1	8991	g3723
GO:0004888	transmembrane signaling receptor activity	molecular_function	0.1436	1	9	1275	43	8991	Novel02249,g10750,Novel03060,g9162,g11241,Novel01817,g8081,Novel01432,g12087
GO:0004222	metalloendopeptidase activity	molecular_function	0.14385	1	11	1275	55	8991	g6618,g4465,g6929,g10513,Novel04507,g1211,g3269,g7362,g10054,g8685,Novel02118
GO:0042221	response to chemical	biological_process	0.1444	1	15	1275	82	8991	Novel04212,g8574,g9694,g9179,g6875,Novel03878,g9551,g11968,g12652,g2275,g3190,g939,Novel02829,g9344,g503
GO:0032465	regulation of cytokinesis	biological_process	0.14467	1	1	1275	1	8991	Novel02888
GO:0005024	transforming growth factor beta-activated receptor activity	molecular_function	0.14526	1	1	1275	1	8991	Novel03060
GO:0005026	transforming growth factor beta receptor activity, type II	molecular_function	0.14526	1	1	1275	1	8991	Novel03060
GO:0044599	AP-5 adaptor complex	cellular_component	0.14528	1	1	1275	1	8991	g10261
GO:0033104	type VI protein secretion system complex	cellular_component	0.14558	1	1	1275	1	8991	g1794
GO:1901998	toxin transport	biological_process	0.14558	1	1	1275	1	8991	g1794
GO:0001733	galactosylceramide sulfotransferase activity	molecular_function	0.14565	1	1	1275	1	8991	g1965
GO:0050694	galactose 3-O-sulfotransferase activity	molecular_function	0.14565	1	1	1275	1	8991	g1965
GO:0002764	immune response-regulating signaling pathway	biological_process	0.14592	1	1	1275	1	8991	Novel00994
GO:0042113	B cell activation	biological_process	0.14592	1	1	1275	1	8991	Novel00994
GO:0045321	leukocyte activation	biological_process	0.14592	1	1	1275	1	8991	Novel00994
GO:0046649	lymphocyte activation	biological_process	0.14592	1	1	1275	1	8991	Novel00994
GO:0005795	Golgi stack	cellular_component	0.14603	1	1	1275	1	8991	g12571
GO:0008455	alpha-1,6-mannosylglycoprotein 2-beta-N-acetylglucosaminyltransferase activity	molecular_function	0.14603	1	1	1275	1	8991	g12571
GO:0033130	acetylcholine receptor binding	molecular_function	0.14607	1	1	1275	1	8991	g2212
GO:0007080	mitotic metaphase plate congression	biological_process	0.1461	1	1	1275	1	8991	g2060
GO:0050000	chromosome localization	biological_process	0.1461	1	1	1275	1	8991	g2060
GO:0051303	establishment of chromosome localization	biological_process	0.1461	1	1	1275	1	8991	g2060
GO:0051310	metaphase plate congression	biological_process	0.1461	1	1	1275	1	8991	g2060
GO:0051315	attachment of mitotic spindle microtubules to kinetochore	biological_process	0.1461	1	1	1275	1	8991	g2060
GO:0001527	microfibril	cellular_component	0.14622	1	1	1275	1	8991	g11970
GO:0005581	collagen trimer	cellular_component	0.14642	1	1	1275	1	8991	g9852
GO:0030337	DNA polymerase processivity factor activity	molecular_function	0.14643	1	1	1275	1	8991	g7001
GO:0035195	gene silencing by miRNA	biological_process	0.14651	1	1	1275	1	8991	g12330
GO:0060147	regulation of posttranscriptional gene silencing	biological_process	0.14651	1	1	1275	1	8991	g12330
GO:0060964	regulation of gene silencing by miRNA	biological_process	0.14651	1	1	1275	1	8991	g12330
GO:0060966	regulation of gene silencing by RNA	biological_process	0.14651	1	1	1275	1	8991	g12330
GO:0060968	regulation of gene silencing	biological_process	0.14651	1	1	1275	1	8991	g12330
GO:0008537	proteasome activator complex	cellular_component	0.14652	1	1	1275	1	8991	g3315
GO:0004071	aspartate-ammonia ligase activity	molecular_function	0.14656	1	1	1275	1	8991	g10725
GO:0034998	oligosaccharyltransferase I complex	cellular_component	0.14664	1	1	1275	1	8991	Novel03271
GO:0006011	UDP-glucose metabolic process	biological_process	0.14665	1	1	1275	1	8991	g2543
GO:0009273	peptidoglycan-based cell wall biogenesis	biological_process	0.14666	1	1	1275	1	8991	g12200
GO:0052636	arabinosyltransferase activity	molecular_function	0.14666	1	1	1275	1	8991	g12200
GO:0071766	Actinobacterium-type cell wall biogenesis	biological_process	0.14666	1	1	1275	1	8991	g12200
GO:0009411	response to UV	biological_process	0.14668	1	1	1275	1	8991	Novel01769
GO:0019911	structural constituent of myelin sheath	molecular_function	0.14671	1	1	1275	1	8991	g12002
GO:0018142	protein-DNA covalent cross-linking	biological_process	0.14671	1	1	1275	1	8991	g731
GO:0034453	microtubule anchoring	biological_process	0.14671	1	1	1275	1	8991	g8687
GO:0018101	protein citrullination	biological_process	0.14671	1	1	1275	1	8991	g50
GO:0018195	peptidyl-arginine modification	biological_process	0.14671	1	1	1275	1	8991	g50
GO:0008733	L-arabinose isomerase activity	molecular_function	0.14671	1	1	1275	1	8991	g8314
GO:0004126	cytidine deaminase activity	molecular_function	0.14671	1	1	1275	1	8991	g7047
GO:0006213	pyrimidine nucleoside metabolic process	biological_process	0.14671	1	1	1275	1	8991	g7047
GO:0006216	cytidine catabolic process	biological_process	0.14671	1	1	1275	1	8991	g7047
GO:0009164	nucleoside catabolic process	biological_process	0.14671	1	1	1275	1	8991	g7047
GO:0009972	cytidine deamination	biological_process	0.14671	1	1	1275	1	8991	g7047
GO:0034656	nucleobase-containing small molecule catabolic process	biological_process	0.14671	1	1	1275	1	8991	g7047
GO:0042454	ribonucleoside catabolic process	biological_process	0.14671	1	1	1275	1	8991	g7047
GO:0046087	cytidine metabolic process	biological_process	0.14671	1	1	1275	1	8991	g7047
GO:0046131	pyrimidine ribonucleoside metabolic process	biological_process	0.14671	1	1	1275	1	8991	g7047
GO:0046133	pyrimidine ribonucleoside catabolic process	biological_process	0.14671	1	1	1275	1	8991	g7047
GO:0046135	pyrimidine nucleoside catabolic process	biological_process	0.14671	1	1	1275	1	8991	g7047
GO:0072529	pyrimidine-containing compound catabolic process	biological_process	0.14671	1	1	1275	1	8991	g7047
GO:1901658	glycosyl compound catabolic process	biological_process	0.14671	1	1	1275	1	8991	g7047
GO:0050497	transferase activity, transferring alkylthio groups	molecular_function	0.14671	1	1	1275	1	8991	Novel04663
GO:0050524	coenzyme-B sulfoethylthiotransferase activity	molecular_function	0.14671	1	1	1275	1	8991	Novel04663
GO:0000735	removal of nonhomologous ends	biological_process	0.14671	1	1	1275	1	8991	g9179
GO:0000736	double-strand break repair via single-strand annealing, removal of nonhomologous ends	biological_process	0.14671	1	1	1275	1	8991	g9179
GO:0045002	double-strand break repair via single-strand annealing	biological_process	0.14671	1	1	1275	1	8991	g9179
GO:0070336	flap-structured DNA binding	molecular_function	0.14671	1	1	1275	1	8991	g9179
GO:0015145	monosaccharide transmembrane transporter activity	molecular_function	0.14671	1	1	1275	1	8991	g296
GO:0015149	hexose transmembrane transporter activity	molecular_function	0.14671	1	1	1275	1	8991	g296
GO:0015153	rhamnose transmembrane transporter activity	molecular_function	0.14671	1	1	1275	1	8991	g296
GO:0051119	sugar transmembrane transporter activity	molecular_function	0.14671	1	1	1275	1	8991	g296
GO:0015473	fimbrial usher porin activity	molecular_function	0.14671	1	1	1275	1	8991	g8594
GO:0000747	conjugation with cellular fusion	biological_process	0.14677	1	2	1275	5	8991	Novel03202,Novel04302
GO:0140253	cell-cell fusion	biological_process	0.14677	1	2	1275	5	8991	Novel03202,Novel04302
GO:0072528	pyrimidine-containing compound biosynthetic process	biological_process	0.14677	1	4	1275	15	8991	g12708,g1462,Novel01944,Novel00994
GO:0019842	vitamin binding	molecular_function	0.14751	1	14	1275	73	8991	g2014,g640,Novel01639,g9299,Novel00342,g6109,g3964,g11429,g4704,g5386,g7662,g4660,g11163,g9220
GO:0016717	oxidoreductase activity, acting on paired donors, with oxidation of a pair of donors resulting in the reduction of molecular oxygen to two molecules of water	molecular_function	0.14795	1	2	1275	5	8991	g11291,Novel00097
GO:0042600	egg chorion	cellular_component	0.14888	1	5	1275	21	8991	g6790,g492,g7302,Novel03129,g2617
GO:0016426	tRNA (adenine) methyltransferase activity	molecular_function	0.14987	1	2	1275	5	8991	g10283,g10188
GO:0016429	tRNA (adenine-N1-)-methyltransferase activity	molecular_function	0.14987	1	2	1275	5	8991	g10283,g10188
GO:0043169	cation binding	molecular_function	0.15051	1	161	1275	1061	8991	g11183,g3373,g2883,g3387,g11240,Novel00544,g11422,g4141,g629,g7381,g6716,Novel03986,Novel03034,Novel03618,g3354,g4327,Novel01639,g1738,Novel03320,g11478,g551,g1308,g6152,g1410,g2019,g11337,g10713,Novel00395,g1237,g12002,g6386,Novel00343,g12279,g48,Novel01883,g1014,g7745,g9415,Novel00375,g811,g5205,g3118,g12446,g4164,g10750,g1772,g5030,Novel03919,Novel00331,g3966,Novel01432,g944,g10580,g2169,g3815…
GO:0006188	IMP biosynthetic process	biological_process	0.15117	1	2	1275	5	8991	g7867,g12547
GO:0046040	IMP metabolic process	biological_process	0.15117	1	2	1275	5	8991	g7867,g12547
GO:0009066	aspartate family amino acid metabolic process	biological_process	0.15126	1	5	1275	20	8991	g12433,Novel03252,g10725,g5284,g1410
GO:0006952	defense response	biological_process	0.15158	1	24	1275	140	8991	g1263,g1591,g6972,g8135,g10126,g796,g8635,g12643,g1026,Novel00990,g6743,Novel00310,g11545,g1948,g641,g4755,g12712,g5846,Novel01162,g11222,g5817,g5749,g3350,g6156
GO:0008171	O-methyltransferase activity	molecular_function	0.15254	1	10	1275	49	8991	g9835,Novel02207,g12122,g7567,g10188,g192,g10246,g3237,g2298,g7540
GO:0043168	anion binding	molecular_function	0.15365	1	189	1275	1275	8991	g640,g6529,g4654,Novel01273,g10117,g8575,g5532,g11960,Novel03060,Novel03705,g2396,g9220,g3843,g440,g1142,g3630,g11228,g302,g447,g6689,g4121,g9727,g3017,g1730,g4660,g5761,g3820,Novel00048,g5828,g2499,g4575,Novel03188,g10254,g1347,Novel02680,g10125,g4980,g3554,g12136,g925,Novel01987,g10568,g2870,g1072,g5221,g1219,g1678,g192,g10898,Novel00342,g8278,Novel01981,g12560,g10908,g7200,g4823,g12543,g5033,g…
GO:0002684	positive regulation of immune system process	biological_process	0.15445	1	2	1275	5	8991	g9461,Novel00990
GO:0010181	FMN binding	molecular_function	0.15449	1	7	1275	32	8991	g12723,g9704,g1142,g2021,g10655,Novel00792,g5828
GO:0006631	fatty acid metabolic process	biological_process	0.15566	1	9	1275	44	8991	g12105,g8029,g10649,g12125,g7046,g11291,g1114,Novel01981,g7656
GO:0006528	asparagine metabolic process	biological_process	0.15574	1	2	1275	5	8991	g10725,Novel03252
GO:0006529	asparagine biosynthetic process	biological_process	0.15574	1	2	1275	5	8991	Novel03252,g10725
GO:0033108	mitochondrial respiratory chain complex assembly	biological_process	0.15684	1	5	1275	21	8991	g10244,Novel02164,Novel02603,g8718,g3450
GO:0001518	voltage-gated sodium channel complex	cellular_component	0.15779	1	2	1275	5	8991	g503,g9179
GO:0005248	voltage-gated sodium channel activity	molecular_function	0.15779	1	2	1275	5	8991	g503,g9179
GO:0005272	sodium channel activity	molecular_function	0.15779	1	2	1275	5	8991	g9179,g503
GO:0034706	sodium channel complex	cellular_component	0.15779	1	2	1275	5	8991	g9179,g503
GO:0006206	pyrimidine nucleobase metabolic process	biological_process	0.15802	1	2	1275	5	8991	Novel00994,g12708
GO:0019856	pyrimidine nucleobase biosynthetic process	biological_process	0.15802	1	2	1275	5	8991	Novel00994,g12708
GO:0016842	amidine-lyase activity	molecular_function	0.15803	1	2	1275	5	8991	g7867,g12547
GO:0070569	uridylyltransferase activity	molecular_function	0.1584	1	2	1275	5	8991	g8683,g12256
GO:0005956	protein kinase CK2 complex	cellular_component	0.15856	1	2	1275	5	8991	Novel00920,Novel03153
GO:0035091	phosphatidylinositol binding	molecular_function	0.15877	1	5	1275	21	8991	g10253,g12136,g10254,g10675,g2055
GO:0003724	RNA helicase activity	molecular_function	0.1597	1	12	1275	65	8991	Novel01495,g5532,g12279,Novel01622,Novel00290,Novel00653,Novel04038,Novel01021,Novel02405,g4971,g2499,Novel01273
GO:0004315	3-oxoacyl-[acyl-carrier-protein] synthase activity	molecular_function	0.16049	1	2	1275	6	8991	g7656,g12125
GO:0003880	protein C-terminal carboxyl O-methyltransferase activity	molecular_function	0.16261	1	4	1275	15	8991	g7567,g7540,g3237,g192
GO:0004671	protein C-terminal S-isoprenylcysteine carboxyl O-methyltransferase activity	molecular_function	0.16261	1	4	1275	15	8991	g7540,g7567,g3237,g192
GO:0006481	C-terminal protein methylation	biological_process	0.16261	1	4	1275	15	8991	g7567,g7540,g3237,g192
GO:0010340	carboxyl-O-methyltransferase activity	molecular_function	0.16261	1	4	1275	15	8991	g3237,g7540,g7567,g192
GO:0018410	C-terminal protein amino acid modification	biological_process	0.16261	1	4	1275	15	8991	g192,g7567,g7540,g3237
GO:0043687	post-translational protein modification	biological_process	0.16261	1	4	1275	15	8991	g192,g7540,g7567,g3237
GO:0051998	protein carboxyl O-methyltransferase activity	molecular_function	0.16261	1	4	1275	15	8991	g3237,g7567,g7540,g192
GO:0017111	nucleoside-triphosphatase activity	molecular_function	0.16554	1	62	1275	401	8991	g3269,g3055,g7720,g1347,Novel01622,g11184,g4455,g4917,Novel00653,Novel03742,g1353,g63,Novel04038,Novel00048,g5222,g5949,g12503,g4575,g2499,g4164,g5239,g5221,g4891,g4396,g9647,g4068,g10125,g5743,g6175,g12632,g4971,g5532,g6764,g6700,g11579,g2396,g1239,g12279,g1010,g10908,g440,g3843,Novel00290,g6579,g4654,Novel01021,Novel03560,Novel01273,g10117,g1263,Novel01495,g8950,g10066,g10244,g1975,g387,g11228,…
GO:0051274	beta-glucan biosynthetic process	biological_process	0.16571	1	5	1275	21	8991	Novel00739,g10228,g83,g473,g7957
GO:0008509	anion transmembrane transporter activity	molecular_function	0.16618	1	7	1275	34	8991	g3843,g30,g5551,Novel00115,g34,g6790,g10691
GO:0046873	metal ion transmembrane transporter activity	molecular_function	0.16709	1	21	1275	119	8991	g6875,g2634,g11968,g4164,g9179,g3724,Novel00831,g873,g503,Novel00246,g10020,g5551,g4792,g8983,g6755,g1885,Novel00102,Novel02302,g1160,g2275,Novel03801
GO:0016829	lyase activity	molecular_function	0.16736	1	32	1275	190	8991	g12357,g10480,g7423,g11429,g8061,g7867,Novel01021,g9299,g6999,g83,g1511,g6882,Novel03137,g12636,g10713,g5428,g1768,g4353,g11163,g86,g11970,g3490,g6109,g1580,g8455,g12547,g629,Novel02302,Novel00906,g12224,g92,g11724
GO:0042157	lipoprotein metabolic process	biological_process	0.16944	1	9	1275	45	8991	g5743,g7331,g5846,g8827,g3822,g11253,Novel00970,Novel03202,g6556
GO:0016818	hydrolase activity, acting on acid anhydrides, in phosphorus-containing anhydrides	molecular_function	0.16965	1	64	1275	415	8991	g11579,g2396,g6764,g5532,g3843,g440,g1010,Novel00290,g1263,g10117,Novel01273,Novel01021,g4654,g8950,g1975,g10244,g447,Novel02405,g11228,g302,g3055,g3269,g4067,g1347,Novel00048,g4917,g11184,g2499,g4575,g4891,g5221,g4164,g4396,g4980,g10125,g12632,g6700,g10908,g12279,g1239,g6579,Novel03560,g10066,Novel01495,g387,g5838,g6783,g7720,Novel01622,g5222,Novel03742,g1353,g63,Novel04038,Novel00653,g4455,g125…
GO:0030261	chromosome condensation	biological_process	0.17051	1	2	1275	6	8991	g1211,g3625
GO:0016810	hydrolase activity, acting on carbon-nitrogen (but not peptide) bonds	molecular_function	0.17714	1	10	1275	50	8991	g1591,g297,g6062,g1780,g12233,g5049,Novel00872,g50,g8619,g7047
GO:0019211	phosphatase activator activity	molecular_function	0.17987	1	3	1275	11	8991	g656,g3713,g4780
GO:0008202	steroid metabolic process	biological_process	0.18304	1	13	1275	70	8991	g47,g12535,g7656,g4381,g7567,g1458,g192,g6023,g6584,g7540,g3237,Novel00097,g5284
GO:0009607	response to biotic stimulus	biological_process	0.18416	1	20	1275	117	8991	g641,g11545,g4755,Novel01162,g5817,g11222,g5749,g3350,g6156,g560,g1263,g1591,g6972,g3438,g8135,g10126,g796,g12643,g8635,Novel00990
GO:0019064	fusion of virus membrane with host plasma membrane	biological_process	0.18423	1	2	1275	6	8991	g8950,g10897
GO:0039663	membrane fusion involved in viral entry into host cell	biological_process	0.18423	1	2	1275	6	8991	g10897,g8950
GO:0044800	multi-organism membrane fusion	biological_process	0.18423	1	2	1275	6	8991	g8950,g10897
GO:0044803	multi-organism membrane organization	biological_process	0.18423	1	2	1275	6	8991	g10897,g8950
GO:0032787	monocarboxylic acid metabolic process	biological_process	0.18615	1	15	1275	83	8991	Novel01981,g10725,g4668,Novel03252,g7656,g2026,g10713,g1114,g10649,g11291,g12125,g7046,g12105,g11970,g8029
GO:0016743	carboxyl- or carbamoyltransferase activity	molecular_function	0.18654	1	2	1275	6	8991	g3552,g10568
GO:0009067	aspartate family amino acid biosynthetic process	biological_process	0.18924	1	4	1275	16	8991	g1410,g5284,g10725,Novel03252
GO:0009250	glucan biosynthetic process	biological_process	0.19051	1	5	1275	22	8991	g7957,g473,g83,Novel00739,g10228
GO:0015097	mercury ion transmembrane transporter activity	molecular_function	0.19142	1	3	1275	12	8991	g6875,g11968,g2275
GO:0015694	mercury ion transport	biological_process	0.19142	1	3	1275	12	8991	g2275,g6875,g11968
GO:0046689	response to mercury ion	biological_process	0.19142	1	3	1275	12	8991	g11968,g6875,g2275
GO:0050787	detoxification of mercury ion	biological_process	0.19142	1	3	1275	12	8991	g2275,g11968,g6875
GO:0061687	detoxification of inorganic compound	biological_process	0.19142	1	3	1275	12	8991	g2275,g6875,g11968
GO:0098754	detoxification	biological_process	0.19142	1	3	1275	12	8991	g2275,g11968,g6875
GO:0000808	origin recognition complex	cellular_component	0.19179	1	4	1275	16	8991	g503,g2617,g9179,g8640
GO:0008138	protein tyrosine/serine/threonine phosphatase activity	molecular_function	0.19211	1	4	1275	17	8991	g1562,g12218,g8666,g45
GO:0015698	inorganic anion transport	biological_process	0.193	1	6	1275	29	8991	g30,g3843,g10691,g34,Novel00115,g6790
GO:0015294	solute:cation symporter activity	molecular_function	0.19335	1	3	1275	11	8991	g5551,g3362,g10040
GO:0016462	pyrophosphatase activity	molecular_function	0.19456	1	62	1275	406	8991	g12279,g1239,g10908,g1010,g3843,g440,g5532,g6700,g6764,g11579,g2396,g4654,Novel01021,Novel03560,Novel01273,g10117,g1263,Novel00290,g6579,g10244,g1975,g387,Novel01495,g8950,g10066,g302,g11228,Novel02405,g6783,g447,g5838,g1347,Novel01622,g3269,g3055,g7720,g5949,g12503,g4575,g2499,g4455,g11184,g4917,Novel00653,g1353,Novel04038,Novel03742,g63,g5222,Novel00048,g9647,g4396,g4068,g4164,g5239,g5221,g4891…
GO:0034599	cellular response to oxidative stress	biological_process	0.19556	1	2	1275	6	8991	g8574,g3190
GO:0062197	cellular response to chemical stress	biological_process	0.19556	1	2	1275	6	8991	g8574,g3190
GO:0006813	potassium ion transport	biological_process	0.19721	1	8	1275	39	8991	g1730,g1458,g6776,g392,Novel03295,g4792,g6972,g5033
GO:0019205	nucleobase-containing compound kinase activity	molecular_function	0.19994	1	4	1275	17	8991	g4971,Novel01273,Novel01944,g5532
GO:0000221	vacuolar proton-transporting V-type ATPase, V1 domain	cellular_component	0.20029	1	2	1275	6	8991	g10261,g5817
GO:0003013	circulatory system process	biological_process	0.2007	1	2	1275	6	8991	g5253,g1652
GO:0008015	blood circulation	biological_process	0.2007	1	2	1275	6	8991	g1652,g5253
GO:0001772	immunological synapse	cellular_component	0.20136	1	2	1275	6	8991	Novel02132,g8604
GO:0097197	tetraspanin-enriched microdomain	cellular_component	0.20136	1	2	1275	6	8991	g8604,Novel02132
GO:0016853	isomerase activity	molecular_function	0.20153	1	18	1275	102	8991	Novel00112,g5838,g11413,Novel00795,g5952,g6374,g5989,g3843,g1454,g11907,g5406,g2172,g2954,g7540,g6584,g8314,g3822,g9344
GO:0006568	tryptophan metabolic process	biological_process	0.20251	1	2	1275	6	8991	g12233,g1591
GO:0006586	indolalkylamine metabolic process	biological_process	0.20251	1	2	1275	6	8991	g1591,g12233
GO:0042430	indole-containing compound metabolic process	biological_process	0.20251	1	2	1275	6	8991	g1591,g12233
GO:1901605	alpha-amino acid metabolic process	biological_process	0.20252	1	14	1275	78	8991	g11163,g1410,Novel03137,Novel03252,g10725,g5284,g6109,g1591,g92,g12433,g12233,g5428,g2014,g5041
GO:0048284	organelle fusion	biological_process	0.20307	1	4	1275	17	8991	g2617,g10596,Novel03202,g4917
GO:0055036	virion membrane	cellular_component	0.20379	1	2	1275	6	8991	Novel02380,g286
GO:0001664	G protein-coupled receptor binding	molecular_function	0.20442	1	3	1275	11	8991	g5253,Novel04627,Novel00985
GO:0002790	peptide secretion	biological_process	0.2054	1	6	1275	30	8991	g503,Novel00439,g241,g7237,g10899,g5533
GO:0009306	protein secretion	biological_process	0.2054	1	6	1275	30	8991	g5533,g7237,g10899,Novel00439,g241,g503
GO:0035592	establishment of protein localization to extracellular region	biological_process	0.2054	1	6	1275	30	8991	g7237,g10899,g5533,g503,Novel00439,g241
GO:0071692	protein localization to extracellular region	biological_process	0.2054	1	6	1275	30	8991	g503,g241,Novel00439,g10899,g7237,g5533
GO:0030170	pyridoxal phosphate binding	molecular_function	0.20707	1	9	1275	46	8991	g2014,g3964,g6109,g11429,g9299,g5386,g7662,g4660,g11163
GO:0070279	vitamin B6 binding	molecular_function	0.20707	1	9	1275	46	8991	g2014,g9299,g6109,g11429,g3964,g5386,g7662,g11163,g4660
GO:0005047	signal recognition particle binding	molecular_function	0.20871	1	3	1275	11	8991	g7804,g4455,g4164
GO:0009112	nucleobase metabolic process	biological_process	0.21094	1	2	1275	6	8991	Novel00994,g12708
GO:0046112	nucleobase biosynthetic process	biological_process	0.21094	1	2	1275	6	8991	Novel00994,g12708
GO:0009074	aromatic amino acid family catabolic process	biological_process	0.21101	1	2	1275	6	8991	g12233,g1591
GO:0016888	endodeoxyribonuclease activity, producing 5-phosphomonoesters	molecular_function	0.21164	1	4	1275	17	8991	g2592,g4780,Novel01203,g731
GO:0008924	malate dehydrogenase (quinone) activity	molecular_function	0.2133	1	2	1275	6	8991	g2253,g4331
GO:0016901	oxidoreductase activity, acting on the CH-OH group of donors, quinone or similar compound as acceptor	molecular_function	0.2133	1	2	1275	6	8991	g4331,g2253
GO:0007399	nervous system development	biological_process	0.21375	1	2	1275	6	8991	Novel02829,g9551
GO:0007409	axonogenesis	biological_process	0.21375	1	2	1275	6	8991	Novel02829,g9551
GO:0007411	axon guidance	biological_process	0.21375	1	2	1275	6	8991	g9551,Novel02829
GO:0022008	neurogenesis	biological_process	0.21375	1	2	1275	6	8991	g9551,Novel02829
GO:0030182	neuron differentiation	biological_process	0.21375	1	2	1275	6	8991	Novel02829,g9551
GO:0031175	neuron projection development	biological_process	0.21375	1	2	1275	6	8991	Novel02829,g9551
GO:0032989	cellular component morphogenesis	biological_process	0.21375	1	2	1275	6	8991	g9551,Novel02829
GO:0032990	cell part morphogenesis	biological_process	0.21375	1	2	1275	6	8991	Novel02829,g9551
GO:0048666	neuron development	biological_process	0.21375	1	2	1275	6	8991	Novel02829,g9551
GO:0048667	cell morphogenesis involved in neuron differentiation	biological_process	0.21375	1	2	1275	6	8991	g9551,Novel02829
GO:0048699	generation of neurons	biological_process	0.21375	1	2	1275	6	8991	g9551,Novel02829
GO:0048812	neuron projection morphogenesis	biological_process	0.21375	1	2	1275	6	8991	Novel02829,g9551
GO:0048858	cell projection morphogenesis	biological_process	0.21375	1	2	1275	6	8991	g9551,Novel02829
GO:0061564	axon development	biological_process	0.21375	1	2	1275	6	8991	g9551,Novel02829
GO:0097485	neuron projection guidance	biological_process	0.21375	1	2	1275	6	8991	g9551,Novel02829
GO:0120039	plasma membrane bounded cell projection morphogenesis	biological_process	0.21375	1	2	1275	6	8991	Novel02829,g9551
GO:0008250	oligosaccharyltransferase complex	cellular_component	0.21543	1	2	1275	6	8991	g8200,Novel03271
GO:0000166	nucleotide binding	molecular_function	0.21729	1	184	1275	1259	8991	g1673,g9647,g33,g4668,Novel03019,Novel01910,g4971,g6666,g12477,Novel02259,g5743,g5846,g503,g46,Novel01944,g10126,Novel01182,g4704,g3800,Novel03295,g2954,g5765,g5949,g6109,g5284,g1353,Novel00653,g1159,g387,g1114,g2146,g11012,g2057,g10655,g5838,g6783,g12543,g5033,g4823,g12108,g7200,g10908,g12560,g8278,Novel01981,g10898,g192,g1219,g1678,g5221,g2870,g1072,g10568,g925,g10346,Novel01987,g4980,g3554,g10…
GO:1901265	nucleoside phosphate binding	molecular_function	0.21729	1	184	1275	1259	8991	g440,g3843,g5532,Novel03060,g11960,Novel03705,g11579,g2396,g6529,g4654,Novel01273,g8575,g10117,g3017,g1730,g7053,g6689,g7656,g4121,g9727,g11228,g302,g447,g3630,g1142,g1347,Novel02680,Novel03188,g10025,g5828,g4575,g2499,g5761,g3820,Novel00048,g1219,g1678,g2870,g1072,g5221,g925,Novel01987,g10346,g10568,g4980,g3554,g10125,g10908,g7200,g12108,g4823,Novel01981,g8278,g12560,g192,g10898,g1114,g2146,g115…
GO:0031297	replication fork processing	biological_process	0.21863	1	1	1275	2	8991	g1121
GO:0005887	integral component of plasma membrane	cellular_component	0.22022	1	9	1275	47	8991	g627,Novel00102,g503,Novel04453,g8840,g4812,Novel00439,g9179,g9647
GO:0030234	enzyme regulator activity	molecular_function	0.22024	1	28	1275	170	8991	g4780,g11826,Novel04005,g10596,g11785,Novel04055,g7001,Novel04531,Novel03247,g3713,Novel03153,Novel02246,Novel01944,g12003,g5892,g10955,g503,g9785,g2642,g656,g87,Novel01134,Novel00920,g3476,Novel01857,g124,Novel00098,g9179
GO:0016709	oxidoreductase activity, acting on paired donors, with incorporation or reduction of molecular oxygen, NAD(P)H as one donor, and incorporation of one atom of oxygen	molecular_function	0.22152	1	7	1275	35	8991	g1673,g1678,g2253,g5129,g1114,g3554,g2870
GO:0019888	protein phosphatase regulator activity	molecular_function	0.22382	1	5	1275	23	8991	g10596,g124,g11785,g9179,g503
GO:0003707	steroid hormone receptor activity	molecular_function	0.22579	1	1	1275	2	8991	g9694
GO:0030284	estrogen receptor activity	molecular_function	0.22579	1	1	1275	2	8991	g9694
GO:0048584	positive regulation of response to stimulus	biological_process	0.22748	1	4	1275	18	8991	g5673,g4855,g3723,Novel00990
GO:0003755	peptidyl-prolyl cis-trans isomerase activity	molecular_function	0.22767	1	5	1275	23	8991	g3822,g5952,g11413,g6374,g2954
GO:0016859	cis-trans isomerase activity	molecular_function	0.22767	1	5	1275	23	8991	g3822,g11413,g5952,g6374,g2954
GO:0046677	response to antibiotic	biological_process	0.22825	1	3	1275	12	8991	Novel04212,Novel03878,g9344
GO:0007291	sperm individualization	biological_process	0.22829	1	1	1275	2	8991	g2698
GO:0005575	cellular_component	cellular_component	0.2287	1	526	1275	3641	8991	g4438,Novel02680,g9228,g6788,Novel01453,g8455,g8866,g11826,g4897,g11311,g9178,Novel03688,g4980,g3724,g2498,g6743,Novel02393,g3037,g1880,g4812,g8604,Novel00246,g7331,g11223,g9040,Novel04507,g7550,Novel01784,g3791,g12610,g10126,g11320,Novel01861,g11628,g1689,g8200,g5987,g4768,Novel02820,g12477,g5902,Novel01981,g357,g1214,g7832,g6006,Novel04212,g192,g2925,Novel03260,g7704,Novel03952,g5673,g5533,g368…
GO:0004312	fatty acid synthase activity	molecular_function	0.22988	1	2	1275	8	8991	g7656,g12125
GO:0005516	calmodulin binding	molecular_function	0.23031	1	3	1275	12	8991	g6218,Novel00188,g10596
GO:0010942	positive regulation of cell death	biological_process	0.23067	1	3	1275	12	8991	g6765,g4855,g3723
GO:0043065	positive regulation of apoptotic process	biological_process	0.23067	1	3	1275	12	8991	g4855,g3723,g6765
GO:0043068	positive regulation of programmed cell death	biological_process	0.23067	1	3	1275	12	8991	g6765,g3723,g4855
GO:0009636	response to toxic substance	biological_process	0.23077	1	3	1275	13	8991	g11968,g6875,g2275
GO:0006950	response to stress	biological_process	0.23165	1	67	1275	441	8991	Novel04038,g5225,g8574,g6947,g10126,g796,Novel00990,g1948,g1951,g503,g5846,g10121,g5817,g3350,Novel00920,Novel01673,g6836,g1591,g1214,g8135,Novel04212,g7200,g8983,g12643,g2508,g1978,g5838,g641,g10386,g11313,Novel01639,g1121,g12712,g2961,Novel01162,g5749,Novel01208,g6156,g2499,g560,g10025,g6972,g9925,g12406,g1026,g6743,g3554,g1678,g11222,g9095,g4164,Novel01273,g1263,g2592,g8635,g5532,g6764,g12083,…
GO:0004869	cysteine-type endopeptidase inhibitor activity	molecular_function	0.23195	1	1	1275	2	8991	g10596
GO:0005886	plasma membrane	cellular_component	0.23201	1	19	1275	112	8991	Novel04212,g6765,g8840,g3713,Novel04453,g4780,Novel00102,Novel02132,g9740,g627,g9647,g9179,g8604,Novel04302,Novel00439,g4812,g5054,g3724,g503
GO:0016866	intramolecular transferase activity	molecular_function	0.23644	1	5	1275	23	8991	g9344,g7540,g11907,g1454,g5406
GO:0009119	ribonucleoside metabolic process	biological_process	0.23692	1	3	1275	12	8991	g12433,g12595,g7047
GO:0005577	fibrinogen complex	cellular_component	0.2402	1	6	1275	30	8991	Novel04212,g5838,g6836,g6947,g10020,g2508
GO:0030168	platelet activation	biological_process	0.2402	1	6	1275	30	8991	g2508,g10020,g6836,g5838,g6947,Novel04212
GO:0000796	condensin complex	cellular_component	0.2409	1	1	1275	2	8991	g3625
GO:0007076	mitotic chromosome condensation	biological_process	0.2409	1	1	1275	2	8991	g3625
GO:0016817	hydrolase activity, acting on acid anhydrides	molecular_function	0.24097	1	65	1275	435	8991	Novel00290,Novel01273,g1263,g10117,g4654,Novel01021,g2396,g11579,g5532,g6764,g3843,g440,g1010,g447,g11228,g302,Novel02405,g8950,g1975,g10244,Novel00048,g11184,g4917,g4575,g2499,g3269,g3055,g4067,g1347,g4980,g10125,g12632,g5221,g4891,g4164,g4396,g6579,Novel03560,g6700,g12279,g1239,g10908,g5838,g6783,g10066,Novel01495,g10357,g387,g1353,g63,Novel03742,Novel04038,g5222,g4455,Novel00653,g5949,g12503,g…
GO:0002682	regulation of immune system process	biological_process	0.24179	1	4	1275	18	8991	Novel00994,g5673,g9461,Novel00990
GO:0006812	cation transport	biological_process	0.24186	1	42	1275	265	8991	g1816,Novel02302,g6972,g11628,g10646,Novel03295,Novel01784,g5561,g9561,g503,g3724,g4792,g29,g4164,g5817,g10261,Novel00102,g8827,Novel03801,g2275,g1160,g6836,g6755,g392,g1458,g6006,g1885,Novel00246,g10020,g5033,g1121,g873,Novel00831,g9785,g11968,g2634,g6776,g6875,g9179,g2467,g1730,g8229
GO:0008643	carbohydrate transport	biological_process	0.24197	1	6	1275	30	8991	Novel03366,Novel00566,g241,g296,g10040,g3362
GO:0015081	sodium ion transmembrane transporter activity	molecular_function	0.24336	1	4	1275	18	8991	g5551,g9179,g503,Novel02302
GO:0046872	metal ion binding	molecular_function	0.24576	1	155	1275	1045	8991	g6688,g8152,g1975,Novel00098,g9179,Novel02391,g3621,g10596,g10821,g10891,g4465,g6667,g1018,g6163,g7745,g9415,Novel00375,Novel01883,g1014,g5030,Novel03919,g811,g5205,g3118,g12446,g4164,g1772,g3815,g8088,g10646,g11970,Novel00331,g3966,g944,g10580,g2169,g4353,g5108,g8619,g9242,g11944,g1738,Novel03320,g11478,g4327,Novel01639,g2019,g1410,g11337,g10713,g1237,Novel00395,g551,g1308,g6152,g12002,g6386,Nov…
GO:0030894	replisome	cellular_component	0.24664	1	3	1275	12	8991	g503,g873,g9179
GO:0043596	nuclear replication fork	cellular_component	0.24664	1	3	1275	12	8991	g873,g503,g9179
GO:0043601	nuclear replisome	cellular_component	0.24664	1	3	1275	12	8991	g9179,g873,g503
GO:0043625	delta DNA polymerase complex	cellular_component	0.24664	1	3	1275	12	8991	g873,g503,g9179
GO:0061025	membrane fusion	biological_process	0.24696	1	4	1275	19	8991	Novel04302,g8950,Novel03202,g10897
GO:0004185	serine-type carboxypeptidase activity	molecular_function	0.24718	1	6	1275	30	8991	g9216,g2572,g572,g2246,g11381,g38
GO:0004749	ribose phosphate diphosphokinase activity	molecular_function	0.24783	1	1	1275	2	8991	g10778
GO:0009247	glycolipid biosynthetic process	biological_process	0.24811	1	6	1275	30	8991	Novel00970,g4432,g7331,g11253,g1965,g8827
GO:0046467	membrane lipid biosynthetic process	biological_process	0.24811	1	6	1275	30	8991	g11253,g8827,g1965,Novel00970,g4432,g7331
GO:0009237	siderophore metabolic process	biological_process	0.24845	1	1	1275	2	8991	g4187
GO:0019290	siderophore biosynthetic process	biological_process	0.24845	1	1	1275	2	8991	g4187
GO:0004683	calmodulin-dependent protein kinase activity	molecular_function	0.24877	1	1	1275	2	8991	Novel00188
GO:0045300	acyl-[acyl-carrier-protein] desaturase activity	molecular_function	0.24923	1	1	1275	2	8991	g11291
GO:0006534	cysteine metabolic process	biological_process	0.24949	1	3	1275	12	8991	g2014,g6109,g11163
GO:0009092	homoserine metabolic process	biological_process	0.24949	1	3	1275	12	8991	g2014,g6109,g11163
GO:0019346	transsulfuration	biological_process	0.24949	1	3	1275	12	8991	g6109,g11163,g2014
GO:0050667	homocysteine metabolic process	biological_process	0.24949	1	3	1275	12	8991	g11163,g6109,g2014
GO:0019773	proteasome core complex, alpha-subunit complex	cellular_component	0.2511	1	3	1275	13	8991	g105,g9983,g9461
GO:0043547	positive regulation of GTPase activity	biological_process	0.25112	1	1	1275	2	8991	g12003
GO:0071855	neuropeptide receptor binding	molecular_function	0.2518	1	1	1275	2	8991	g5253
GO:0009615	response to virus	biological_process	0.25216	1	3	1275	12	8991	Novel00990,g560,g10126
GO:0051095	regulation of helicase activity	biological_process	0.25217	1	1	1275	2	8991	g4621
GO:0051097	negative regulation of helicase activity	biological_process	0.25217	1	1	1275	2	8991	g4621
GO:0048038	quinone binding	molecular_function	0.25229	1	2	1275	7	8991	g10658,g8152
GO:0003810	protein-glutamine gamma-glutamyltransferase activity	molecular_function	0.25265	1	1	1275	2	8991	g4508
GO:0017108	5-flap endonuclease activity	molecular_function	0.25401	1	1	1275	2	8991	g2592
GO:0033557	Slx1-Slx4 complex	cellular_component	0.25401	1	1	1275	2	8991	g2592
GO:0048256	flap endonuclease activity	molecular_function	0.25401	1	1	1275	2	8991	g2592
GO:0046812	host cell surface binding	molecular_function	0.25421	1	2	1275	7	8991	g10897,g11880
GO:0016054	organic acid catabolic process	biological_process	0.25599	1	5	1275	24	8991	Novel03137,g6109,g1591,g12233,g5428
GO:0046395	carboxylic acid catabolic process	biological_process	0.25599	1	5	1275	24	8991	Novel03137,g1591,g6109,g12233,g5428
GO:0034220	ion transmembrane transport	biological_process	0.25646	1	21	1275	126	8991	g29,g11808,g5551,g3724,g10020,g1121,g8229,g10261,g2467,g5817,g2634,g1160,g11628,g6836,g12456,Novel03801,g8827,Novel00102,Novel02302,g6755,Novel01784
GO:0017176	phosphatidylinositol N-acetylglucosaminyltransferase activity	molecular_function	0.25793	1	2	1275	7	8991	Novel00970,g11253
GO:0070011	peptidase activity, acting on L-amino acid peptides	molecular_function	0.25844	1	62	1275	407	8991	g1638,g8088,g7935,g38,g10513,g2342,g7192,g6618,g5605,g9461,g4566,g3819,g7720,Novel01611,g1026,g3269,g3713,Novel02603,g6533,g12604,g9023,g4768,g7380,g10054,g4164,g2572,g1263,g8061,g3537,Novel03560,g11381,g6579,g10734,g6929,g4465,Novel02380,g9370,g9983,g2956,g2246,g9934,g8685,g8983,Novel01502,g9216,g4686,g6755,g1211,g8779,g8118,Novel04507,g873,g2606,g572,g4567,Novel03266,g330,Novel02118,g9179,g7362…
GO:0042910	xenobiotic transmembrane transporter activity	molecular_function	0.25847	1	2	1275	7	8991	g12086,g11150
GO:0062023	collagen-containing extracellular matrix	cellular_component	0.25885	1	1	1275	2	8991	g3713
GO:0000439	transcription factor TFIIH core complex	cellular_component	0.25897	1	2	1275	7	8991	g1678,Novel01673
GO:0001522	pseudouridine synthesis	biological_process	0.25927	1	4	1275	18	8991	g9344,g5406,g1454,g11907
GO:0006555	methionine metabolic process	biological_process	0.25932	1	2	1275	7	8991	g1410,g12433
GO:0042575	DNA polymerase complex	cellular_component	0.26004	1	4	1275	18	8991	g9179,g2499,g503,g873
GO:0000096	sulfur amino acid metabolic process	biological_process	0.26055	1	5	1275	24	8991	g12433,g2014,g6109,g1410,g11163
GO:1901700	response to oxygen-containing compound	biological_process	0.26188	1	2	1275	7	8991	g503,g9179
GO:0045597	positive regulation of cell differentiation	biological_process	0.26237	1	1	1275	2	8991	g9461
GO:0045637	regulation of myeloid cell differentiation	biological_process	0.26237	1	1	1275	2	8991	g9461
GO:0045639	positive regulation of myeloid cell differentiation	biological_process	0.26237	1	1	1275	2	8991	g9461
GO:1903706	regulation of hemopoiesis	biological_process	0.26237	1	1	1275	2	8991	g9461
GO:1903708	positive regulation of hemopoiesis	biological_process	0.26237	1	1	1275	2	8991	g9461
GO:1990380	Lys48-specific deubiquitinase activity	molecular_function	0.26251	1	1	1275	2	8991	Novel03266
GO:0008915	lipid-A-disaccharide synthase activity	molecular_function	0.2626	1	1	1275	2	8991	g4432
GO:0009245	lipid A biosynthetic process	biological_process	0.2626	1	1	1275	2	8991	g4432
GO:0046493	lipid A metabolic process	biological_process	0.2626	1	1	1275	2	8991	g4432
GO:1901269	lipooligosaccharide metabolic process	biological_process	0.2626	1	1	1275	2	8991	g4432
GO:1901271	lipooligosaccharide biosynthetic process	biological_process	0.2626	1	1	1275	2	8991	g4432
GO:0030286	dynein complex	cellular_component	0.26312	1	2	1275	8	8991	g1712,g7777
GO:0005794	Golgi apparatus	cellular_component	0.26374	1	12	1275	69	8991	g10904,Novel02273,g1209,g45,g1880,g1689,g2508,g1965,g12571,g9542,g6744,g6981
GO:0030488	tRNA methylation	biological_process	0.26449	1	2	1275	7	8991	g10283,g10188
GO:0031515	tRNA (m1A) methyltransferase complex	cellular_component	0.26449	1	2	1275	7	8991	g10188,g10283
GO:0034708	methyltransferase complex	cellular_component	0.26449	1	2	1275	7	8991	g10188,g10283
GO:0043527	tRNA methyltransferase complex	cellular_component	0.26449	1	2	1275	7	8991	g10283,g10188
GO:0006230	TMP biosynthetic process	biological_process	0.26451	1	1	1275	2	8991	Novel01944
GO:0009129	pyrimidine nucleoside monophosphate metabolic process	biological_process	0.26451	1	1	1275	2	8991	Novel01944
GO:0009130	pyrimidine nucleoside monophosphate biosynthetic process	biological_process	0.26451	1	1	1275	2	8991	Novel01944
GO:0009173	pyrimidine ribonucleoside monophosphate metabolic process	biological_process	0.26451	1	1	1275	2	8991	Novel01944
GO:0009174	pyrimidine ribonucleoside monophosphate biosynthetic process	biological_process	0.26451	1	1	1275	2	8991	Novel01944
GO:0009218	pyrimidine ribonucleotide metabolic process	biological_process	0.26451	1	1	1275	2	8991	Novel01944
GO:0009220	pyrimidine ribonucleotide biosynthetic process	biological_process	0.26451	1	1	1275	2	8991	Novel01944
GO:0046044	TMP metabolic process	biological_process	0.26451	1	1	1275	2	8991	Novel01944
GO:0043495	protein-membrane adaptor activity	molecular_function	0.26544	1	1	1275	2	8991	g2212
GO:0045735	nutrient reservoir activity	molecular_function	0.26566	1	3	1275	13	8991	Novel00194,g10713,g11970
GO:0005868	cytoplasmic dynein complex	cellular_component	0.2661	1	1	1275	2	8991	g7777
GO:0030436	asexual sporulation	biological_process	0.26638	1	2	1275	7	8991	g9370,g3217
GO:0008535	respiratory chain complex IV assembly	biological_process	0.26729	1	3	1275	13	8991	Novel02603,g3450,Novel02164
GO:0033617	mitochondrial cytochrome c oxidase assembly	biological_process	0.26729	1	3	1275	13	8991	g3450,Novel02603,Novel02164
GO:0003922	GMP synthase (glutamine-hydrolyzing) activity	molecular_function	0.26752	1	1	1275	2	8991	g12433
GO:0006177	GMP biosynthetic process	biological_process	0.26752	1	1	1275	2	8991	g12433
GO:0042278	purine nucleoside metabolic process	biological_process	0.26752	1	1	1275	2	8991	g12433
GO:0042451	purine nucleoside biosynthetic process	biological_process	0.26752	1	1	1275	2	8991	g12433
GO:0046037	GMP metabolic process	biological_process	0.26752	1	1	1275	2	8991	g12433
GO:0046128	purine ribonucleoside metabolic process	biological_process	0.26752	1	1	1275	2	8991	g12433
GO:0046129	purine ribonucleoside biosynthetic process	biological_process	0.26752	1	1	1275	2	8991	g12433
GO:1901068	guanosine-containing compound metabolic process	biological_process	0.26752	1	1	1275	2	8991	g12433
GO:1901070	guanosine-containing compound biosynthetic process	biological_process	0.26752	1	1	1275	2	8991	g12433
GO:0000266	mitochondrial fission	biological_process	0.26789	1	1	1275	2	8991	g6764
GO:0008203	cholesterol metabolic process	biological_process	0.26791	1	1	1275	2	8991	Novel00097
GO:1902652	secondary alcohol metabolic process	biological_process	0.26791	1	1	1275	2	8991	Novel00097
GO:0009690	cytokinin metabolic process	biological_process	0.2681	1	1	1275	2	8991	g10417
GO:0010817	regulation of hormone levels	biological_process	0.2681	1	1	1275	2	8991	g10417
GO:0019139	cytokinin dehydrogenase activity	molecular_function	0.2681	1	1	1275	2	8991	g10417
GO:0034754	cellular hormone metabolic process	biological_process	0.2681	1	1	1275	2	8991	g10417
GO:0042445	hormone metabolic process	biological_process	0.2681	1	1	1275	2	8991	g10417
GO:0050532	2-phosphosulfolactate phosphatase activity	molecular_function	0.26848	1	1	1275	2	8991	g12643
GO:0016884	carbon-nitrogen ligase activity, with glutamine as amido-N-donor	molecular_function	0.26883	1	2	1275	7	8991	Novel03252,g12433
GO:0030282	bone mineralization	biological_process	0.26899	1	1	1275	2	8991	g6156
GO:0030500	regulation of bone mineralization	biological_process	0.26899	1	1	1275	2	8991	g6156
GO:0046848	hydroxyapatite binding	molecular_function	0.26899	1	1	1275	2	8991	g6156
GO:0007623	circadian rhythm	biological_process	0.26931	1	2	1275	7	8991	g2456,g9040
GO:0003937	IMP cyclohydrolase activity	molecular_function	0.26949	1	1	1275	2	8991	g8619
GO:0004643	phosphoribosylaminoimidazolecarboxamide formyltransferase activity	molecular_function	0.26949	1	1	1275	2	8991	g8619
GO:0042173	regulation of sporulation resulting in formation of a cellular spore	biological_process	0.26988	1	1	1275	2	8991	g8866
GO:0043937	regulation of sporulation	biological_process	0.26988	1	1	1275	2	8991	g8866
GO:0051302	regulation of cell division	biological_process	0.27017	1	1	1275	2	8991	Novel02888
GO:0007268	chemical synaptic transmission	biological_process	0.27019	1	1	1275	2	8991	g2212
GO:0098916	anterograde trans-synaptic signaling	biological_process	0.27019	1	1	1275	2	8991	g2212
GO:0099537	trans-synaptic signaling	biological_process	0.27019	1	1	1275	2	8991	g2212
GO:0019008	molybdopterin synthase complex	cellular_component	0.27061	1	1	1275	2	8991	g7001
GO:0016805	dipeptidase activity	molecular_function	0.27068	1	1	1275	2	8991	g3819
GO:0000755	cytogamy	biological_process	0.27075	1	1	1275	2	8991	Novel04302
GO:0022413	reproductive process in single-celled organism	biological_process	0.27075	1	1	1275	2	8991	Novel04302
GO:0032220	plasma membrane fusion involved in cytogamy	biological_process	0.27075	1	1	1275	2	8991	Novel04302
GO:0031262	Ndc80 complex	cellular_component	0.27127	1	1	1275	2	8991	g2060
GO:0031617	NMS complex	cellular_component	0.27127	1	1	1275	2	8991	g2060
GO:0008009	chemokine activity	molecular_function	0.27131	1	1	1275	2	8991	Novel04627
GO:0042379	chemokine receptor binding	molecular_function	0.27131	1	1	1275	2	8991	Novel04627
GO:0009251	glucan catabolic process	biological_process	0.27142	1	1	1275	2	8991	g3960
GO:0030245	cellulose catabolic process	biological_process	0.27142	1	1	1275	2	8991	g3960
GO:0044247	cellular polysaccharide catabolic process	biological_process	0.27142	1	1	1275	2	8991	g3960
GO:0051275	beta-glucan catabolic process	biological_process	0.27142	1	1	1275	2	8991	g3960
GO:0007186	G protein-coupled receptor signaling pathway	biological_process	0.27144	1	16	1275	97	8991	g9162,g11579,g12652,g10117,g4654,g12442,g5222,Novel01432,g1975,g4891,g10750,Novel02249,g5239,Novel01817,g11228,g8081
GO:0072344	rescue of stalled ribosome	biological_process	0.27147	1	1	1275	2	8991	g12189
GO:0008156	negative regulation of DNA replication	biological_process	0.27164	1	1	1275	2	8991	g9925
GO:0048478	replication fork protection	biological_process	0.27164	1	1	1275	2	8991	g9925
GO:0090329	regulation of DNA-dependent DNA replication	biological_process	0.27164	1	1	1275	2	8991	g9925
GO:2000104	negative regulation of DNA-dependent DNA replication	biological_process	0.27164	1	1	1275	2	8991	g9925
GO:0008645	hexose transmembrane transport	biological_process	0.2717	1	1	1275	2	8991	g296
GO:0015749	monosaccharide transmembrane transport	biological_process	0.2717	1	1	1275	2	8991	g296
GO:0033573	high-affinity iron permease complex	cellular_component	0.27172	1	1	1275	2	8991	g3724
GO:1905862	ferroxidase complex	cellular_component	0.27172	1	1	1275	2	8991	g3724
GO:0004482	mRNA (guanine-N7-)-methyltransferase activity	molecular_function	0.27176	1	1	1275	2	8991	g10126
GO:0007224	smoothened signaling pathway	biological_process	0.27177	1	1	1275	2	8991	g9040
GO:0008612	peptidyl-lysine modification to peptidyl-hypusine	biological_process	0.2718	1	1	1275	2	8991	Novel00906
GO:0042546	cell wall biogenesis	biological_process	0.27187	1	1	1275	2	8991	g12200
GO:0030865	cortical cytoskeleton organization	biological_process	0.27188	1	1	1275	2	8991	g4917
GO:0030866	cortical actin cytoskeleton organization	biological_process	0.27188	1	1	1275	2	8991	g4917
GO:0033821	DNA beta-glucosyltransferase activity	molecular_function	0.27189	1	1	1275	2	8991	g3438
GO:0099018	restriction-modification system evasion by virus	biological_process	0.27189	1	1	1275	2	8991	g3438
GO:0003879	ATP phosphoribosyltransferase activity	molecular_function	0.27191	1	1	1275	2	8991	g92
GO:0019955	cytokine binding	molecular_function	0.27192	1	1	1275	2	8991	g8813
GO:0019956	chemokine binding	molecular_function	0.27192	1	1	1275	2	8991	g8813
GO:0015918	sterol transport	biological_process	0.27192	1	1	1275	2	8991	Novel03939
GO:0032365	intracellular lipid transport	biological_process	0.27192	1	1	1275	2	8991	Novel03939
GO:0032366	intracellular sterol transport	biological_process	0.27192	1	1	1275	2	8991	Novel03939
GO:0039624	viral outer capsid	cellular_component	0.27192	1	1	1275	2	8991	g11880
GO:0036265	RNA (guanine-N7)-methylation	biological_process	0.27192	1	1	1275	2	8991	g7999
GO:0106005	RNA 5-cap (guanine-N7)-methylation	biological_process	0.27192	1	1	1275	2	8991	g7999
GO:0016625	oxidoreductase activity, acting on the aldehyde or oxo group of donors, iron-sulfur protein as acceptor	molecular_function	0.27192	1	1	1275	2	8991	Novel02992
GO:0005310	dicarboxylic acid transmembrane transporter activity	molecular_function	0.27192	1	1	1275	2	8991	g5551
GO:0015501	glutamate:sodium symporter activity	molecular_function	0.27192	1	1	1275	2	8991	g5551
GO:0015800	acidic amino acid transport	biological_process	0.27192	1	1	1275	2	8991	g5551
GO:0015813	L-glutamate transmembrane transport	biological_process	0.27192	1	1	1275	2	8991	g5551
GO:0017153	sodium:dicarboxylate symporter activity	molecular_function	0.27192	1	1	1275	2	8991	g5551
GO:0008201	heparin binding	molecular_function	0.27204	1	2	1275	7	8991	g3055,g11278
GO:0000904	cell morphogenesis involved in differentiation	biological_process	0.27214	1	2	1275	7	8991	Novel02829,g9551
GO:0110165	cellular anatomical entity	cellular_component	0.27255	1	490	1275	3403	8991	Novel02177,g1353,Novel01861,g6336,g5949,g11628,Novel01784,Novel04455,g8683,g7550,Novel00710,g12610,g3791,g10126,g10955,g3193,g7456,g6556,g11320,g5846,g6981,g10923,g5743,g6790,g12477,g29,g5902,g1689,g8200,g5987,Novel04401,g4768,g4855,g192,g2925,g1525,g3639,Novel01981,g357,g6006,Novel04212,g4263,g10387,g1214,g7832,g10634,g12543,g6783,g11902,g5117,g5838,g3625,Novel03260,g2983,g7704,Novel00439,g5783,…
GO:0006643	membrane lipid metabolic process	biological_process	0.27303	1	7	1275	37	8991	g1965,g8827,Novel00872,g11253,g7331,g4432,Novel00970
GO:0000746	conjugation	biological_process	0.27418	1	4	1275	19	8991	Novel03202,Novel04302,Novel03812,g261
GO:0006664	glycolipid metabolic process	biological_process	0.27436	1	6	1275	31	8991	g1965,g8827,g11253,g7331,Novel00970,g4432
GO:0015144	carbohydrate transmembrane transporter activity	molecular_function	0.27505	1	5	1275	25	8991	Novel00566,g241,g296,g10040,g3362
GO:0015293	symporter activity	molecular_function	0.27584	1	3	1275	13	8991	g5551,g3362,g10040
GO:1901136	carbohydrate derivative catabolic process	biological_process	0.27723	1	4	1275	19	8991	g10025,g7656,g6871,g7047
GO:0008324	cation transmembrane transporter activity	molecular_function	0.28057	1	39	1275	249	8991	g3724,g503,g3362,g10040,g9561,g29,g5551,g4792,g4164,g10261,g5817,g1816,Novel02302,g11628,g5561,Novel01915,Novel00831,g1121,g873,g10020,Novel00246,g11239,g6875,g2634,g6776,g11968,g8229,g2467,g9179,Novel00102,g6836,g1160,g2275,Novel03801,g8827,g8983,g6755,g1885,g4528
GO:0004197	cysteine-type endopeptidase activity	molecular_function	0.28129	1	7	1275	39	8991	g7720,g6579,g3713,g1263,g6533,g3537,Novel03560
GO:0043414	macromolecule methylation	biological_process	0.28203	1	9	1275	50	8991	g192,g10188,g10283,g7540,g3237,g7999,g551,g968,g7567
GO:0006955	immune response	biological_process	0.2832	1	8	1275	45	8991	Novel00990,g5749,g8635,Novel04627,Novel00994,g5673,Novel01162,g11545
GO:0015291	secondary active transmembrane transporter activity	molecular_function	0.28649	1	6	1275	32	8991	g9561,g10040,g3362,g11150,g5551,g12086
GO:0022853	active ion transmembrane transporter activity	molecular_function	0.28704	1	6	1275	32	8991	g9561,g3362,g10040,g10261,g5551,g5817
GO:0005875	microtubule associated complex	cellular_component	0.28767	1	3	1275	14	8991	g2508,g7777,g1712
GO:0016765	transferase activity, transferring alkyl or aryl (other than methyl) groups	molecular_function	0.28911	1	5	1275	26	8991	g11161,Novel02944,g5764,Novel04471,g5702
GO:0000723	telomere maintenance	biological_process	0.29037	1	3	1275	14	8991	Novel04038,g5532,Novel01273
GO:0032200	telomere organization	biological_process	0.29037	1	3	1275	14	8991	Novel04038,g5532,Novel01273
GO:0060249	anatomical structure homeostasis	biological_process	0.29037	1	3	1275	14	8991	Novel01273,Novel04038,g5532
GO:0008289	lipid binding	molecular_function	0.29043	1	11	1275	66	8991	Novel03202,g10253,g9694,g10254,g10675,g6556,g5846,g5743,g12136,g2055,g3822
GO:0015318	inorganic molecular entity transmembrane transporter activity	molecular_function	0.29089	1	42	1275	273	8991	g11968,g6875,g10691,g2634,g2467,g9179,g8229,g1121,g873,g10020,Novel00246,Novel00831,g11239,g6755,g8983,g30,g1885,g3843,g4528,Novel00102,g34,Novel00115,Novel03801,g8827,g6836,g2275,g1160,g4164,g5817,g10261,g3362,g503,g10040,g9561,g3724,g6790,g5551,g4792,g29,Novel01915,Novel02302,g11628
GO:0016289	CoA hydrolase activity	molecular_function	0.2945	1	3	1275	13	8991	g12105,g8900,g7420
GO:0090150	establishment of protein localization to membrane	biological_process	0.29669	1	7	1275	39	8991	Novel03858,Novel01987,g11228,g7804,g45,g942,g6744
GO:0045595	regulation of cell differentiation	biological_process	0.29701	1	2	1275	8	8991	g8866,g9461
GO:0007276	gamete generation	biological_process	0.2973	1	7	1275	39	8991	g6981,Novel03129,g2698,g6790,g1209,g2617,Novel03776
GO:0022890	inorganic cation transmembrane transporter activity	molecular_function	0.29821	1	36	1275	231	8991	g6755,g8983,g1885,g4528,Novel00102,Novel03801,g8827,g6836,g2275,g1160,g11968,g6875,g2634,g2467,g9179,g8229,g873,g1121,Novel00246,g10020,Novel00831,g11239,Novel01915,Novel02302,g11628,g4164,g5817,g10261,g3362,g503,g10040,g9561,g3724,g5551,g4792,g29
GO:0004520	endodeoxyribonuclease activity	molecular_function	0.29864	1	4	1275	20	8991	g731,Novel01203,g4780,g2592
GO:0050145	nucleoside monophosphate kinase activity	molecular_function	0.29903	1	3	1275	14	8991	Novel01273,g4971,g5532
GO:0048583	regulation of response to stimulus	biological_process	0.29909	1	13	1275	80	8991	g2272,g3723,g503,g4855,g11785,Novel00990,g4164,g3713,g8983,g12003,g9179,g5673,Novel00994
GO:0016757	transferase activity, transferring glycosyl groups	molecular_function	0.30003	1	18	1275	113	8991	Novel00970,g12200,g92,Novel00264,g11148,g12571,g808,g11163,Novel00343,g2912,g9017,g7361,g942,g3954,g3900,g11253,g4432,g3438
GO:0004180	carboxypeptidase activity	molecular_function	0.30017	1	6	1275	32	8991	g572,g2572,g11381,g38,g2246,g9216
GO:0002065	columnar/cuboidal epithelial cell differentiation	biological_process	0.30161	1	3	1275	14	8991	g6790,Novel03129,g2617
GO:0002066	columnar/cuboidal epithelial cell development	biological_process	0.30161	1	3	1275	14	8991	g6790,Novel03129,g2617
GO:0005213	structural constituent of egg chorion	molecular_function	0.30161	1	3	1275	14	8991	g2617,g6790,Novel03129
GO:0007292	female gamete generation	biological_process	0.30161	1	3	1275	14	8991	Novel03129,g6790,g2617
GO:0007304	chorion-containing eggshell formation	biological_process	0.30161	1	3	1275	14	8991	g6790,Novel03129,g2617
GO:0030703	eggshell formation	biological_process	0.30161	1	3	1275	14	8991	g2617,g6790,Novel03129
GO:0030707	ovarian follicle cell development	biological_process	0.30161	1	3	1275	14	8991	g6790,Novel03129,g2617
GO:0048477	oogenesis	biological_process	0.30161	1	3	1275	14	8991	g2617,g6790,Novel03129
GO:0050790	regulation of catalytic activity	biological_process	0.30218	1	11	1275	66	8991	g503,g11826,g11785,g2642,g3537,g4621,g9785,g12290,g12003,g9179,Novel02246
GO:0016627	oxidoreductase activity, acting on the CH-CH group of donors	molecular_function	0.30225	1	14	1275	84	8991	g7567,g1846,g1794,Novel03019,g3237,g7540,g11816,g5284,g9342,g5436,g8583,g192,g2272,g8081
GO:0007599	hemostasis	biological_process	0.30379	1	7	1275	39	8991	Novel01162,g5838,g6836,Novel04212,g6947,g10020,g2508
GO:0042060	wound healing	biological_process	0.30379	1	7	1275	39	8991	g2508,g10020,g6947,g5838,g6836,Novel04212,Novel01162
GO:0050817	coagulation	biological_process	0.30379	1	7	1275	39	8991	Novel01162,g6947,g5838,g6836,Novel04212,g2508,g10020
GO:0050878	regulation of body fluid levels	biological_process	0.30379	1	7	1275	39	8991	Novel04212,g5838,g6836,g6947,Novel01162,g2508,g10020
GO:0006811	ion transport	biological_process	0.30531	1	54	1275	356	8991	Novel02302,g1816,g10646,g11628,g6972,g12456,Novel01784,Novel03295,g5561,g2531,g3724,g6790,g503,g9561,g11808,g29,g5551,g4792,g4164,g10261,g5817,g4768,g34,Novel00115,Novel00102,g6836,g2275,g1160,g8827,Novel03801,g8983,g392,g6755,g6006,g1885,g3843,g30,g1458,Novel00831,g873,g1121,g5033,Novel00246,g10020,g9785,g10691,g6875,g6776,g2634,g11968,g8229,g1730,g2467,g9179
GO:0019001	guanyl nucleotide binding	molecular_function	0.30546	1	32	1275	209	8991	g10125,g503,g12632,Novel01987,g4164,g5239,g4891,g9647,g11184,g4455,g63,Novel03742,Novel04038,g5222,Novel00048,g12503,g4575,g2499,g3269,g3055,g11228,g6783,g447,g9179,g1975,g387,g4654,g10117,g11579,g1010,g440,g3843
GO:0042180	cellular ketone metabolic process	biological_process	0.30566	1	2	1275	8	8991	g12233,g1591
GO:0017062	respiratory chain complex III assembly	biological_process	0.30635	1	2	1275	8	8991	g8718,g10244
GO:0034551	mitochondrial respiratory chain complex III assembly	biological_process	0.30635	1	2	1275	8	8991	g10244,g8718
GO:0022900	electron transport chain	biological_process	0.30821	1	6	1275	33	8991	Novel00375,g6688,g756,Novel01125,g84,g3713
GO:0006694	steroid biosynthetic process	biological_process	0.30864	1	11	1275	65	8991	g5284,g3237,g7540,g6023,g192,g1458,g7567,g4381,g7656,g12535,g47
GO:0048468	cell development	biological_process	0.30943	1	6	1275	33	8991	g2617,Novel03129,Novel02829,g2698,g9551,g6790
GO:0051345	positive regulation of hydrolase activity	biological_process	0.31175	1	1	1275	3	8991	g12003
GO:0051240	positive regulation of multicellular organismal process	biological_process	0.31191	1	2	1275	8	8991	g5253,g9461
GO:0004565	beta-galactosidase activity	molecular_function	0.3133	1	2	1275	8	8991	g12370,g1705
GO:0015925	galactosidase activity	molecular_function	0.3133	1	2	1275	8	8991	g1705,g12370
GO:0000726	non-recombinational repair	biological_process	0.31532	1	2	1275	8	8991	g9179,g1951
GO:0019953	sexual reproduction	biological_process	0.3174	1	10	1275	60	8991	Novel03776,g2617,g1209,Novel04302,Novel03202,g6689,g6790,g2698,g6981,Novel03129
GO:0044703	multi-organism reproductive process	biological_process	0.3174	1	10	1275	60	8991	Novel03129,g6981,g6790,g2698,Novel03776,g1209,g2617,g6689,Novel04302,Novel03202
GO:0044264	cellular polysaccharide metabolic process	biological_process	0.31744	1	6	1275	33	8991	g473,g83,g7957,g10228,Novel00739,g3960
GO:0015075	ion transmembrane transporter activity	molecular_function	0.3181	1	45	1275	296	8991	g4164,g10261,g5817,g3724,g6790,g503,g3362,g10040,g9561,g29,g5551,g4792,g5561,Novel01915,g1816,Novel02302,g11628,g10691,g6875,g2634,g6776,g11968,g8229,g2467,g9179,Novel00831,g1121,g873,Novel00246,g10020,g11239,g8983,g6755,g1885,g4528,g3843,g30,g34,Novel00115,Novel00102,g6836,g2275,g1160,g8827,Novel03801
GO:0019080	viral gene expression	biological_process	0.31953	1	3	1275	14	8991	g4566,g3785,Novel01165
GO:0052126	movement in host environment	biological_process	0.32043	1	7	1275	39	8991	g10897,g11278,g11880,Novel01915,g5783,g8950,g10066
GO:0016782	transferase activity, transferring sulfur-containing groups	molecular_function	0.32043	1	3	1275	14	8991	g12105,g1965,Novel04663
GO:0016616	oxidoreductase activity, acting on the CH-OH group of donors, NAD or NADP as acceptor	molecular_function	0.32059	1	18	1275	112	8991	g10346,g6023,g750,g10649,g1114,g4381,g7656,g4774,g3226,g10025,g5284,g7046,g1458,g12108,g3286,g47,g12535,Novel01981
GO:0065009	regulation of molecular function	biological_process	0.3211	1	11	1275	67	8991	g12290,g9179,g12003,Novel02246,g503,g11826,g2642,g11785,g3537,g9785,g4621
GO:0072657	protein localization to membrane	biological_process	0.3215	1	7	1275	40	8991	g942,g6744,g7804,g45,Novel01987,g11228,Novel03858
GO:0003852	2-isopropylmalate synthase activity	molecular_function	0.32161	1	1	1275	3	8991	g5041
GO:0015630	microtubule cytoskeleton	cellular_component	0.32163	1	8	1275	47	8991	g7777,Novel00544,g1712,g9907,Novel02273,g8687,Novel03202,g2508
GO:0016860	intramolecular oxidoreductase activity	molecular_function	0.32213	1	4	1275	20	8991	g3843,g6584,g8314,Novel00795
GO:0008608	attachment of spindle microtubules to kinetochore	biological_process	0.3231	1	4	1275	20	8991	g9907,g2060,Novel02273,Novel03202
GO:0000156	phosphorelay response regulator activity	molecular_function	0.32313	1	1	1275	3	8991	g939
GO:0016779	nucleotidyltransferase activity	molecular_function	0.32431	1	24	1275	157	8991	g7720,g7396,g8683,g12242,Novel04173,g4067,g4823,Novel04212,g12256,g357,g10126,g7200,g9574,g6579,g2924,g731,Novel02053,g2499,g1263,g11970,Novel03560,g3973,g8824,g7777
GO:0000977	RNA polymerase II transcription regulatory region sequence-specific DNA binding	molecular_function	0.32658	1	2	1275	8	8991	g5611,g8153
GO:0000978	RNA polymerase II cis-regulatory region sequence-specific DNA binding	molecular_function	0.32658	1	2	1275	8	8991	g8153,g5611
GO:0000987	cis-regulatory region sequence-specific DNA binding	molecular_function	0.32658	1	2	1275	8	8991	g8153,g5611
GO:0015931	nucleobase-containing compound transport	biological_process	0.32704	1	6	1275	33	8991	g1880,g4780,g1689,g9542,g6947,g756
GO:0030030	cell projection organization	biological_process	0.32706	1	4	1275	20	8991	g9551,g5715,Novel02829,g8594
GO:0048511	rhythmic process	biological_process	0.32751	1	2	1275	8	8991	g9040,g2456
GO:0004864	protein phosphatase inhibitor activity	molecular_function	0.33079	1	2	1275	8	8991	g11785,g503
GO:0019212	phosphatase inhibitor activity	molecular_function	0.33079	1	2	1275	8	8991	g503,g11785
GO:0010638	positive regulation of organelle organization	biological_process	0.33083	1	2	1275	8	8991	g3723,g4855
GO:0034703	cation channel complex	cellular_component	0.33105	1	2	1275	8	8991	g503,g9179
GO:0098662	inorganic cation transmembrane transport	biological_process	0.33132	1	18	1275	112	8991	Novel02302,Novel00102,Novel03801,g8827,g6836,g1160,g11628,g6755,Novel01784,g1121,g10020,g3724,g29,g2634,g2467,g5817,g10261,g8229
GO:0005217	intracellular ligand-gated ion channel activity	molecular_function	0.3325	1	4	1275	20	8991	g9179,g503,g6755,g8983
GO:0005219	ryanodine-sensitive calcium-release channel activity	molecular_function	0.3325	1	4	1275	20	8991	g9179,g503,g6755,g8983
GO:0015278	calcium-release channel activity	molecular_function	0.3325	1	4	1275	20	8991	g6755,g503,g8983,g9179
GO:0099094	ligand-gated cation channel activity	molecular_function	0.3325	1	4	1275	20	8991	g9179,g503,g6755,g8983
GO:0099604	ligand-gated calcium channel activity	molecular_function	0.3325	1	4	1275	20	8991	g9179,g8983,g503,g6755
GO:0009967	positive regulation of signal transduction	biological_process	0.33253	1	3	1275	15	8991	g3723,g4855,g5673
GO:0010647	positive regulation of cell communication	biological_process	0.33253	1	3	1275	15	8991	g5673,g3723,g4855
GO:0023056	positive regulation of signaling	biological_process	0.33253	1	3	1275	15	8991	g3723,g4855,g5673
GO:0009399	nitrogen fixation	biological_process	0.33296	1	1	1275	3	8991	Novel03156
GO:0016811	hydrolase activity, acting on carbon-nitrogen (but not peptide) bonds, in linear amides	molecular_function	0.33441	1	3	1275	14	8991	g1591,Novel00872,g12233
GO:0044282	small molecule catabolic process	biological_process	0.33501	1	6	1275	33	8991	g6109,g1591,Novel03137,g5428,g12233,g7047
GO:0019072	viral genome packaging	biological_process	0.34043	1	4	1275	22	8991	g5949,g8229,g5743,g1959
GO:0043094	cellular metabolic compound salvage	biological_process	0.34104	1	1	1275	3	8991	g12595
GO:0043174	nucleoside salvage	biological_process	0.34104	1	1	1275	3	8991	g12595
GO:1990397	queuosine salvage	biological_process	0.34104	1	1	1275	3	8991	g12595
GO:0004827	proline-tRNA ligase activity	molecular_function	0.34181	1	1	1275	3	8991	g12543
GO:0006433	prolyl-tRNA aminoacylation	biological_process	0.34181	1	1	1275	3	8991	g12543
GO:0051258	protein polymerization	biological_process	0.34249	1	8	1275	47	8991	g2508,Novel02000,g6947,Novel04212,g10020,g629,g5838,g6836
GO:0055086	nucleobase-containing small molecule metabolic process	biological_process	0.34265	1	22	1275	141	8991	Novel00994,g4668,g12595,g29,Novel00544,g2543,g1121,g12543,g10778,g2026,g7644,Novel01944,g7047,Novel01784,g8619,g47,g7867,g8827,g12708,g1353,g12433,g12547
GO:0005576	extracellular region	cellular_component	0.34269	1	61	1275	415	8991	g8325,Novel04005,g10127,g6836,Novel02954,g1591,g10246,g11265,g4465,g11538,Novel04212,g357,Novel02164,g8685,g8635,g2396,g2508,g10881,g3639,Novel01025,g5838,g11545,Novel00310,Novel04507,g10020,Novel04024,g12712,Novel00098,g12361,g187,g7362,Novel03202,g5749,g6689,g6156,g9732,g3822,g11970,g2272,Novel03129,g6618,g1652,g11163,Novel00469,g6556,g6947,g10955,g3378,g1828,g8683,g12658,g3713,g6743,g8608,g679…
GO:0007596	blood coagulation	biological_process	0.34303	1	6	1275	34	8991	g10020,g2508,g5838,g6836,Novel04212,g6947
GO:0005681	spliceosomal complex	cellular_component	0.34344	1	5	1275	27	8991	g503,g1382,g8601,g9179,g11478
GO:0002064	epithelial cell development	biological_process	0.34409	1	3	1275	15	8991	Novel03129,g6790,g2617
GO:0030855	epithelial cell differentiation	biological_process	0.34409	1	3	1275	15	8991	g2617,g6790,Novel03129
GO:0060429	epithelium development	biological_process	0.34409	1	3	1275	15	8991	g6790,Novel03129,g2617
GO:0003924	GTPase activity	molecular_function	0.34491	1	28	1275	184	8991	g10125,g11228,g12632,g6783,g447,g4164,g5239,g4891,g9647,g1975,g387,g4455,g11184,g4917,g63,Novel04038,g5222,Novel00048,g4654,g12503,g4575,g2499,g10117,g3055,g11579,g1010,g440,g3843
GO:0098660	inorganic ion transmembrane transport	biological_process	0.34619	1	18	1275	113	8991	g6836,g1160,g11628,g8827,Novel03801,Novel00102,Novel02302,g6755,Novel01784,g29,g3724,g1121,g10020,g10261,g8229,g5817,g2467,g2634
GO:0000781	chromosome, telomeric region	cellular_component	0.35089	1	1	1275	3	8991	g7396
GO:0042162	telomeric DNA binding	molecular_function	0.35089	1	1	1275	3	8991	g7396
GO:0008237	metallopeptidase activity	molecular_function	0.35161	1	11	1275	68	8991	Novel02118,g10054,g7362,g8685,g3269,g1211,Novel04507,g10513,g6929,g6618,g4465
GO:0000097	sulfur amino acid biosynthetic process	biological_process	0.35245	1	1	1275	3	8991	g1410
GO:0009086	methionine biosynthetic process	biological_process	0.35245	1	1	1275	3	8991	g1410
GO:0046429	4-hydroxy-3-methylbut-2-en-1-yl diphosphate synthase activity	molecular_function	0.35277	1	1	1275	3	8991	g2061
GO:0052592	oxidoreductase activity, acting on CH or CH2 groups, with an iron-sulfur protein as acceptor	molecular_function	0.35277	1	1	1275	3	8991	g2061
GO:0009611	response to wounding	biological_process	0.35322	1	7	1275	41	8991	g10020,g2508,Novel01162,g5838,g6836,g6947,Novel04212
GO:0016887	ATPase activity	molecular_function	0.3544	1	36	1275	249	8991	g12279,g1239,g10908,g5532,g6700,g6764,g2396,g4654,Novel01021,Novel01273,Novel00290,g10244,Novel01495,g302,Novel02405,g11228,g6783,g447,g5838,g1347,Novel01622,g3269,g5949,g12503,g2499,Novel00653,Novel04038,g1353,Novel03742,g4396,g9647,g4068,g5239,g5221,g4971,g5743
GO:0044163	host cytoskeleton	cellular_component	0.35463	1	1	1275	3	8991	g5783
GO:0075519	microtubule-dependent intracellular transport of viral material	biological_process	0.35463	1	1	1275	3	8991	g5783
GO:0075521	microtubule-dependent intracellular transport of viral material towards nucleus	biological_process	0.35463	1	1	1275	3	8991	g5783
GO:0075606	transport of viral material towards nucleus	biological_process	0.35463	1	1	1275	3	8991	g5783
GO:1903522	regulation of blood circulation	biological_process	0.3558	1	1	1275	3	8991	g5253
GO:0050776	regulation of immune response	biological_process	0.3559	1	3	1275	15	8991	Novel00994,g5673,Novel00990
GO:1901615	organic hydroxy compound metabolic process	biological_process	0.35631	1	7	1275	40	8991	Novel03019,g192,Novel00097,g3237,g6584,g7540,g7567
GO:0047396	glycosylphosphatidylinositol diacylglycerol-lyase activity	molecular_function	0.35706	1	1	1275	3	8991	g1580
GO:0010876	lipid localization	biological_process	0.35715	1	8	1275	49	8991	g3822,g5743,g5846,g10898,Novel03939,g10955,g6556,Novel03202
GO:0010038	response to metal ion	biological_process	0.35795	1	3	1275	16	8991	g2275,g6875,g11968
GO:0030278	regulation of ossification	biological_process	0.35802	1	1	1275	3	8991	g6156
GO:0007029	endoplasmic reticulum organization	biological_process	0.35919	1	3	1275	15	8991	g4780,g6947,Novel03858
GO:0009425	bacterial-type flagellum basal body	cellular_component	0.35976	1	1	1275	3	8991	g6175
GO:0042558	pteridine-containing compound metabolic process	biological_process	0.36029	1	2	1275	9	8991	Novel01918,g2795
GO:0098655	cation transmembrane transport	biological_process	0.36093	1	18	1275	114	8991	g6755,Novel01784,g6836,g1160,g11628,Novel03801,g8827,Novel00102,Novel02302,g8229,g10261,g5817,g2467,g2634,g29,g3724,g1121,g10020
GO:0015627	type II protein secretion system complex	cellular_component	0.36172	1	1	1275	3	8991	g10899
GO:0015628	protein secretion by the type II secretion system	biological_process	0.36172	1	1	1275	3	8991	g10899
GO:0098776	protein transport across the cell outer membrane	biological_process	0.36172	1	1	1275	3	8991	g10899
GO:0006120	mitochondrial electron transport, NADH to ubiquinone	biological_process	0.3629	1	1	1275	3	8991	g84
GO:0016863	intramolecular oxidoreductase activity, transposing C=C bonds	molecular_function	0.36493	1	1	1275	3	8991	g6584
GO:0047750	cholestenol delta-isomerase activity	molecular_function	0.36493	1	1	1275	3	8991	g6584
GO:0007160	cell-matrix adhesion	biological_process	0.36507	1	1	1275	3	8991	g8683
GO:0004668	protein-arginine deiminase activity	molecular_function	0.36864	1	1	1275	3	8991	g50
GO:0015886	heme transport	biological_process	0.36868	1	2	1275	9	8991	g9785,g6006
GO:1901678	iron coordination entity transport	biological_process	0.36868	1	2	1275	9	8991	g9785,g6006
GO:0001882	nucleoside binding	molecular_function	0.36869	1	30	1275	201	8991	g5239,g4164,g4891,g9647,g9179,g387,g503,g10125,g12632,g6783,Novel01987,g11228,g447,g3055,g3269,g1010,g440,g3843,g11184,g4455,Novel00048,g5222,g63,Novel03742,Novel04038,g12503,g4654,g10117,g2499,g4575
GO:0001883	purine nucleoside binding	molecular_function	0.36869	1	30	1275	201	8991	g9647,g9179,g387,g5239,g4164,g4891,Novel01987,g12632,g6783,g11228,g447,g503,g10125,g1010,g3843,g440,g3055,g3269,g12503,g4654,g10117,g2499,g4575,g11184,g4455,Novel00048,g5222,Novel04038,Novel03742,g63
GO:0005525	GTP binding	molecular_function	0.36869	1	30	1275	201	8991	g3843,g440,g1010,g3269,g3055,g4575,g2499,g10117,g4654,g12503,Novel03742,g63,Novel04038,Novel00048,g5222,g4455,g11184,g387,g9647,g9179,g4891,g4164,g5239,g447,g11228,g12632,g6783,Novel01987,g10125,g503
GO:0032549	ribonucleoside binding	molecular_function	0.36869	1	30	1275	201	8991	g1010,g440,g3843,g3055,g3269,g12503,g4654,g10117,g2499,g4575,g11184,g4455,g5222,Novel00048,Novel03742,Novel04038,g63,g9647,g9179,g387,g5239,g4164,g4891,g12632,g6783,Novel01987,g11228,g447,g503,g10125
GO:0032550	purine ribonucleoside binding	molecular_function	0.36869	1	30	1275	201	8991	Novel04038,Novel03742,g63,Novel00048,g5222,g4455,g11184,g4575,g2499,g10117,g4654,g12503,g3269,g3055,g440,g3843,g1010,g10125,g503,g447,g11228,g12632,g6783,Novel01987,g4891,g4164,g5239,g387,g9179,g9647
GO:0005102	signaling receptor binding	molecular_function	0.36877	1	25	1275	165	8991	g357,Novel00469,Novel04212,g9461,g6947,g1652,g2508,Novel00990,g6836,Novel03129,g11826,g5322,Novel04627,g5673,g6689,g3353,Novel01589,Novel03202,Novel00985,g10310,g5838,g2212,g10020,g5253,g6790
GO:0031214	biomineral tissue development	biological_process	0.36935	1	1	1275	3	8991	g6156
GO:0070167	regulation of biomineral tissue development	biological_process	0.36935	1	1	1275	3	8991	g6156
GO:0110148	biomineralization	biological_process	0.36935	1	1	1275	3	8991	g6156
GO:0110149	regulation of biomineralization	biological_process	0.36935	1	1	1275	3	8991	g6156
GO:0031683	G-protein beta/gamma-subunit complex binding	molecular_function	0.36943	1	8	1275	48	8991	g5239,g4891,g11579,g1975,g5222,g4654,g11228,g10117
GO:0006289	nucleotide-excision repair	biological_process	0.36944	1	3	1275	15	8991	Novel01673,g1678,Novel01769
GO:0017148	negative regulation of translation	biological_process	0.37135	1	1	1275	3	8991	g10973
GO:0034249	negative regulation of cellular amide metabolic process	biological_process	0.37135	1	1	1275	3	8991	g10973
GO:0033180	proton-transporting V-type ATPase, V1 domain	cellular_component	0.37174	1	2	1275	9	8991	g10261,g5817
GO:0009966	regulation of signal transduction	biological_process	0.37201	1	10	1275	64	8991	g4164,g3713,g8983,g12003,g5673,g2272,g3723,g503,g4855,g11785
GO:0008833	deoxyribonuclease IV (phage-T4-induced) activity	molecular_function	0.37202	1	1	1275	3	8991	Novel01203
GO:0007283	spermatogenesis	biological_process	0.37244	1	4	1275	22	8991	g2698,g6981,g1209,Novel03776
GO:0048232	male gamete generation	biological_process	0.37244	1	4	1275	22	8991	g6981,g2698,g1209,Novel03776
GO:0004797	thymidine kinase activity	molecular_function	0.37244	1	1	1275	3	8991	Novel01944
GO:0019136	deoxynucleoside kinase activity	molecular_function	0.37244	1	1	1275	3	8991	Novel01944
GO:0019206	nucleoside kinase activity	molecular_function	0.37244	1	1	1275	3	8991	Novel01944
GO:0008217	regulation of blood pressure	biological_process	0.37294	1	1	1275	3	8991	g1652
GO:0070273	phosphatidylinositol-4-phosphate binding	molecular_function	0.37307	1	1	1275	3	8991	g2055
GO:0051287	NAD binding	molecular_function	0.37333	1	12	1275	75	8991	g12108,g3286,g1458,g3226,g4774,g3367,g7656,g8845,g6255,g10346,g5284,g10025
GO:0016471	vacuolar proton-transporting V-type ATPase complex	cellular_component	0.3736	1	2	1275	9	8991	g10261,g5817
GO:0005337	nucleoside transmembrane transporter activity	molecular_function	0.37404	1	1	1275	3	8991	g756
GO:0015858	nucleoside transport	biological_process	0.37404	1	1	1275	3	8991	g756
GO:0016790	thiolester hydrolase activity	molecular_function	0.37418	1	3	1275	15	8991	g8900,g12105,g7420
GO:0051016	barbed-end actin filament capping	biological_process	0.37508	1	2	1275	9	8991	g629,Novel02000
GO:0016836	hydro-lyase activity	molecular_function	0.37523	1	4	1275	22	8991	g12357,g11970,g10713,g83
GO:0019915	lipid storage	biological_process	0.37621	1	1	1275	3	8991	g10898
GO:0005786	signal recognition particle, endoplasmic reticulum targeting	cellular_component	0.37688	1	1	1275	3	8991	g7804
GO:0030942	endoplasmic reticulum signal peptide binding	molecular_function	0.37688	1	1	1275	3	8991	g7804
GO:0017053	transcription repressor complex	cellular_component	0.37705	1	1	1275	4	8991	g3107
GO:0099536	synaptic signaling	biological_process	0.37721	1	1	1275	3	8991	g2212
GO:0008174	mRNA methyltransferase activity	molecular_function	0.37731	1	1	1275	3	8991	g10126
GO:0005247	voltage-gated chloride channel activity	molecular_function	0.37733	1	1	1275	3	8991	g3843
GO:0005254	chloride channel activity	molecular_function	0.37733	1	1	1275	3	8991	g3843
GO:0008308	voltage-gated anion channel activity	molecular_function	0.37733	1	1	1275	3	8991	g3843
GO:0007259	receptor signaling pathway via JAK-STAT	biological_process	0.37736	1	1	1275	3	8991	Novel00990
GO:0097696	receptor signaling pathway via STAT	biological_process	0.37736	1	1	1275	3	8991	Novel00990
GO:0019722	calcium-mediated signaling	biological_process	0.37742	1	1	1275	3	8991	g12423
GO:0019932	second-messenger-mediated signaling	biological_process	0.37742	1	1	1275	3	8991	g12423
GO:0003796	lysozyme activity	molecular_function	0.37773	1	1	1275	3	8991	g6871
GO:0006027	glycosaminoglycan catabolic process	biological_process	0.37773	1	1	1275	3	8991	g6871
GO:0009253	peptidoglycan catabolic process	biological_process	0.37773	1	1	1275	3	8991	g6871
GO:0061783	peptidoglycan muralytic activity	molecular_function	0.37773	1	1	1275	3	8991	g6871
GO:0004408	holocytochrome-c synthase activity	molecular_function	0.37776	1	1	1275	3	8991	g8455
GO:0004809	tRNA (guanine-N2-)-methyltransferase activity	molecular_function	0.37778	1	1	1275	3	8991	g10188
GO:0008191	metalloendopeptidase inhibitor activity	molecular_function	0.37784	1	1	1275	3	8991	Novel01134
GO:0006551	leucine metabolic process	biological_process	0.37785	1	1	1275	4	8991	g5041
GO:0009098	leucine biosynthetic process	biological_process	0.37785	1	1	1275	4	8991	g5041
GO:0004743	pyruvate kinase activity	molecular_function	0.37789	1	1	1275	3	8991	g2026
GO:0055088	lipid homeostasis	biological_process	0.37794	1	1	1275	3	8991	g1160
GO:0032994	protein-lipid complex	cellular_component	0.37808	1	1	1275	3	8991	g10955
GO:0034358	plasma lipoprotein particle	cellular_component	0.37808	1	1	1275	3	8991	g10955
GO:0042627	chylomicron	cellular_component	0.37808	1	1	1275	3	8991	g10955
GO:1990777	lipoprotein particle	cellular_component	0.37808	1	1	1275	3	8991	g10955
GO:0005507	copper ion binding	molecular_function	0.37824	1	7	1275	42	8991	g10821,g1764,g10580,g10658,g3723,g8152,Novel01402
GO:0008907	integrase activity	molecular_function	0.37828	1	1	1275	3	8991	g10283
GO:0050778	positive regulation of immune response	biological_process	0.3783	1	1	1275	3	8991	Novel00990
GO:0030638	polyketide metabolic process	biological_process	0.37834	1	1	1275	3	8991	g11834
GO:0006672	ceramide metabolic process	biological_process	0.37839	1	1	1275	3	8991	Novel00872
GO:0009878	nodule morphogenesis	biological_process	0.37839	1	1	1275	3	8991	Novel00098
GO:0044111	development involved in symbiotic interaction	biological_process	0.37839	1	1	1275	3	8991	Novel00098
GO:0034219	carbohydrate transmembrane transport	biological_process	0.37855	1	1	1275	3	8991	g296
GO:0019030	icosahedral viral capsid	cellular_component	0.37858	1	1	1275	3	8991	g11880
GO:0009271	phage shock	biological_process	0.37859	1	1	1275	3	8991	g560
GO:0098586	cellular response to virus	biological_process	0.37859	1	1	1275	3	8991	g560
GO:0015288	porin activity	molecular_function	0.37862	1	1	1275	3	8991	g8594
GO:0022829	wide pore channel activity	molecular_function	0.37862	1	1	1275	3	8991	g8594
GO:0022624	proteasome accessory complex	cellular_component	0.37862	1	1	1275	3	8991	g3315
GO:0009225	nucleotide-sugar metabolic process	biological_process	0.37871	1	1	1275	3	8991	g2543
GO:0004340	glucokinase activity	molecular_function	0.37872	1	1	1275	3	8991	g4668
GO:0004396	hexokinase activity	molecular_function	0.37872	1	1	1275	3	8991	g4668
GO:0005536	glucose binding	molecular_function	0.37872	1	1	1275	3	8991	g4668
GO:0072546	ER membrane protein complex	cellular_component	0.37874	1	1	1275	3	8991	g4118
GO:0045046	protein import into peroxisome membrane	biological_process	0.37876	1	1	1275	3	8991	g942
GO:0003906	DNA-(apurinic or apyrimidinic site) endonuclease activity	molecular_function	0.37876	1	1	1275	3	8991	Novel01433
GO:0005876	spindle microtubule	cellular_component	0.3819	1	2	1275	9	8991	g9907,Novel02273
GO:0000070	mitotic sister chromatid segregation	biological_process	0.38259	1	5	1275	29	8991	g2060,g3625,Novel00513,Novel00348,g9332
GO:0000819	sister chromatid segregation	biological_process	0.38259	1	5	1275	29	8991	Novel00513,g3625,g2060,Novel00348,g9332
GO:0003714	transcription corepressor activity	molecular_function	0.3861	1	2	1275	10	8991	g5838,g3354
GO:0120036	plasma membrane bounded cell projection organization	biological_process	0.38622	1	2	1275	9	8991	Novel02829,g9551
GO:0044769	ATPase activity, coupled to transmembrane movement of ions, rotational mechanism	molecular_function	0.38626	1	2	1275	9	8991	g5817,g10261
GO:0046961	proton-transporting ATPase activity, rotational mechanism	molecular_function	0.38626	1	2	1275	9	8991	g10261,g5817
GO:0005785	signal recognition particle receptor complex	cellular_component	0.38661	1	2	1275	9	8991	g4164,g4455
GO:0034702	ion channel complex	cellular_component	0.38759	1	2	1275	9	8991	g503,g9179
GO:0000271	polysaccharide biosynthetic process	biological_process	0.38785	1	5	1275	29	8991	g83,g473,g7957,g10228,Novel00739
GO:0033692	cellular polysaccharide biosynthetic process	biological_process	0.38785	1	5	1275	29	8991	g83,g473,g7957,Novel00739,g10228
GO:0003860	3-hydroxyisobutyryl-CoA hydrolase activity	molecular_function	0.38824	1	2	1275	9	8991	g8900,g7420
GO:0002252	immune effector process	biological_process	0.3883	1	2	1275	9	8991	Novel00990,g10126
GO:0051607	defense response to virus	biological_process	0.3883	1	2	1275	9	8991	g10126,Novel00990
GO:0005543	phospholipid binding	molecular_function	0.3886	1	5	1275	30	8991	g10254,g10675,g2055,g12136,g10253
GO:0044764	multi-organism cellular process	biological_process	0.39	1	6	1275	36	8991	Novel04302,Novel03202,g8950,g10897,g261,Novel03812
GO:0016701	oxidoreductase activity, acting on single donors with incorporation of molecular oxygen	molecular_function	0.3904	1	6	1275	35	8991	g11970,g10713,g2213,g4327,g12571,Novel03019
GO:0044419	interspecies interaction between organisms	biological_process	0.3908	1	70	1275	487	8991	g4971,g299,g5743,g5817,g3350,g5949,g5523,Novel01622,g10126,g796,Novel00990,g3713,g7822,g641,Novel01162,g5831,g6833,g11880,g3785,g5783,g10066,g5749,g9732,g6156,g10897,g10246,g1591,g9344,Novel01203,g11538,g8135,g12643,g2508,g11222,g1638,g560,g12235,g6972,Novel01165,g3438,g11163,g4566,Novel04203,Novel01915,g3378,Novel00194,g9523,g7001,g12658,Novel03213,Novel01025,g3964,g11545,g4755,g9704,g1959,Novel…
GO:0032561	guanyl ribonucleotide binding	molecular_function	0.39192	1	30	1275	203	8991	g12503,g4654,g10117,g2499,g4575,g4455,g11184,g5222,Novel00048,Novel03742,g63,Novel04038,g1010,g440,g3843,g3055,g3269,Novel01987,g12632,g6783,g11228,g447,g503,g10125,g9647,g9179,g387,g5239,g4164,g4891
GO:0010646	regulation of cell communication	biological_process	0.39263	1	10	1275	65	8991	g503,g3723,g2272,g4855,g11785,g3713,g4164,g8983,g12003,g5673
GO:0023051	regulation of signaling	biological_process	0.39263	1	10	1275	65	8991	g11785,g3723,g503,g2272,g4855,g12003,g5673,g3713,g4164,g8983
GO:0010558	negative regulation of macromolecule biosynthetic process	biological_process	0.39335	1	4	1275	22	8991	g10973,g9925,g5817,g11478
GO:0031327	negative regulation of cellular biosynthetic process	biological_process	0.39335	1	4	1275	22	8991	g10973,g9925,g5817,g11478
GO:2000113	negative regulation of cellular macromolecule biosynthetic process	biological_process	0.39335	1	4	1275	22	8991	g9925,g10973,g5817,g11478
GO:0009435	NAD biosynthetic process	biological_process	0.39673	1	1	1275	4	8991	Novel00544
GO:0032501	multicellular organismal process	biological_process	0.39714	1	34	1275	229	8991	g9551,g2508,g5611,g10881,g8601,g1209,Novel04212,Novel03776,g6836,Novel04005,g492,Novel03202,g187,g6156,g7868,Novel01162,Novel03145,g5253,g10020,g5838,g11241,g6947,g9461,g1652,g2698,Novel03129,Novel02829,g2272,g7302,g2617,Novel01857,g6790,g3191,g6981
GO:1901617	organic hydroxy compound biosynthetic process	biological_process	0.39784	1	4	1275	22	8991	g192,g3237,g7540,g7567
GO:0007281	germ cell development	biological_process	0.3996	1	4	1275	23	8991	g2617,g2698,g6790,Novel03129
GO:0015672	monovalent inorganic cation transport	biological_process	0.39966	1	21	1275	137	8991	g29,g4792,g1121,g5033,g503,g8229,g10261,g2467,g5817,g1730,g9179,g6776,g6836,g11628,g6972,g8827,Novel02302,g1458,g392,Novel03295,Novel01784
GO:0003857	3-hydroxyacyl-CoA dehydrogenase activity	molecular_function	0.40286	1	4	1275	22	8991	g7046,g10649,Novel01981,g1114
GO:0004609	phosphatidylserine decarboxylase activity	molecular_function	0.41065	1	2	1275	10	8991	g3490,g10480
GO:0051539	4 iron, 4 sulfur cluster binding	molecular_function	0.4119	1	2	1275	10	8991	g7423,g7001
GO:0006633	fatty acid biosynthetic process	biological_process	0.41222	1	2	1275	11	8991	g12125,g7656
GO:0140014	mitotic nuclear division	biological_process	0.4133	1	5	1275	30	8991	g9332,g2060,Novel00513,g3625,Novel00348
GO:0009295	nucleoid	cellular_component	0.41547	1	1	1275	4	8991	g1211
GO:0033176	proton-transporting V-type ATPase complex	cellular_component	0.4158	1	5	1275	30	8991	g5817,g11628,g8229,g6836,g10261
GO:0032259	methylation	biological_process	0.41663	1	10	1275	64	8991	g11223,g192,g10188,g10283,g3237,g7540,g551,g7999,g968,g7567
GO:0005657	replication fork	cellular_component	0.41682	1	3	1275	16	8991	g503,g873,g9179
GO:0016615	malate dehydrogenase activity	molecular_function	0.41709	1	2	1275	10	8991	g2253,g4331
GO:0000976	transcription regulatory region sequence-specific DNA binding	molecular_function	0.41733	1	2	1275	10	8991	g5611,g8153
GO:0001067	regulatory region nucleic acid binding	molecular_function	0.41733	1	2	1275	10	8991	g5611,g8153
GO:0010608	posttranscriptional regulation of gene expression	biological_process	0.41739	1	3	1275	16	8991	g10973,g12330,g12189
GO:0003006	developmental process involved in reproduction	biological_process	0.41774	1	7	1275	44	8991	g2698,g6790,Novel03129,g6981,g2617,g1209,Novel03776
GO:0048609	multicellular organismal reproductive process	biological_process	0.41938	1	7	1275	44	8991	g6790,g2698,g6981,Novel03129,Novel03776,g2617,g1209
GO:0048309	endoplasmic reticulum inheritance	biological_process	0.41976	1	2	1275	10	8991	g4780,g6947
GO:0009890	negative regulation of biosynthetic process	biological_process	0.42197	1	4	1275	23	8991	g10973,g9925,g11478,g5817
GO:0006814	sodium ion transport	biological_process	0.42327	1	3	1275	17	8991	g9179,Novel02302,g503
GO:0007264	small GTPase mediated signal transduction	biological_process	0.42386	1	3	1275	20	8991	g10125,g6529,g12003
GO:0071941	nitrogen cycle metabolic process	biological_process	0.42419	1	1	1275	4	8991	Novel03156
GO:0005874	microtubule	cellular_component	0.42661	1	2	1275	10	8991	Novel02273,g9907
GO:0001503	ossification	biological_process	0.42778	1	2	1275	10	8991	g6156,g187
GO:0019887	protein kinase regulator activity	molecular_function	0.42816	1	3	1275	17	8991	Novel03153,g3476,Novel00920
GO:0004114	3,5-cyclic-nucleotide phosphodiesterase activity	molecular_function	0.42888	1	2	1275	10	8991	g10275,g3005
GO:0045026	plasma membrane fusion	biological_process	0.42891	1	1	1275	4	8991	Novel04302
GO:0009678	pyrophosphate hydrolysis-driven proton transmembrane transporter activity	molecular_function	0.42916	1	2	1275	10	8991	g10261,g5817
GO:0019829	ATPase-coupled cation transmembrane transporter activity	molecular_function	0.42916	1	2	1275	10	8991	g10261,g5817
GO:0042625	ATPase-coupled ion transmembrane transporter activity	molecular_function	0.42916	1	2	1275	10	8991	g5817,g10261
GO:0043539	protein serine/threonine kinase activator activity	molecular_function	0.42929	1	1	1275	4	8991	g3476
GO:0003941	L-serine ammonia-lyase activity	molecular_function	0.42967	1	1	1275	4	8991	g7423
GO:0016841	ammonia-lyase activity	molecular_function	0.42967	1	1	1275	4	8991	g7423
GO:0004659	prenyltransferase activity	molecular_function	0.42973	1	1	1275	4	8991	g5764
GO:0008318	protein prenyltransferase activity	molecular_function	0.42973	1	1	1275	4	8991	g5764
GO:0018342	protein prenylation	biological_process	0.42973	1	1	1275	4	8991	g5764
GO:0097354	prenylation	biological_process	0.42973	1	1	1275	4	8991	g5764
GO:0000226	microtubule cytoskeleton organization	biological_process	0.43253	1	2	1275	10	8991	g8687,g6772
GO:1903825	organic acid transmembrane transport	biological_process	0.43295	1	2	1275	10	8991	g11808,g5551
GO:1905039	carboxylic acid transmembrane transport	biological_process	0.43295	1	2	1275	10	8991	g5551,g11808
GO:1903509	liposaccharide metabolic process	biological_process	0.43367	1	6	1275	37	8991	g11253,g8827,g1965,g4432,Novel00970,g7331
GO:0016725	oxidoreductase activity, acting on CH or CH2 groups	molecular_function	0.43467	1	1	1275	4	8991	g2061
GO:0031012	extracellular matrix	cellular_component	0.4365	1	2	1275	10	8991	g11970,g3713
GO:0016469	proton-transporting two-sector ATPase complex	cellular_component	0.43669	1	12	1275	78	8991	g5817,g2467,g10261,g8229,Novel01784,g3562,g8827,g6836,g29,g11628,g1121,g1353
GO:0030545	receptor regulator activity	molecular_function	0.43697	1	12	1275	80	8991	Novel00990,g3353,Novel00469,g9461,g1652,Novel04627,g357,g11826,g6790,Novel03129,g6836,g10310
GO:0005262	calcium channel activity	molecular_function	0.43852	1	4	1275	23	8991	g9179,g503,g6755,g8983
GO:0015085	calcium ion transmembrane transporter activity	molecular_function	0.43852	1	4	1275	23	8991	g503,g6755,g8983,g9179
GO:0030154	cell differentiation	biological_process	0.4387	1	10	1275	65	8991	Novel02829,Novel03129,g2698,g8866,g6790,g12361,g9461,g2617,g5611,g9551
GO:0048869	cellular developmental process	biological_process	0.4387	1	10	1275	65	8991	g2698,g8866,g6790,Novel03129,Novel02829,g9551,g5611,g2617,g9461,g12361
GO:0005283	amino acid:sodium symporter activity	molecular_function	0.43913	1	1	1275	4	8991	g5551
GO:0005343	organic acid:sodium symporter activity	molecular_function	0.43913	1	1	1275	4	8991	g5551
GO:0005416	amino acid:cation symporter activity	molecular_function	0.43913	1	1	1275	4	8991	g5551
GO:0050840	extracellular matrix binding	molecular_function	0.4393	1	2	1275	10	8991	g1828,g12712
GO:0006278	RNA-dependent DNA biosynthetic process	biological_process	0.44003	1	1	1275	4	8991	g7777
GO:0071897	DNA biosynthetic process	biological_process	0.44003	1	1	1275	4	8991	g7777
GO:0004417	hydroxyethylthiazole kinase activity	molecular_function	0.44007	1	1	1275	4	8991	g1462
GO:0006772	thiamine metabolic process	biological_process	0.44007	1	1	1275	4	8991	g1462
GO:0009228	thiamine biosynthetic process	biological_process	0.44007	1	1	1275	4	8991	g1462
GO:0042723	thiamine-containing compound metabolic process	biological_process	0.44007	1	1	1275	4	8991	g1462
GO:0042724	thiamine-containing compound biosynthetic process	biological_process	0.44007	1	1	1275	4	8991	g1462
GO:0016778	diphosphotransferase activity	molecular_function	0.44012	1	1	1275	4	8991	g10778
GO:0051130	positive regulation of cellular component organization	biological_process	0.44215	1	2	1275	10	8991	g3723,g4855
GO:0030955	potassium ion binding	molecular_function	0.44289	1	2	1275	10	8991	g4792,g2026
GO:0031420	alkali metal ion binding	molecular_function	0.44289	1	2	1275	10	8991	g2026,g4792
GO:0006869	lipid transport	biological_process	0.44355	1	7	1275	46	8991	g5743,g5846,Novel03202,Novel03939,g10955,g6556,g3822
GO:0043087	regulation of GTPase activity	biological_process	0.44472	1	1	1275	5	8991	g12003
GO:0050793	regulation of developmental process	biological_process	0.44593	1	4	1275	24	8991	g8866,Novel03202,g6156,g9461
GO:0004675	transmembrane receptor protein serine/threonine kinase activity	molecular_function	0.44617	1	1	1275	4	8991	Novel03060
GO:0030119	AP-type membrane coat adaptor complex	cellular_component	0.4462	1	1	1275	4	8991	g10261
GO:0003008	system process	biological_process	0.44735	1	3	1275	17	8991	g5253,g1652,g11241
GO:0003871	5-methyltetrahydropteroyltriglutamate-homocysteine S-methyltransferase activity	molecular_function	0.44748	1	1	1275	4	8991	g1410
GO:0042085	5-methyltetrahydropteroyltri-L-glutamate-dependent methyltransferase activity	molecular_function	0.44748	1	1	1275	4	8991	g1410
GO:0051336	regulation of hydrolase activity	biological_process	0.44916	1	7	1275	46	8991	g9179,g12003,g11785,g2642,g4621,g503,g11826
GO:0030151	molybdenum ion binding	molecular_function	0.44953	1	1	1275	4	8991	g368
GO:0044057	regulation of system process	biological_process	0.45028	1	1	1275	4	8991	g5253
GO:0016849	phosphorus-oxygen lyase activity	molecular_function	0.45142	1	1	1275	4	8991	g1580
GO:0030153	bacteriocin immunity	biological_process	0.45203	1	1	1275	4	8991	g10104
GO:0030479	actin cortical patch	cellular_component	0.45331	1	1	1275	4	8991	Novel02000
GO:0030863	cortical cytoskeleton	cellular_component	0.45331	1	1	1275	4	8991	Novel02000
GO:0030864	cortical actin cytoskeleton	cellular_component	0.45331	1	1	1275	4	8991	Novel02000
GO:0061645	endocytic patch	cellular_component	0.45331	1	1	1275	4	8991	Novel02000
GO:0016861	intramolecular oxidoreductase activity, interconverting aldoses and ketoses	molecular_function	0.45354	1	3	1275	17	8991	Novel00795,g8314,g3843
GO:0051191	prosthetic group biosynthetic process	biological_process	0.45355	1	1	1275	4	8991	Novel02069
GO:0008146	sulfotransferase activity	molecular_function	0.45395	1	1	1275	4	8991	g1965
GO:0022412	cellular process involved in reproduction in multicellular organism	biological_process	0.45429	1	4	1275	25	8991	Novel03129,g6790,g2698,g2617
GO:0004725	protein tyrosine phosphatase activity	molecular_function	0.45438	1	3	1275	18	8991	g45,g8666,g12218
GO:0046849	bone remodeling	biological_process	0.45468	1	1	1275	4	8991	g10881
GO:0048771	tissue remodeling	biological_process	0.45468	1	1	1275	4	8991	g10881
GO:0009072	aromatic amino acid family metabolic process	biological_process	0.45591	1	5	1275	31	8991	g12233,g11161,Novel04471,g1591,g92
GO:0031390	Ctf18 RFC-like complex	cellular_component	0.45683	1	1	1275	4	8991	g9332
GO:0018193	peptidyl-amino acid modification	biological_process	0.45757	1	6	1275	38	8991	g50,g6374,g551,g8029,g11413,Novel00906
GO:0042601	endospore-forming forespore	cellular_component	0.45801	1	1	1275	4	8991	g3217
GO:0042763	intracellular immature spore	cellular_component	0.45801	1	1	1275	4	8991	g3217
GO:0030546	signaling receptor activator activity	molecular_function	0.45845	1	11	1275	74	8991	g10310,g11826,g6790,Novel03129,Novel00469,g9461,g1652,Novel04627,g357,g3353,Novel00990
GO:0048018	receptor ligand activity	molecular_function	0.45845	1	11	1275	74	8991	g10310,g6790,g11826,Novel03129,g1652,g9461,Novel00469,g357,Novel04627,g3353,Novel00990
GO:0032504	multicellular organism reproduction	biological_process	0.45913	1	7	1275	46	8991	g2617,g1209,Novel03776,g2698,g6790,Novel03129,g6981
GO:0050829	defense response to Gram-negative bacterium	biological_process	0.46106	1	1	1275	4	8991	g6972
GO:0050830	defense response to Gram-positive bacterium	biological_process	0.46106	1	1	1275	4	8991	g6972
GO:0005753	mitochondrial proton-transporting ATP synthase complex	cellular_component	0.46115	1	4	1275	24	8991	g3562,g1353,g1121,Novel01784
GO:0005774	vacuolar membrane	cellular_component	0.46179	1	2	1275	11	8991	g5817,g10261
GO:0045048	protein insertion into ER membrane	biological_process	0.46225	1	1	1275	4	8991	Novel03858
GO:0030077	plasma membrane light-harvesting complex	cellular_component	0.46272	1	1	1275	4	8991	g7804
GO:0042716	plasma membrane-derived chromatophore	cellular_component	0.46272	1	1	1275	4	8991	g7804
GO:0045156	electron transporter, transferring electrons within the cyclic electron transport pathway of photosynthesis activity	molecular_function	0.46272	1	1	1275	4	8991	g7804
GO:0003916	DNA topoisomerase activity	molecular_function	0.46303	1	3	1275	18	8991	g5989,g5838,Novel00112
GO:0007219	Notch signaling pathway	biological_process	0.46401	1	2	1275	11	8991	g7868,g8601
GO:0006220	pyrimidine nucleotide metabolic process	biological_process	0.46437	1	1	1275	4	8991	Novel01944
GO:0006221	pyrimidine nucleotide biosynthetic process	biological_process	0.46437	1	1	1275	4	8991	Novel01944
GO:0006623	protein targeting to vacuole	biological_process	0.46475	1	1	1275	4	8991	g1864
GO:0072665	protein localization to vacuole	biological_process	0.46475	1	1	1275	4	8991	g1864
GO:0072666	establishment of protein localization to vacuole	biological_process	0.46475	1	1	1275	4	8991	g1864
GO:0015297	antiporter activity	molecular_function	0.46478	1	3	1275	18	8991	g11150,g12086,g9561
GO:0004066	asparagine synthase (glutamine-hydrolyzing) activity	molecular_function	0.46491	1	1	1275	4	8991	Novel03252
GO:0016776	phosphotransferase activity, phosphate group as acceptor	molecular_function	0.46493	1	3	1275	18	8991	g5532,g4971,Novel01273
GO:1901981	phosphatidylinositol phosphate binding	molecular_function	0.46508	1	1	1275	4	8991	g2055
GO:0008276	protein methyltransferase activity	molecular_function	0.46516	1	5	1275	31	8991	g192,g551,g7540,g7567,g3237
GO:0033179	proton-transporting V-type ATPase, V0 domain	cellular_component	0.46526	1	3	1275	18	8991	g11628,g6836,g8229
GO:0050896	response to stimulus	biological_process	0.46563	1	126	1275	900	8991	g1678,g9095,g11222,g4891,g10658,g3005,g10750,g4164,Novel01817,g6743,Novel01883,g12136,g10125,g3554,g261,g12406,Novel02680,Novel03774,g1026,g560,g2499,g4575,g12652,g6972,g10025,g9925,g527,g3438,Novel01432,Novel01769,g4660,g7868,g1975,g10244,g9694,g9179,g11545,Novel00310,g11228,g9040,g4755,g11223,g3190,g3723,g10020,g8081,g8601,g12243,g6765,g11579,g8635,g9551,g6764,g12083,g5532,g10117,g1263,Novel012…
GO:0001906	cell killing	biological_process	0.46581	1	1	1275	4	8991	g12658
GO:0031640	killing of cells of other organism	biological_process	0.46581	1	1	1275	4	8991	g12658
GO:0030042	actin filament depolymerization	biological_process	0.46586	1	2	1275	11	8991	g629,Novel02000
GO:0030834	regulation of actin filament depolymerization	biological_process	0.46586	1	2	1275	11	8991	g629,Novel02000
GO:0030835	negative regulation of actin filament depolymerization	biological_process	0.46586	1	2	1275	11	8991	g629,Novel02000
GO:0030837	negative regulation of actin filament polymerization	biological_process	0.46586	1	2	1275	11	8991	Novel02000,g629
GO:0031333	negative regulation of protein-containing complex assembly	biological_process	0.46586	1	2	1275	11	8991	Novel02000,g629
GO:0032272	negative regulation of protein polymerization	biological_process	0.46586	1	2	1275	11	8991	Novel02000,g629
GO:0051261	protein depolymerization	biological_process	0.46586	1	2	1275	11	8991	Novel02000,g629
GO:0051693	actin filament capping	biological_process	0.46586	1	2	1275	11	8991	g629,Novel02000
GO:1901879	regulation of protein depolymerization	biological_process	0.46586	1	2	1275	11	8991	g629,Novel02000
GO:1901880	negative regulation of protein depolymerization	biological_process	0.46586	1	2	1275	11	8991	g629,Novel02000
GO:1902904	negative regulation of supramolecular fiber organization	biological_process	0.46586	1	2	1275	11	8991	Novel02000,g629
GO:0015276	ligand-gated ion channel activity	molecular_function	0.46714	1	4	1275	24	8991	g9179,g503,g6755,g8983
GO:0022834	ligand-gated channel activity	molecular_function	0.46714	1	4	1275	24	8991	g6755,g503,g8983,g9179
GO:0006071	glycerol metabolic process	biological_process	0.46749	1	1	1275	4	8991	Novel03019
GO:0019400	alditol metabolic process	biological_process	0.46749	1	1	1275	4	8991	Novel03019
GO:0000278	mitotic cell cycle	biological_process	0.4676	1	7	1275	46	8991	g289,g9332,g2060,g3625,Novel00513,Novel00348,Novel00544
GO:0039664	lysis of host organelle involved in viral entry into host cell	biological_process	0.46782	1	1	1275	4	8991	g11278
GO:0008218	bioluminescence	biological_process	0.46803	1	1	1275	4	8991	g1846
GO:0015807	L-amino acid transport	biological_process	0.46833	1	1	1275	4	8991	g5551
GO:1902475	L-alpha-amino acid transmembrane transport	biological_process	0.46833	1	1	1275	4	8991	g5551
GO:0010309	acireductone dioxygenase [iron(II)-requiring] activity	molecular_function	0.4687	1	1	1275	4	8991	g11970
GO:0015850	organic hydroxy compound transport	biological_process	0.46877	1	1	1275	4	8991	Novel03939
GO:0003986	acetyl-CoA hydrolase activity	molecular_function	0.4692	1	1	1275	4	8991	g12105
GO:0008775	acetate CoA-transferase activity	molecular_function	0.4692	1	1	1275	4	8991	g12105
GO:0019541	propionate metabolic process	biological_process	0.4692	1	1	1275	4	8991	g12105
GO:0019679	propionate metabolic process, methylcitrate cycle	biological_process	0.4692	1	1	1275	4	8991	g12105
GO:0046459	short-chain fatty acid metabolic process	biological_process	0.4692	1	1	1275	4	8991	g12105
GO:0031965	nuclear membrane	cellular_component	0.46924	1	1	1275	4	8991	g1160
GO:0016441	posttranscriptional gene silencing	biological_process	0.46929	1	1	1275	4	8991	g12330
GO:0035194	post-transcriptional gene silencing by RNA	biological_process	0.46929	1	1	1275	4	8991	g12330
GO:0040029	regulation of gene expression, epigenetic	biological_process	0.46929	1	1	1275	4	8991	g12330
GO:0070070	proton-transporting V-type ATPase complex assembly	biological_process	0.46943	1	1	1275	4	8991	g6875
GO:0070072	vacuolar proton-transporting V-type ATPase complex assembly	biological_process	0.46943	1	1	1275	4	8991	g6875
GO:0006480	N-terminal protein amino acid methylation	biological_process	0.46952	1	1	1275	4	8991	g968
GO:0005212	structural constituent of eye lens	molecular_function	0.46955	1	1	1275	4	8991	g7599
GO:0006784	heme A biosynthetic process	biological_process	0.46958	1	1	1275	4	8991	g8081
GO:0046160	heme a metabolic process	biological_process	0.46958	1	1	1275	4	8991	g8081
GO:0009512	cytochrome b6f complex	cellular_component	0.46968	1	1	1275	4	8991	g148
GO:0006527	arginine catabolic process	biological_process	0.46979	1	1	1275	4	8991	Novel03137
GO:0008792	arginine decarboxylase activity	molecular_function	0.46979	1	1	1275	4	8991	Novel03137
GO:0009374	biotin binding	molecular_function	0.46987	1	1	1275	4	8991	g640
GO:0006801	superoxide metabolic process	biological_process	0.46989	1	1	1275	4	8991	Novel03618
GO:0072593	reactive oxygen species metabolic process	biological_process	0.46989	1	1	1275	4	8991	Novel03618
GO:0006625	protein targeting to peroxisome	biological_process	0.46993	1	1	1275	4	8991	g942
GO:0015919	peroxisomal membrane transport	biological_process	0.46993	1	1	1275	4	8991	g942
GO:0043574	peroxisomal transport	biological_process	0.46993	1	1	1275	4	8991	g942
GO:0072662	protein localization to peroxisome	biological_process	0.46993	1	1	1275	4	8991	g942
GO:0072663	establishment of protein localization to peroxisome	biological_process	0.46993	1	1	1275	4	8991	g942
GO:0004721	phosphoprotein phosphatase activity	molecular_function	0.47129	1	5	1275	32	8991	g45,g8666,g12218,Novel01239,g1562
GO:0007017	microtubule-based process	biological_process	0.47189	1	5	1275	33	8991	g7777,g1712,g6772,g8687,g2508
GO:0009165	nucleotide biosynthetic process	biological_process	0.47369	1	12	1275	81	8991	g1121,g12433,g10778,g12547,g1353,g7867,Novel00544,g8827,g29,Novel01784,g8619,Novel01944
GO:1901293	nucleoside phosphate biosynthetic process	biological_process	0.47369	1	12	1275	81	8991	g1353,g12433,g1121,g12547,g10778,g29,g7867,g8827,Novel00544,Novel01784,g8619,Novel01944
GO:0030248	cellulose binding	molecular_function	0.4742	1	6	1275	39	8991	g3639,Novel04024,g10127,g8325,g8608,g3960
GO:0032502	developmental process	biological_process	0.4743	1	26	1275	179	8991	g8866,g2698,Novel04493,g2272,Novel03129,Novel02829,g9370,Novel03776,g9461,g8601,g1209,g9551,g5611,g3217,g6790,g3191,g6981,Novel03145,g7868,Novel00098,g2617,g12361,g492,Novel03202,g6156,g7302
GO:0009163	nucleoside biosynthetic process	biological_process	0.47518	1	2	1275	11	8991	g12595,g12433
GO:0042455	ribonucleoside biosynthetic process	biological_process	0.47518	1	2	1275	11	8991	g12595,g12433
GO:1901659	glycosyl compound biosynthetic process	biological_process	0.47518	1	2	1275	11	8991	g12433,g12595
GO:0051346	negative regulation of hydrolase activity	biological_process	0.47676	1	3	1275	18	8991	g2642,g4621,g11826
GO:2000026	regulation of multicellular organismal development	biological_process	0.47698	1	3	1275	18	8991	g9461,g6156,Novel03202
GO:0007586	digestion	biological_process	0.47709	1	2	1275	11	8991	Novel04005,Novel01857
GO:0000940	condensed chromosome outer kinetochore	cellular_component	0.47711	1	4	1275	25	8991	Novel03202,Novel00544,g9907,Novel02273
GO:0000942	condensed nuclear chromosome outer kinetochore	cellular_component	0.47711	1	4	1275	25	8991	Novel03202,g9907,Novel00544,Novel02273
GO:0042729	DASH complex	cellular_component	0.47711	1	4	1275	25	8991	Novel02273,g9907,Novel00544,Novel03202
GO:0003697	single-stranded DNA binding	molecular_function	0.47727	1	2	1275	11	8991	Novel01208,g3954
GO:0008121	ubiquinol-cytochrome-c reductase activity	molecular_function	0.47795	1	3	1275	18	8991	Novel03458,Novel01918,g4688
GO:0016681	oxidoreductase activity, acting on diphenols and related substances as donors, cytochrome as acceptor	molecular_function	0.47795	1	3	1275	18	8991	Novel03458,g4688,Novel01918
GO:0003968	RNA-directed 5-3 RNA polymerase activity	molecular_function	0.47839	1	5	1275	34	8991	g7720,g6579,Novel03560,g1263,g4067
GO:0009260	ribonucleotide biosynthetic process	biological_process	0.4786	1	9	1275	59	8991	Novel01784,Novel01944,g1121,g12433,g12547,g1353,g7867,g8827,g29
GO:0046390	ribose phosphate biosynthetic process	biological_process	0.4786	1	9	1275	59	8991	g12547,g1121,g12433,g1353,g8827,g7867,g29,Novel01784,Novel01944
GO:0044406	adhesion of symbiont to host	biological_process	0.48057	1	2	1275	11	8991	g9344,g1638
GO:0004112	cyclic-nucleotide phosphodiesterase activity	molecular_function	0.48119	1	2	1275	11	8991	g3005,g10275
GO:0016620	oxidoreductase activity, acting on the aldehyde or oxo group of donors, NAD or NADP as acceptor	molecular_function	0.48154	1	5	1275	32	8991	g6255,g1458,g8029,g5284,g10548
GO:0010035	response to inorganic substance	biological_process	0.48194	1	3	1275	19	8991	g6875,g11968,g2275
GO:1902495	transmembrane transporter complex	cellular_component	0.48251	1	3	1275	18	8991	g503,g3724,g9179
GO:1990351	transporter complex	cellular_component	0.48251	1	3	1275	18	8991	g9179,g3724,g503
GO:0098656	anion transmembrane transport	biological_process	0.48515	1	2	1275	11	8991	g5551,g11808
GO:0016053	organic acid biosynthetic process	biological_process	0.48558	1	12	1275	83	8991	g5284,g11970,g92,g12125,g5041,g11161,Novel04471,g10713,g1410,Novel03252,g7656,g10725
GO:0046394	carboxylic acid biosynthetic process	biological_process	0.48558	1	12	1275	83	8991	Novel04471,g10713,g1410,Novel03252,g7656,g10725,g11970,g5284,g92,g12125,g5041,g11161
GO:0034061	DNA polymerase activity	molecular_function	0.48692	1	5	1275	33	8991	g2924,g3973,g357,g7777,g2499
GO:0006417	regulation of translation	biological_process	0.48801	1	2	1275	11	8991	g10973,g12189
GO:0034248	regulation of cellular amide metabolic process	biological_process	0.48801	1	2	1275	11	8991	g10973,g12189
GO:0098519	nucleotide phosphatase activity, acting on free nucleotides	molecular_function	0.4898	1	5	1275	34	8991	Novel04038,g12279,g447,Novel01273,g2499
GO:0140096	catalytic activity, acting on a protein	molecular_function	0.49426	1	124	1275	882	8991	g4556,g873,g3630,g10986,Novel04507,g8779,g7362,g105,g6689,g7567,g330,Novel02118,g9179,g4508,Novel02888,g10734,g9370,g4465,g1263,g8575,g3237,g2572,g9216,Novel03060,g9934,g8685,g147,g6755,Novel01957,g12243,g4969,g12218,Novel04666,g12571,g2702,g10054,g7380,g4164,g5152,g6320,g4192,Novel00188,g7192,g2169,g944,g8088,g10263,g3822,g1638,g5620,g10513,g8666,Novel03188,g12658,g9242,g3269,g1026,g11280,g9461,…
GO:0030247	polysaccharide binding	molecular_function	0.49439	1	8	1275	54	8991	g8325,g10127,g8608,Novel04024,g5272,g3960,g3639,g11656
GO:0019236	response to pheromone	biological_process	0.49593	1	1	1275	5	8991	g12652
GO:0002376	immune system process	biological_process	0.49868	1	10	1275	68	8991	Novel00994,g5673,Novel01162,g9461,g10126,Novel04627,g8635,g5749,Novel00990,g11545
GO:0098813	nuclear chromosome segregation	biological_process	0.50023	1	8	1275	54	8991	g9332,g3625,g9907,Novel03202,Novel02273,g2060,Novel00513,Novel00348
GO:0006164	purine nucleotide biosynthetic process	biological_process	0.50117	1	9	1275	60	8991	Novel01784,g8619,g7867,g8827,g29,g1121,g12433,g12547,g1353
GO:0006874	cellular calcium ion homeostasis	biological_process	0.50235	1	4	1275	25	8991	g8983,g503,g6755,g9179
GO:0055074	calcium ion homeostasis	biological_process	0.50235	1	4	1275	25	8991	g9179,g6755,g503,g8983
GO:0072503	cellular divalent inorganic cation homeostasis	biological_process	0.50235	1	4	1275	25	8991	g8983,g6755,g503,g9179
GO:0072507	divalent inorganic cation homeostasis	biological_process	0.50235	1	4	1275	25	8991	g9179,g8983,g503,g6755
GO:0005819	spindle	cellular_component	0.50442	1	4	1275	26	8991	Novel02273,Novel00544,g9907,Novel03202
GO:0022836	gated channel activity	molecular_function	0.50463	1	6	1275	39	8991	g6755,g503,g8983,g9179,g4792,g3843
GO:0017048	Rho GTPase binding	molecular_function	0.50667	1	1	1275	5	8991	g5041
GO:0000502	proteasome complex	cellular_component	0.50717	1	4	1275	26	8991	g9461,g9983,g105,g3315
GO:1905369	endopeptidase complex	cellular_component	0.50717	1	4	1275	26	8991	g3315,g105,g9461,g9983
GO:0033177	proton-transporting two-sector ATPase complex, proton-transporting domain	cellular_component	0.50759	1	8	1275	54	8991	Novel01784,g2467,g8229,g1121,g8827,g6836,g29,g11628
GO:0005773	vacuole	cellular_component	0.50844	1	2	1275	12	8991	g10261,g5817
GO:0045087	innate immune response	biological_process	0.50928	1	2	1275	12	8991	Novel01162,g11545
GO:0009314	response to radiation	biological_process	0.51068	1	1	1275	5	8991	Novel01769
GO:0009416	response to light stimulus	biological_process	0.51068	1	1	1275	5	8991	Novel01769
GO:0043189	H4/H2A histone acetyltransferase complex	cellular_component	0.51124	1	1	1275	5	8991	g12636
GO:1902562	H4 histone acetyltransferase complex	cellular_component	0.51124	1	1	1275	5	8991	g12636
GO:0000270	peptidoglycan metabolic process	biological_process	0.51125	1	1	1275	5	8991	g6871
GO:0018205	peptidyl-lysine modification	biological_process	0.51133	1	3	1275	19	8991	g8029,Novel00906,g551
GO:0051189	prosthetic group metabolic process	biological_process	0.5116	1	3	1275	19	8991	Novel02069,g7001,g4108
GO:1990837	sequence-specific double-stranded DNA binding	molecular_function	0.51254	1	2	1275	12	8991	g5611,g8153
GO:0004386	helicase activity	molecular_function	0.51283	1	16	1275	117	8991	Novel02405,g302,g4971,g10244,g4396,Novel01495,Novel01021,g2499,Novel01273,Novel00653,Novel00290,Novel04038,g12279,Novel01622,g6764,g5532
GO:0008375	acetylglucosaminyltransferase activity	molecular_function	0.51288	1	3	1275	19	8991	g11253,Novel00970,g12571
GO:0016903	oxidoreductase activity, acting on the aldehyde or oxo group of donors	molecular_function	0.51323	1	6	1275	41	8991	Novel02992,g1458,g8029,g10548,g5284,g6255
GO:0043242	negative regulation of protein-containing complex disassembly	biological_process	0.51578	1	2	1275	12	8991	g629,Novel02000
GO:0035556	intracellular signal transduction	biological_process	0.51582	1	16	1275	121	8991	g4164,Novel01239,g5673,g10125,g3723,g503,Novel01883,g8983,g12003,Novel03774,g12243,g12423,g939,g9080,g4855,g6529
GO:0005739	mitochondrion	cellular_component	0.51585	1	24	1275	168	8991	g3562,g3713,g6764,Novel01784,g1239,g1353,Novel01125,g8455,g4855,g11826,g4917,g11311,g5526,g1610,g9647,g3450,g1121,g3723,g11808,g11239,g2642,g2665,g756,g9064
GO:0051494	negative regulation of cytoskeleton organization	biological_process	0.51608	1	2	1275	12	8991	Novel02000,g629
GO:0006497	protein lipidation	biological_process	0.51657	1	4	1275	26	8991	g11253,g8827,Novel00970,g7331
GO:0006505	GPI anchor metabolic process	biological_process	0.51657	1	4	1275	26	8991	g8827,g11253,g7331,Novel00970
GO:0006506	GPI anchor biosynthetic process	biological_process	0.51657	1	4	1275	26	8991	Novel00970,g7331,g11253,g8827
GO:0006661	phosphatidylinositol biosynthetic process	biological_process	0.51657	1	4	1275	26	8991	g8827,g11253,g7331,Novel00970
GO:0008047	enzyme activator activity	molecular_function	0.51858	1	8	1275	56	8991	g4780,Novel04005,g656,g3713,g3476,Novel01857,g10955,g12003
GO:0046789	host cell surface receptor binding	molecular_function	0.5203	1	1	1275	5	8991	g10897
GO:0072522	purine-containing compound biosynthetic process	biological_process	0.5211	1	9	1275	61	8991	g1121,g12433,g12547,g1353,g7867,g8827,g29,Novel01784,g8619
GO:0003964	RNA-directed DNA polymerase activity	molecular_function	0.52194	1	1	1275	5	8991	g7777
GO:0009538	photosystem I reaction center	cellular_component	0.52201	1	1	1275	5	8991	g12136
GO:0005201	extracellular matrix structural constituent	molecular_function	0.52226	1	1	1275	5	8991	g9852
GO:0051049	regulation of transport	biological_process	0.52371	1	2	1275	13	8991	g45,g6744
GO:0016571	histone methylation	biological_process	0.525	1	1	1275	5	8991	g551
GO:0018022	peptidyl-lysine methylation	biological_process	0.525	1	1	1275	5	8991	g551
GO:0034968	histone lysine methylation	biological_process	0.525	1	1	1275	5	8991	g551
GO:0005253	anion channel activity	molecular_function	0.52509	1	1	1275	5	8991	g3843
GO:0006721	terpenoid metabolic process	biological_process	0.52545	1	1	1275	5	8991	g2061
GO:0016114	terpenoid biosynthetic process	biological_process	0.52545	1	1	1275	5	8991	g2061
GO:0005849	mRNA cleavage factor complex	cellular_component	0.52592	1	1	1275	5	8991	g35
GO:0006378	mRNA polyadenylation	biological_process	0.52592	1	1	1275	5	8991	g35
GO:0042381	hemolymph coagulation	biological_process	0.52645	1	1	1275	5	8991	Novel01162
GO:0033043	regulation of organelle organization	biological_process	0.5269	1	6	1275	41	8991	g4855,g629,g3723,Novel00513,Novel02000,Novel00348
GO:1903047	mitotic cell cycle process	biological_process	0.52735	1	5	1275	34	8991	g9332,g2060,g3625,Novel00513,Novel00348
GO:0051704	multi-organism process	biological_process	0.5276	1	16	1275	115	8991	g1209,g261,Novel03776,g2698,Novel03129,Novel03812,g10897,Novel03202,g8950,g5783,Novel04302,g6689,Novel00098,g2617,g6790,g6981
GO:0009308	amine metabolic process	biological_process	0.52761	1	6	1275	41	8991	g10658,g12233,g1591,g10417,g11228,g8152
GO:0019028	viral capsid	cellular_component	0.52865	1	25	1275	175	8991	g5846,g3917,g10275,g3393,g3116,g8950,Novel03202,g5783,g11880,g9178,g9179,g527,Novel02380,g11291,g5523,g12708,g4318,g11265,g6529,g5404,g10596,g10126,g11278,g4566,Novel04212
GO:0042578	phosphoric ester hydrolase activity	molecular_function	0.52936	1	16	1275	114	8991	g10275,g447,Novel01239,g3095,g45,g3005,g2499,g1562,Novel01273,Novel04038,g8371,g12218,g12279,g8666,g12643,g11944
GO:0003854	3-beta-hydroxy-delta5-steroid dehydrogenase activity	molecular_function	0.53018	1	7	1275	48	8991	g5284,g1458,g4381,g7656,g47,g12535,g6023
GO:0016229	steroid dehydrogenase activity	molecular_function	0.53018	1	7	1275	48	8991	g7656,g47,g12535,g6023,g5284,g1458,g4381
GO:0033764	steroid dehydrogenase activity, acting on the CH-OH group of donors, NAD or NADP as acceptor	molecular_function	0.53018	1	7	1275	48	8991	g6023,g47,g12535,g7656,g4381,g1458,g5284
GO:0034198	cellular response to amino acid starvation	biological_process	0.53102	1	3	1275	19	8991	g503,g4164,g8983
GO:1990928	response to amino acid starvation	biological_process	0.53102	1	3	1275	19	8991	g503,g4164,g8983
GO:0005976	polysaccharide metabolic process	biological_process	0.53117	1	7	1275	48	8991	g3960,g11970,Novel00739,g10228,g7957,g83,g473
GO:0009297	pilus assembly	biological_process	0.53138	1	1	1275	5	8991	g8594
GO:0043711	pilus organization	biological_process	0.53138	1	1	1275	5	8991	g8594
GO:0051656	establishment of organelle localization	biological_process	0.53143	1	1	1275	5	8991	g2060
GO:0005244	voltage-gated ion channel activity	molecular_function	0.53225	1	2	1275	12	8991	g3843,g4792
GO:0022832	voltage-gated channel activity	molecular_function	0.53225	1	2	1275	12	8991	g4792,g3843
GO:0009065	glutamine family amino acid catabolic process	biological_process	0.53253	1	1	1275	5	8991	Novel03137
GO:0030246	carbohydrate binding	molecular_function	0.53263	1	11	1275	78	8991	g3639,g11656,g4668,g3960,g5272,Novel02600,Novel04024,g8608,g10127,g8325,g3262
GO:0051094	positive regulation of developmental process	biological_process	0.53277	1	1	1275	5	8991	g9461
GO:0003333	amino acid transmembrane transport	biological_process	0.53362	1	1	1275	5	8991	g5551
GO:0042030	ATPase inhibitor activity	molecular_function	0.53375	1	2	1275	12	8991	g11826,g2642
GO:0001510	RNA methylation	biological_process	0.53431	1	3	1275	19	8991	g7999,g10188,g10283
GO:0000981	DNA-binding transcription factor activity, RNA polymerase II-specific	molecular_function	0.53434	1	10	1275	71	8991	g1880,g5205,g5611,g1018,Novel00395,g3373,Novel02446,g4913,g3815,g9415
GO:0031365	N-terminal protein amino acid modification	biological_process	0.53443	1	1	1275	5	8991	g968
GO:0051239	regulation of multicellular organismal process	biological_process	0.53445	1	4	1275	27	8991	g9461,g6156,g5253,Novel03202
GO:0008883	glutamyl-tRNA reductase activity	molecular_function	0.53565	1	1	1275	5	8991	g10548
GO:0016998	cell wall macromolecule catabolic process	biological_process	0.53734	1	1	1275	5	8991	g6871
GO:0044036	cell wall macromolecule metabolic process	biological_process	0.53734	1	1	1275	5	8991	g6871
GO:0006099	tricarboxylic acid cycle	biological_process	0.5376	1	2	1275	12	8991	g2253,g4331
GO:0016813	hydrolase activity, acting on carbon-nitrogen (but not peptide) bonds, in linear amidines	molecular_function	0.53821	1	1	1275	5	8991	g50
GO:0031225	anchored component of membrane	cellular_component	0.53891	1	1	1275	5	8991	g3713
GO:0003018	vascular process in circulatory system	biological_process	0.53936	1	1	1275	5	8991	g1652
GO:0035150	regulation of tube size	biological_process	0.53936	1	1	1275	5	8991	g1652
GO:0035296	regulation of tube diameter	biological_process	0.53936	1	1	1275	5	8991	g1652
GO:0097746	regulation of blood vessel diameter	biological_process	0.53936	1	1	1275	5	8991	g1652
GO:0016211	ammonia ligase activity	molecular_function	0.53969	1	2	1275	12	8991	g926,g10725
GO:0016880	acid-ammonia (or amide) ligase activity	molecular_function	0.53969	1	2	1275	12	8991	g926,g10725
GO:0000902	cell morphogenesis	biological_process	0.53987	1	2	1275	12	8991	Novel02829,g9551
GO:0098772	molecular function regulator	molecular_function	0.54079	1	45	1275	327	8991	Novel04005,g10596,g6836,g6529,g10246,Novel02246,g5892,g357,Novel04531,Novel03153,Novel03247,g9785,Novel01025,g2642,Novel00098,g9179,g12361,g3353,g3476,g11785,Novel04055,g4780,g11826,Novel03129,g1652,g9461,Novel00469,Novel01944,g12003,g10955,g3378,g7001,Novel00990,g3713,g10310,g656,g6790,g10125,g503,Novel01857,g124,Novel04627,g87,Novel00920,Novel01134
GO:0006783	heme biosynthetic process	biological_process	0.54084	1	1	1275	5	8991	g8081
GO:0051205	protein insertion into membrane	biological_process	0.54113	1	1	1275	5	8991	Novel03858
GO:0004451	isocitrate lyase activity	molecular_function	0.54158	1	1	1275	5	8991	g629
GO:0031491	nucleosome binding	molecular_function	0.54217	1	1	1275	5	8991	g462
GO:0008290	F-actin capping protein complex	cellular_component	0.54249	1	1	1275	5	8991	g629
GO:0015099	nickel cation transmembrane transporter activity	molecular_function	0.54271	1	1	1275	5	8991	Novel00102
GO:0015675	nickel cation transport	biological_process	0.54271	1	1	1275	5	8991	Novel00102
GO:0035444	nickel cation transmembrane transport	biological_process	0.54271	1	1	1275	5	8991	Novel00102
GO:0004852	uroporphyrinogen-III synthase activity	molecular_function	0.54281	1	1	1275	5	8991	g83
GO:0000778	condensed nuclear chromosome kinetochore	cellular_component	0.54302	1	4	1275	27	8991	g9907,Novel00544,Novel02273,Novel03202
GO:0000780	condensed nuclear chromosome, centromeric region	cellular_component	0.54302	1	4	1275	27	8991	Novel03202,Novel02273,g9907,Novel00544
GO:0030243	cellulose metabolic process	biological_process	0.5434	1	1	1275	5	8991	g3960
GO:0009654	photosystem II oxygen evolving complex	cellular_component	0.54394	1	1	1275	5	8991	Novel00873
GO:0015098	molybdate ion transmembrane transporter activity	molecular_function	0.54432	1	1	1275	5	8991	g30
GO:0015689	molybdate ion transport	biological_process	0.54432	1	1	1275	5	8991	g30
GO:0032324	molybdopterin cofactor biosynthetic process	biological_process	0.5447	1	1	1275	5	8991	g4108
GO:1901681	sulfur compound binding	molecular_function	0.54474	1	5	1275	34	8991	Novel00342,g9220,g11278,g640,g3055
GO:0006820	anion transport	biological_process	0.54507	1	9	1275	64	8991	g6790,g34,Novel00115,g5551,g11808,g10691,g2531,g30,g3843
GO:0003995	acyl-CoA dehydrogenase activity	molecular_function	0.54611	1	1	1275	5	8991	g1846
GO:0005048	signal sequence binding	molecular_function	0.54636	1	1	1275	5	8991	g7804
GO:0070071	proton-transporting two-sector ATPase complex assembly	biological_process	0.54638	1	1	1275	5	8991	g6875
GO:0006848	pyruvate transport	biological_process	0.54647	1	1	1275	5	8991	g11808
GO:0006850	mitochondrial pyruvate transmembrane transport	biological_process	0.54647	1	1	1275	5	8991	g11808
GO:1901475	pyruvate transmembrane transport	biological_process	0.54647	1	1	1275	5	8991	g11808
GO:0016843	amine-lyase activity	molecular_function	0.5466	1	1	1275	5	8991	g8061
GO:0016844	strictosidine synthase activity	molecular_function	0.5466	1	1	1275	5	8991	g8061
GO:0015108	chloride transmembrane transporter activity	molecular_function	0.54665	1	1	1275	5	8991	g3843
GO:0015562	efflux transmembrane transporter activity	molecular_function	0.54677	1	1	1275	6	8991	g5946
GO:0001228	DNA-binding transcription activator activity, RNA polymerase II-specific	molecular_function	0.5469	1	1	1275	5	8991	g5611
GO:0001837	epithelial to mesenchymal transition	biological_process	0.5469	1	1	1275	5	8991	g5611
GO:0048762	mesenchymal cell differentiation	biological_process	0.5469	1	1	1275	5	8991	g5611
GO:0060485	mesenchyme development	biological_process	0.5469	1	1	1275	5	8991	g5611
GO:0016857	racemase and epimerase activity, acting on carbohydrates and derivatives	molecular_function	0.54696	1	1	1275	5	8991	g2172
GO:0044275	cellular carbohydrate catabolic process	biological_process	0.547	1	1	1275	5	8991	g3960
GO:0140103	catalytic activity, acting on a glycoprotein	molecular_function	0.54715	1	1	1275	5	8991	g12571
GO:0051156	glucose 6-phosphate metabolic process	biological_process	0.54724	1	1	1275	5	8991	g4668
GO:0016799	hydrolase activity, hydrolyzing N-glycosyl compounds	molecular_function	0.54729	1	1	1275	5	8991	Novel01433
GO:0045259	proton-transporting ATP synthase complex	cellular_component	0.54745	1	6	1275	41	8991	g29,g8827,g3562,g1353,Novel01784,g1121
GO:0033293	monocarboxylic acid binding	molecular_function	0.54766	1	1	1275	5	8991	g640
GO:0006629	lipid metabolic process	biological_process	0.54814	1	41	1275	293	8991	g7656,g3621,Novel00970,g1114,g4381,g7567,g7331,g10649,g1965,g11307,g47,Novel01981,g10480,g1458,g7046,g192,g8827,g8029,g3237,Novel04005,g12105,g7540,Novel01857,g12125,g2061,g6023,Novel00097,g9672,g12535,g10955,g9979,Novel00872,g3438,g11291,g6789,g4432,g5284,g3490,g1580,g11253,g6584
GO:0007059	chromosome segregation	biological_process	0.54868	1	10	1275	71	8991	Novel03202,g8950,Novel00348,g2060,Novel02273,Novel00513,g9332,g9907,g1211,g3625
GO:0042158	lipoprotein biosynthetic process	biological_process	0.54878	1	4	1275	27	8991	g7331,Novel00970,g8827,g11253
GO:0046912	transferase activity, transferring acyl groups, acyl groups converted into alkyl on transfer	molecular_function	0.55117	1	2	1275	13	8991	g5041,g1610
GO:0019209	kinase activator activity	molecular_function	0.55155	1	1	1275	6	8991	g3476
GO:0030295	protein kinase activator activity	molecular_function	0.55155	1	1	1275	6	8991	g3476
GO:0000139	Golgi membrane	cellular_component	0.55269	1	3	1275	20	8991	g1880,g1689,g9542
GO:0043086	negative regulation of catalytic activity	biological_process	0.5528	1	3	1275	20	8991	g4621,g2642,g11826
GO:0044092	negative regulation of molecular function	biological_process	0.5528	1	3	1275	20	8991	g11826,g4621,g2642
GO:0008654	phospholipid biosynthetic process	biological_process	0.55741	1	7	1275	49	8991	g11253,g8827,g3490,Novel00970,g4432,g10480,g7331
GO:0048308	organelle inheritance	biological_process	0.55983	1	2	1275	13	8991	g6947,g4780
GO:0051920	peroxiredoxin activity	molecular_function	0.56229	1	2	1275	13	8991	g105,g11231
GO:0043021	ribonucleoprotein complex binding	molecular_function	0.56301	1	4	1275	27	8991	g4164,g4455,g7804,g3822
GO:0009055	electron transfer activity	molecular_function	0.56306	1	15	1275	107	8991	Novel01737,g3713,g1764,Novel01918,g4688,g9565,g4528,g10923,g148,g7804,Novel00375,g6688,g11239,g3393,Novel03458
GO:0015629	actin cytoskeleton	cellular_component	0.565	1	4	1275	29	8991	g629,g2508,g8950,Novel02000
GO:0061024	membrane organization	biological_process	0.56589	1	5	1275	36	8991	Novel03202,g8950,Novel04302,g10897,Novel03858
GO:0008610	lipid biosynthetic process	biological_process	0.56611	1	21	1275	151	8991	g192,g4432,g8827,g3490,g5284,g3237,g7540,g11253,g47,g12535,g10480,g1458,g7331,g6023,g12125,g2061,g1965,g7656,Novel00970,g4381,g7567
GO:0016459	myosin complex	cellular_component	0.56642	1	1	1275	7	8991	g8950
GO:0044255	cellular lipid metabolic process	biological_process	0.56707	1	20	1275	145	8991	g10480,Novel01981,Novel00872,g11291,g7046,g4432,g8827,g3490,g8029,g1580,g12105,g11253,g7656,Novel00970,g1114,g7331,g12125,g2061,g10649,g1965
GO:0004549	tRNA-specific ribonuclease activity	molecular_function	0.56955	1	2	1275	13	8991	Novel01447,Novel02603
GO:0019083	viral transcription	biological_process	0.57111	1	2	1275	13	8991	Novel01165,g3785
GO:2001070	starch binding	molecular_function	0.5714	1	2	1275	13	8991	g11656,g5272
GO:0019058	viral life cycle	biological_process	0.57196	1	20	1275	147	8991	g5949,Novel00374,g10897,g9344,Novel01915,g11278,Novel01622,g5532,g2508,g7001,g4971,Novel03213,g1959,Novel04024,g5743,g11880,g8229,g10066,g8950,g5783
GO:0046914	transition metal ion binding	molecular_function	0.57343	1	113	1275	811	8991	g944,g2169,g10580,Novel00331,g4780,g3966,g11970,g3815,g8088,g9242,g11944,g5108,g8174,g1014,g10820,g10701,Novel01883,Novel00375,g7745,g10742,g9415,g1772,g10658,g811,g3118,g5205,Novel03919,g6484,g4465,Novel04663,g10821,g10891,g7179,Novel01402,g10596,g11119,g1764,Novel03153,g6406,g8685,g6163,g1018,g3559,g12357,g9416,g3723,g6688,Novel04507,g7982,g1880,Novel03541,g7362,g9179,Novel02391,g8152,g1975,g66…
GO:0051056	regulation of small GTPase mediated signal transduction	biological_process	0.57344	1	1	1275	8	8991	g12003
GO:0006470	protein dephosphorylation	biological_process	0.57429	1	6	1275	43	8991	g11785,g9179,g12218,g45,g8666,g503
GO:0090729	toxin activity	molecular_function	0.57464	1	2	1275	13	8991	g5831,Novel00333
GO:0004418	hydroxymethylbilane synthase activity	molecular_function	0.57621	1	1	1275	6	8991	g5702
GO:0004497	monooxygenase activity	molecular_function	0.57962	1	9	1275	65	8991	g3554,g2253,Novel03019,g2870,g5129,g1114,g11078,g1673,g1678
GO:0015078	proton transmembrane transporter activity	molecular_function	0.5804	1	14	1275	101	8991	g11239,g8827,g6836,g29,g11628,g1121,g3362,g10040,g9561,g2467,g5817,g8229,g10261,g4528
GO:0004506	squalene monooxygenase activity	molecular_function	0.58117	1	2	1275	13	8991	g3554,g1114
GO:0019901	protein kinase binding	molecular_function	0.58243	1	3	1275	21	8991	g12290,g391,g4654
GO:0030203	glycosaminoglycan metabolic process	biological_process	0.58299	1	1	1275	6	8991	g6871
GO:0009060	aerobic respiration	biological_process	0.58315	1	2	1275	13	8991	g4331,g2253
GO:0003918	DNA topoisomerase type II (double strand cut, ATP-hydrolyzing) activity	molecular_function	0.58414	1	1	1275	6	8991	g5838
GO:0009620	response to fungus	biological_process	0.58434	1	2	1275	13	8991	g3350,g11222
GO:0050832	defense response to fungus	biological_process	0.58434	1	2	1275	13	8991	g11222,g3350
GO:0009267	cellular response to starvation	biological_process	0.58443	1	3	1275	21	8991	g8983,g503,g4164
GO:0031667	response to nutrient levels	biological_process	0.58443	1	3	1275	21	8991	g4164,g503,g8983
GO:0031669	cellular response to nutrient levels	biological_process	0.58443	1	3	1275	21	8991	g503,g4164,g8983
GO:0042594	response to starvation	biological_process	0.58443	1	3	1275	21	8991	g8983,g503,g4164
GO:0016741	transferase activity, transferring one-carbon groups	molecular_function	0.58474	1	28	1275	206	8991	g11223,g10283,g2298,g10568,g11581,g551,g1592,g968,g3552,g7567,g1410,g12122,g11141,g192,g10188,g8328,Novel02376,g5404,g7540,g3237,g10246,Novel02207,g6158,g11613,g9835,g8619,g9852,g10126
GO:0030547	receptor inhibitor activity	molecular_function	0.58545	1	1	1275	6	8991	g6836
GO:0030548	acetylcholine receptor regulator activity	molecular_function	0.58545	1	1	1275	6	8991	g6836
GO:0030550	acetylcholine receptor inhibitor activity	molecular_function	0.58545	1	1	1275	6	8991	g6836
GO:0099602	neurotransmitter receptor regulator activity	molecular_function	0.58545	1	1	1275	6	8991	g6836
GO:0009888	tissue development	biological_process	0.58573	1	5	1275	36	8991	g5611,Novel03129,g6156,g6790,g2617
GO:0007031	peroxisome organization	biological_process	0.58644	1	2	1275	13	8991	g12011,g942
GO:0009152	purine ribonucleotide biosynthetic process	biological_process	0.58645	1	8	1275	57	8991	Novel01784,g29,g8827,g7867,g1353,g12547,g1121,g12433
GO:0048878	chemical homeostasis	biological_process	0.58712	1	5	1275	35	8991	g503,g6755,g8983,g9179,g1160
GO:0071821	FANCM-MHF complex	cellular_component	0.5886	1	2	1275	13	8991	g5605,g4053
GO:0009847	spore germination	biological_process	0.58965	1	1	1275	6	8991	Novel04493
GO:0000003	reproduction	biological_process	0.58976	1	16	1275	117	8991	g2617,g6689,Novel03202,Novel04302,Novel02405,g3217,g6981,g9704,g6790,g10126,g1209,Novel03776,g2508,Novel03129,g9370,g2698
GO:0048856	anatomical structure development	biological_process	0.59015	1	20	1275	145	8991	Novel03202,g492,g7302,g6156,g2617,Novel00098,g7868,Novel03145,g12361,g6790,g3191,g9551,g5611,g8601,g9461,g8866,g2698,Novel03129,Novel02829,g2272
GO:0005815	microtubule organizing center	cellular_component	0.59289	1	1	1275	6	8991	g8687
GO:0000213	tRNA-intron endonuclease activity	molecular_function	0.59294	1	1	1275	6	8991	Novel02603
GO:0004089	carbonate dehydratase activity	molecular_function	0.59352	1	1	1275	6	8991	g12357
GO:0048285	organelle fission	biological_process	0.59478	1	6	1275	44	8991	g6764,g9332,g2060,g3625,Novel00513,Novel00348
GO:0006083	acetate metabolic process	biological_process	0.59622	1	1	1275	6	8991	g12105
GO:0015077	monovalent inorganic cation transmembrane transporter activity	molecular_function	0.59638	1	19	1275	138	8991	Novel02302,g8827,g6836,g11628,g4528,g1121,g3362,g503,g10040,g9561,g5551,g11239,g4792,g29,g2467,g5817,g9179,g10261,g8229
GO:0003917	DNA topoisomerase type I (single strand cut, ATP-independent) activity	molecular_function	0.5964	1	1	1275	6	8991	g5989
GO:0030176	integral component of endoplasmic reticulum membrane	cellular_component	0.59673	1	5	1275	36	8991	g8983,g542,g8827,g9179,g4118
GO:0031227	intrinsic component of endoplasmic reticulum membrane	cellular_component	0.59673	1	5	1275	36	8991	g8827,g9179,g4118,g542,g8983
GO:0019207	kinase regulator activity	molecular_function	0.5968	1	3	1275	22	8991	g3476,Novel03153,Novel00920
GO:0019199	transmembrane receptor protein kinase activity	molecular_function	0.59683	1	1	1275	6	8991	Novel03060
GO:0016628	oxidoreductase activity, acting on the CH-CH group of donors, NAD or NADP as acceptor	molecular_function	0.59735	1	5	1275	36	8991	g7567,g7540,g3237,g5284,g192
GO:0008948	oxaloacetate decarboxylase activity	molecular_function	0.59743	1	1	1275	6	8991	Novel02302
GO:0035725	sodium ion transmembrane transport	biological_process	0.59743	1	1	1275	6	8991	Novel02302
GO:0036376	sodium ion export across plasma membrane	biological_process	0.59743	1	1	1275	6	8991	Novel02302
GO:0140115	export across plasma membrane	biological_process	0.59743	1	1	1275	6	8991	Novel02302
GO:0000123	histone acetyltransferase complex	cellular_component	0.59746	1	4	1275	29	8991	g12636,g5702,g8029,g4648
GO:0031929	TOR signaling	biological_process	0.59776	1	3	1275	21	8991	g4164,g503,g8983
GO:0032006	regulation of TOR signaling	biological_process	0.59776	1	3	1275	21	8991	g8983,g503,g4164
GO:0032007	negative regulation of TOR signaling	biological_process	0.59776	1	3	1275	21	8991	g4164,g503,g8983
GO:1902532	negative regulation of intracellular signal transduction	biological_process	0.59776	1	3	1275	21	8991	g8983,g4164,g503
GO:0007617	mating behavior	biological_process	0.59817	1	1	1275	6	8991	g6790
GO:0019098	reproductive behavior	biological_process	0.59817	1	1	1275	6	8991	g6790
GO:0045924	regulation of female receptivity	biological_process	0.59817	1	1	1275	6	8991	g6790
GO:0046008	regulation of female receptivity, post-mating	biological_process	0.59817	1	1	1275	6	8991	g6790
GO:0060180	female mating behavior	biological_process	0.59817	1	1	1275	6	8991	g6790
GO:0003678	DNA helicase activity	molecular_function	0.59853	1	8	1275	62	8991	Novel04038,g302,g4971,g2499,Novel01273,g6764,g5532,g10244
GO:0033178	proton-transporting two-sector ATPase complex, catalytic domain	cellular_component	0.59909	1	3	1275	21	8991	g1353,g5817,g10261
GO:0006308	DNA catabolic process	biological_process	0.59939	1	1	1275	6	8991	g4682
GO:0004519	endonuclease activity	molecular_function	0.59983	1	15	1275	112	8991	g731,g2757,Novel01203,g5846,g4780,g2592,Novel00896,g8779,g3973,Novel02136,Novel01447,Novel02603,g4682,Novel00065,Novel01769
GO:0042138	meiotic DNA double-strand break formation	biological_process	0.60042	1	1	1275	6	8991	Novel02405
GO:0043085	positive regulation of catalytic activity	biological_process	0.60053	1	1	1275	7	8991	g12003
GO:0042277	peptide binding	molecular_function	0.60304	1	1	1275	6	8991	g7804
GO:0007062	sister chromatid cohesion	biological_process	0.60325	1	1	1275	6	8991	g9332
GO:0007064	mitotic sister chromatid cohesion	biological_process	0.60325	1	1	1275	6	8991	g9332
GO:0000777	condensed chromosome kinetochore	cellular_component	0.60326	1	4	1275	29	8991	Novel00544,g9907,Novel02273,Novel03202
GO:0000779	condensed chromosome, centromeric region	cellular_component	0.60326	1	4	1275	29	8991	Novel03202,Novel02273,Novel00544,g9907
GO:0009341	beta-galactosidase complex	cellular_component	0.60352	1	1	1275	6	8991	g12370
GO:0042775	mitochondrial ATP synthesis coupled electron transport	biological_process	0.60415	1	1	1275	6	8991	g84
GO:0080134	regulation of response to stress	biological_process	0.60481	1	2	1275	14	8991	g9179,g503
GO:0005777	peroxisome	cellular_component	0.60538	1	3	1275	21	8991	g942,g493,g12011
GO:0042579	microbody	cellular_component	0.60538	1	3	1275	21	8991	g942,g493,g12011
GO:0007275	multicellular organism development	biological_process	0.60882	1	14	1275	103	8991	g3191,g2698,g2272,Novel02829,g7868,Novel03145,g9461,g8601,g9551,Novel03202,g492,g5611,g7302,g6156
GO:0007166	cell surface receptor signaling pathway	biological_process	0.60903	1	6	1275	45	8991	g8601,g7868,Novel02680,g9040,g2272,Novel00990
GO:0046474	glycerophospholipid biosynthetic process	biological_process	0.60971	1	4	1275	29	8991	g11253,g8827,Novel00970,g7331
GO:0009401	phosphoenolpyruvate-dependent sugar phosphotransferase system	biological_process	0.60997	1	3	1275	22	8991	Novel00566,g241,Novel03366
GO:0005839	proteasome core complex	cellular_component	0.61018	1	3	1275	22	8991	g105,g9461,g9983
GO:0007021	tubulin complex assembly	biological_process	0.61194	1	1	1275	6	8991	g2508
GO:0007023	post-chaperonin tubulin folding pathway	biological_process	0.61194	1	1	1275	6	8991	g2508
GO:0048487	beta-tubulin binding	molecular_function	0.61194	1	1	1275	6	8991	g2508
GO:0005669	transcription factor TFIID complex	cellular_component	0.61201	1	2	1275	14	8991	g7443,Novel02000
GO:0009360	DNA polymerase III complex	cellular_component	0.61289	1	1	1275	6	8991	g2499
GO:0001216	DNA-binding transcription activator activity	molecular_function	0.61334	1	1	1275	6	8991	g5611
GO:0019062	virion attachment to host cell	biological_process	0.61357	1	1	1275	6	8991	g9344
GO:0044650	adhesion of symbiont to host cell	biological_process	0.61357	1	1	1275	6	8991	g9344
GO:0005869	dynactin complex	cellular_component	0.61384	1	1	1275	6	8991	g2508
GO:0003911	DNA ligase (NAD+) activity	molecular_function	0.61386	1	1	1275	6	8991	g4440
GO:0044781	bacterial-type flagellum organization	biological_process	0.61399	1	1	1275	6	8991	g5715
GO:0036297	interstrand cross-link repair	biological_process	0.61413	1	1	1275	6	8991	g11223
GO:0043240	Fanconi anaemia nuclear complex	cellular_component	0.61413	1	1	1275	6	8991	g11223
GO:0032993	protein-DNA complex	cellular_component	0.62008	1	7	1275	51	8991	Novel03776,g4053,g2216,g9179,Novel04348,g503,g873
GO:0009259	ribonucleotide metabolic process	biological_process	0.62044	1	11	1275	81	8991	g29,g8827,g7867,g1353,g12547,g1121,g12433,g2026,Novel01944,g4668,Novel01784
GO:0019693	ribose phosphate metabolic process	biological_process	0.62044	1	11	1275	81	8991	g2026,Novel01944,g4668,Novel01784,g29,g8827,g7867,g1353,g12547,g12433,g1121
GO:0016042	lipid catabolic process	biological_process	0.62089	1	3	1275	22	8991	Novel04005,Novel01857,Novel00097
GO:0007165	signal transduction	biological_process	0.62127	1	55	1275	412	8991	g9040,g11228,g11303,g10275,g8081,g3723,g12069,Novel01239,g9694,g5673,g7868,g1975,g4660,Novel02249,g4654,g6529,g12442,g6836,g10117,g4855,g9080,g6765,g12243,g8601,g11579,g8983,g9023,Novel01817,g10125,g503,g12136,Novel01883,Novel00994,g3005,g10750,g4164,g5239,g10658,g4891,g11785,g12652,g4575,Novel01432,g2272,g12423,g527,g939,g5222,g12003,Novel02680,Novel03774,g261,Novel00990,g3713,g9162
GO:0031248	protein acetyltransferase complex	cellular_component	0.62169	1	4	1275	30	8991	g5702,g4648,g8029,g12636
GO:1902493	acetyltransferase complex	cellular_component	0.62169	1	4	1275	30	8991	g12636,g5702,g8029,g4648
GO:0000413	protein peptidyl-prolyl isomerization	biological_process	0.62183	1	2	1275	14	8991	g11413,g6374
GO:0018208	peptidyl-proline modification	biological_process	0.62183	1	2	1275	14	8991	g11413,g6374
GO:0000228	nuclear chromosome	cellular_component	0.6223	1	10	1275	75	8991	Novel00544,g9907,g873,g503,g2592,g9179,g8640,Novel02273,g2617,Novel03202
GO:0019079	viral genome replication	biological_process	0.62269	1	4	1275	31	8991	Novel01622,g4971,g5532,g7001
GO:0033218	amide binding	molecular_function	0.62365	1	2	1275	14	8991	g7804,g640
GO:0000921	septin ring assembly	biological_process	0.62372	1	3	1275	22	8991	g5846,Novel03202,g6836
GO:0005940	septin ring	cellular_component	0.62372	1	3	1275	22	8991	g5846,Novel03202,g6836
GO:0031106	septin ring organization	biological_process	0.62372	1	3	1275	22	8991	g6836,g5846,Novel03202
GO:0032156	septin cytoskeleton	cellular_component	0.62372	1	3	1275	22	8991	g6836,g5846,Novel03202
GO:0032185	septin cytoskeleton organization	biological_process	0.62372	1	3	1275	22	8991	Novel03202,g5846,g6836
GO:0090066	regulation of anatomical structure size	biological_process	0.62414	1	3	1275	22	8991	g1652,Novel02000,g629
GO:0023052	signaling	biological_process	0.62588	1	56	1275	420	8991	g2272,Novel01432,g527,g12423,g939,g5222,g11785,g12652,g4575,Novel00990,g3713,g9162,g12003,Novel02680,Novel03774,g261,g10125,g2212,g503,g12136,Novel01883,g9023,Novel01817,g4164,g10750,g3005,g5239,g10658,g4891,Novel00994,g4855,g9080,g4654,g6529,g12442,g6836,g10117,g11579,g8983,g6765,g8601,g12243,g8081,g3723,g12069,g11303,g11228,g9040,g10275,Novel02249,g9694,Novel01239,g4660,g5673,g7868,g1975
GO:0005342	organic acid transmembrane transporter activity	molecular_function	0.62611	1	1	1275	7	8991	g5551
GO:0015171	amino acid transmembrane transporter activity	molecular_function	0.62611	1	1	1275	7	8991	g5551
GO:0046943	carboxylic acid transmembrane transporter activity	molecular_function	0.62611	1	1	1275	7	8991	g5551
GO:0008150	biological_process	biological_process	0.62656	1	881	1275	6261	8991	g5108,Novel00194,Novel03252,g5989,g4010,Novel04203,g9979,Novel01165,g11521,g1460,g9201,g4318,g4192,Novel01432,g12315,g6255,g11253,g3226,g4774,g4164,g1985,g11404,g2702,Novel01817,g10599,Novel02481,Novel00097,g9830,g9934,g147,g9213,g7089,Novel01957,g8601,g1018,Novel01918,g12370,Novel02888,g9542,g7046,g3567,Novel03812,g12558,g10253,Novel00970,g1794,Novel01690,g105,g8229,Novel02273,g330,Novel02118,g7…
GO:0016032	viral process	biological_process	0.62683	1	32	1275	240	8991	g4971,g299,g5743,g5949,Novel01165,g3438,Novel01622,Novel04203,g4566,Novel01915,g7001,Novel03213,g7822,g3964,g1959,Novel04024,g8229,g6833,g11880,g5783,g3785,g8950,g10066,g10897,Novel00374,g9344,Novel01203,g11278,g4969,g2508,g5532,Novel01957
GO:0019752	carboxylic acid metabolic process	biological_process	0.6275	1	38	1275	279	8991	g2026,Novel04471,g8278,Novel01981,g12105,g11429,g8029,g9299,g1591,g5041,g2014,g12433,g7046,g1410,Novel03137,g10713,g1114,g4121,g7656,g5428,g10649,g12543,g11163,g10725,Novel03252,g11970,g6109,g5284,g11161,g11291,g629,g3552,g4668,g1072,g92,g10568,g12233,g12125
GO:0043436	oxoacid metabolic process	biological_process	0.6275	1	38	1275	279	8991	Novel03137,g1410,g1114,g10713,g4121,g7656,g10649,g5428,g12543,g2026,Novel04471,g8278,Novel01981,g12105,g9299,g1591,g8029,g11429,g2014,g5041,g7046,g12433,g3552,g4668,g1072,g92,g10568,g12233,g12125,g11163,g10725,Novel03252,g5284,g11970,g6109,g11161,g11291,g629
GO:0019184	nonribosomal peptide biosynthetic process	biological_process	0.62943	1	1	1275	7	8991	g4187
GO:0008757	S-adenosylmethionine-dependent methyltransferase activity	molecular_function	0.63027	1	10	1275	75	8991	g7540,g3237,g10283,g192,g10188,g10126,g12122,g7567,g1592,g551
GO:0000152	nuclear ubiquitin ligase complex	cellular_component	0.63356	1	4	1275	31	8991	g2169,Novel00348,Novel00544,g9907
GO:0005680	anaphase-promoting complex	cellular_component	0.63356	1	4	1275	31	8991	g2169,g9907,Novel00544,Novel00348
GO:0031461	cullin-RING ubiquitin ligase complex	cellular_component	0.63356	1	4	1275	31	8991	g2169,g9907,Novel00544,Novel00348
GO:0003909	DNA ligase activity	molecular_function	0.63428	1	2	1275	15	8991	g7200,g4440
GO:0065008	regulation of biological quality	biological_process	0.63458	1	23	1275	171	8991	Novel01162,g10417,g9179,g7100,g5838,g6790,g503,g10020,Novel04212,g6947,g9565,g1652,Novel02000,g8983,g6755,g5532,g2508,g6836,Novel01273,g1160,g10898,Novel04038,g629
GO:0005996	monosaccharide metabolic process	biological_process	0.63572	1	6	1275	46	8991	g3621,g7423,Novel04616,g357,Novel00795,g3843
GO:0016833	oxo-acid-lyase activity	molecular_function	0.63604	1	1	1275	7	8991	g629
GO:0003700	DNA-binding transcription factor activity	molecular_function	0.63617	1	31	1275	231	8991	g956,Novel00395,Novel04578,Novel01208,g1880,g5205,g5141,g3133,g9232,g3625,g9415,g4913,Novel02446,g3373,g1018,g10126,g5611,g4686,Novel01325,g10999,g3713,g8153,g12610,g3815,g560,g10596,g3730,g9958,g12433,g5436,g8866
GO:0006163	purine nucleotide metabolic process	biological_process	0.63839	1	11	1275	82	8991	g7867,g8827,g29,g12433,g1121,g12547,g1353,g2026,Novel01784,g8619,g4668
GO:0008652	cellular amino acid biosynthetic process	biological_process	0.63886	1	8	1275	61	8991	Novel03252,g10725,Novel04471,g1410,g5041,g11161,g5284,g92
GO:1990204	oxidoreductase complex	cellular_component	0.63904	1	2	1275	15	8991	g3724,Novel00873
GO:0090305	nucleic acid phosphodiester bond hydrolysis	biological_process	0.6395	1	2	1275	15	8991	g4780,Novel02405
GO:0051128	regulation of cellular component organization	biological_process	0.64014	1	6	1275	46	8991	g4855,g629,g3723,Novel00513,Novel02000,Novel00348
GO:0015267	channel activity	molecular_function	0.64051	1	11	1275	82	8991	g4792,g12070,g503,g3843,g8594,g6470,g9179,Novel01915,g5987,g8983,g6755
GO:0022803	passive transmembrane transporter activity	molecular_function	0.64051	1	11	1275	82	8991	g12070,g4792,g503,Novel01915,g6470,g8594,g9179,g3843,g6755,g8983,g5987
GO:0006865	amino acid transport	biological_process	0.64076	1	1	1275	7	8991	g5551
GO:0009968	negative regulation of signal transduction	biological_process	0.64187	1	4	1275	30	8991	g8983,g4164,g2272,g503
GO:0010648	negative regulation of cell communication	biological_process	0.64187	1	4	1275	30	8991	g4164,g2272,g503,g8983
GO:0023057	negative regulation of signaling	biological_process	0.64187	1	4	1275	30	8991	g8983,g4164,g2272,g503
GO:0009628	response to abiotic stimulus	biological_process	0.6438	1	1	1275	7	8991	Novel01769
GO:0043545	molybdopterin cofactor metabolic process	biological_process	0.64435	1	2	1275	15	8991	g7001,g4108
GO:0008094	DNA-dependent ATPase activity	molecular_function	0.64578	1	9	1275	72	8991	g302,g2499,Novel01273,g5838,g4971,Novel04038,g10244,g5532,g6764
GO:0006612	protein targeting to membrane	biological_process	0.64633	1	4	1275	31	8991	g942,g7804,Novel01987,g11228
GO:0051235	maintenance of location	biological_process	0.64639	1	1	1275	7	8991	g10898
GO:0006082	organic acid metabolic process	biological_process	0.64648	1	38	1275	281	8991	g11161,g629,g11291,g5284,g11970,g6109,g10725,Novel03252,g11163,g12233,g12125,g92,g10568,g4668,g1072,g3552,g5041,g2014,g12433,g7046,g12105,g8029,g9299,g1591,g11429,Novel01981,g8278,g2026,Novel04471,g10649,g5428,g12543,g4121,g7656,Novel03137,g1410,g1114,g10713
GO:0030029	actin filament-based process	biological_process	0.64678	1	4	1275	31	8991	g5041,g629,g4917,Novel02000
GO:0030036	actin cytoskeleton organization	biological_process	0.64678	1	4	1275	31	8991	Novel02000,g5041,g629,g4917
GO:0015370	solute:sodium symporter activity	molecular_function	0.64748	1	1	1275	7	8991	g5551
GO:0019900	kinase binding	molecular_function	0.64782	1	3	1275	23	8991	g391,g4654,g12290
GO:0006091	generation of precursor metabolites and energy	biological_process	0.64841	1	12	1275	92	8991	Novel04663,Novel01125,g7804,g6688,g2253,g756,Novel00375,g3713,g84,g4668,g2026,g4331
GO:0044272	sulfur compound biosynthetic process	biological_process	0.649	1	2	1275	16	8991	g1462,g1410
GO:0000280	nuclear division	biological_process	0.6502	1	5	1275	39	8991	g9332,g2060,g3625,Novel00513,Novel00348
GO:0005179	hormone activity	molecular_function	0.65083	1	6	1275	46	8991	g6790,g11826,Novel03129,g1652,Novel00469,g357
GO:0099081	supramolecular polymer	cellular_component	0.65097	1	4	1275	31	8991	g9907,g11970,Novel02273,g8033
GO:0099512	supramolecular fiber	cellular_component	0.65097	1	4	1275	31	8991	g8033,Novel02273,g11970,g9907
GO:0016892	endoribonuclease activity, producing 3-phosphomonoesters	molecular_function	0.65239	1	1	1275	7	8991	Novel02603
GO:0006520	cellular amino acid metabolic process	biological_process	0.65328	1	23	1275	172	8991	g92,g10568,g5428,g12233,g12543,g1410,g3552,Novel03137,g4121,g1072,g6109,g5284,g9299,g1591,g11161,g5041,g2014,g12433,g11163,Novel04471,g10725,g8278,Novel03252
GO:0006873	cellular ion homeostasis	biological_process	0.65348	1	4	1275	30	8991	g9179,g8983,g503,g6755
GO:0006875	cellular metal ion homeostasis	biological_process	0.65348	1	4	1275	30	8991	g9179,g8983,g503,g6755
GO:0030003	cellular cation homeostasis	biological_process	0.65348	1	4	1275	30	8991	g9179,g8983,g503,g6755
GO:0055082	cellular chemical homeostasis	biological_process	0.65348	1	4	1275	30	8991	g8983,g6755,g503,g9179
GO:0044403	symbiotic process	biological_process	0.65375	1	34	1275	257	8991	g8229,Novel00098,g6833,g11880,g5783,g3785,g8950,g10066,g7822,Novel03213,g3964,g1959,Novel04024,g11278,g4969,g2508,g5532,Novel01957,g10897,Novel00374,Novel01203,g9344,g4971,g299,g5743,Novel01622,Novel04203,g4566,Novel01915,g7001,g1638,g5949,Novel01165,g3438
GO:0006303	double-strand break repair via nonhomologous end joining	biological_process	0.65378	1	1	1275	7	8991	g1951
GO:0072521	purine-containing compound metabolic process	biological_process	0.65403	1	11	1275	83	8991	g4668,g8619,Novel01784,g2026,g1353,g12547,g1121,g12433,g29,g8827,g7867
GO:0009289	pilus	cellular_component	0.65458	1	1	1275	7	8991	g1638
GO:0009073	aromatic amino acid family biosynthetic process	biological_process	0.65491	1	3	1275	23	8991	g11161,g92,Novel04471
GO:0048731	system development	biological_process	0.65505	1	5	1275	38	8991	g9551,g6156,Novel02829,g5611,g9461
GO:0030674	protein-macromolecule adaptor activity	molecular_function	0.65529	1	2	1275	16	8991	g2212,g10750
GO:0097159	organic cyclic compound binding	molecular_function	0.65532	1	376	1275	2724	8991	g7656,g9727,g8950,g4660,g7053,g6300,g9416,g7804,g447,g6406,Novel03060,g9551,Novel03705,g11579,g3559,g440,g3843,g640,g6529,g4053,g9471,g8575,g10117,g1072,g5221,g1219,g1678,g10040,Novel01987,g925,g10742,g10568,g5921,g4780,g10188,Novel00048,g10025,Novel02512,g5828,g4575,g2499,g5141,Novel04348,g7999,g11012,Novel04205,g2146,g4814,g5812,g1114,g1159,g3658,g5033,Novel04286,Novel04096,g10779,g1978,g12560,…
GO:0016742	hydroxymethyl-, formyl- and related transferase activity	molecular_function	0.65553	1	1	1275	7	8991	g8619
GO:0000160	phosphorelay signal transduction system	biological_process	0.65634	1	3	1275	25	8991	g12243,Novel01239,g939
GO:0030430	host cell cytoplasm	cellular_component	0.65764	1	1	1275	7	8991	g5783
GO:0044423	virion part	cellular_component	0.65862	1	31	1275	231	8991	g11291,g527,Novel02380,g11265,g4318,g5523,g12708,g6529,g10897,g5404,g10596,g8472,g11278,g4566,g10126,Novel04212,g3917,g5846,g286,g3179,g3116,g3393,g10275,g5783,Novel03202,g8950,g9179,g9178,g11880,g1975,Novel02820
GO:0044093	positive regulation of molecular function	biological_process	0.65863	1	1	1275	8	8991	g12003
GO:0005787	signal peptidase complex	cellular_component	0.65927	1	2	1275	15	8991	g3791,g3579
GO:0006465	signal peptide processing	biological_process	0.65927	1	2	1275	15	8991	g3579,g3791
GO:0016814	hydrolase activity, acting on carbon-nitrogen (but not peptide) bonds, in cyclic amidines	molecular_function	0.65974	1	2	1275	15	8991	g7047,g8619
GO:0003684	damaged DNA binding	molecular_function	0.66014	1	2	1275	15	8991	Novel01639,g5846
GO:0045017	glycerolipid biosynthetic process	biological_process	0.66041	1	4	1275	31	8991	g8827,g11253,g7331,Novel00970
GO:0090407	organophosphate biosynthetic process	biological_process	0.66096	1	20	1275	151	8991	Novel00970,g4108,g10778,g7331,g1121,Novel00544,g29,g8619,Novel01784,g10480,g7001,Novel01944,g12547,g12433,g1353,g4432,g3490,g8827,g7867,g11253
GO:0006323	DNA packaging	biological_process	0.66133	1	4	1275	31	8991	g4693,g3625,g8353,g1211
GO:0000079	regulation of cyclin-dependent protein serine/threonine kinase activity	biological_process	0.66174	1	1	1275	7	8991	g12290
GO:1904029	regulation of cyclin-dependent protein kinase activity	biological_process	0.66174	1	1	1275	7	8991	g12290
GO:0007606	sensory perception of chemical stimulus	biological_process	0.66193	1	1	1275	7	8991	g11241
GO:0000793	condensed chromosome	cellular_component	0.66231	1	5	1275	39	8991	g3625,Novel02273,g9907,Novel00544,Novel03202
GO:0000275	mitochondrial proton-transporting ATP synthase complex, catalytic sector F(1)	cellular_component	0.66429	1	1	1275	7	8991	g1353
GO:0004526	ribonuclease P activity	molecular_function	0.66445	1	1	1275	7	8991	Novel01447
GO:0022603	regulation of anatomical structure morphogenesis	biological_process	0.66489	1	1	1275	7	8991	g8866
GO:0030076	light-harvesting complex	cellular_component	0.66527	1	1	1275	7	8991	g7804
GO:0006997	nucleus organization	biological_process	0.66555	1	1	1275	7	8991	Novel03202
GO:0032801	receptor catabolic process	biological_process	0.66617	1	1	1275	7	8991	Novel01915
GO:0043112	receptor metabolic process	biological_process	0.66617	1	1	1275	7	8991	Novel01915
GO:0006265	DNA topological change	biological_process	0.66667	1	2	1275	16	8991	g5989,g5838
GO:0044877	protein-containing complex binding	molecular_function	0.66734	1	16	1275	121	8991	g942,g11579,g462,g6947,g4455,g5222,g4654,g10117,g3822,g4164,g5239,g4891,g1975,g7804,g11228,g1211
GO:0016409	palmitoyltransferase activity	molecular_function	0.66742	1	1	1275	7	8991	g9523
GO:0070403	NAD+ binding	molecular_function	0.66872	1	1	1275	7	8991	g3367
GO:0007010	cytoskeleton organization	biological_process	0.66913	1	13	1275	99	8991	g2567,Novel02000,Novel03202,g8687,g6836,g9120,g6772,g11303,g5041,g1121,g5846,g4917,g629
GO:0043244	regulation of protein-containing complex disassembly	biological_process	0.66944	1	2	1275	16	8991	Novel02000,g629
GO:0008199	ferric iron binding	molecular_function	0.66978	1	1	1275	7	8991	g3785
GO:0003682	chromatin binding	molecular_function	0.66997	1	4	1275	32	8991	Novel04096,g11478,g462,g1382
GO:0007154	cell communication	biological_process	0.67039	1	56	1275	426	8991	Novel01239,g9694,g7868,g5673,g4660,g1975,Novel02249,g11228,g11303,g9040,g10275,g3723,g8081,g12069,g6765,g12243,g8601,g8983,g11579,g12442,g4654,g6529,g10117,g6836,g9080,g4855,Novel00994,g5239,g10658,g4164,g10750,g3005,g4891,g9023,Novel01817,g2212,g503,g10125,Novel01883,g12136,Novel03774,Novel02680,g12003,g261,g3713,Novel00990,g9162,g11785,g12652,g4575,g12423,g527,g2272,Novel01432,g5222,g939
GO:0006665	sphingolipid metabolic process	biological_process	0.67057	1	1	1275	7	8991	Novel00872
GO:0008839	4-hydroxy-tetrahydrodipicolinate reductase	molecular_function	0.67065	1	1	1275	7	8991	g5284
GO:1902531	regulation of intracellular signal transduction	biological_process	0.67123	1	5	1275	42	8991	g503,g4164,g8983,g12003,g5673
GO:0005856	cytoskeleton	cellular_component	0.67232	1	16	1275	125	8991	g7777,Novel00544,g9907,g1712,g5846,Novel02273,Novel03202,g8950,g8033,g6836,g629,g4917,Novel02000,g8687,Novel00710,g2508
GO:0019359	nicotinamide nucleotide biosynthetic process	biological_process	0.674	1	1	1275	8	8991	Novel00544
GO:0019362	pyridine nucleotide metabolic process	biological_process	0.674	1	1	1275	8	8991	Novel00544
GO:0019363	pyridine nucleotide biosynthetic process	biological_process	0.674	1	1	1275	8	8991	Novel00544
GO:0046496	nicotinamide nucleotide metabolic process	biological_process	0.674	1	1	1275	8	8991	Novel00544
GO:0006302	double-strand break repair	biological_process	0.67482	1	3	1275	24	8991	g9179,g1214,g1951
GO:0006650	glycerophospholipid metabolic process	biological_process	0.67527	1	5	1275	40	8991	Novel00970,g7331,g11253,g8827,g1580
GO:0019073	viral DNA genome packaging	biological_process	0.67599	1	2	1275	17	8991	g5949,g5743
GO:1901607	alpha-amino acid biosynthetic process	biological_process	0.67619	1	6	1275	48	8991	g1410,g92,g5284,g10725,g5041,Novel03252
GO:0016791	phosphatase activity	molecular_function	0.67852	1	11	1275	87	8991	Novel04038,Novel01273,g1562,g447,g2499,g45,g12643,g8666,g12279,Novel01239,g12218
GO:0071103	DNA conformation change	biological_process	0.68274	1	6	1275	48	8991	g4693,g5838,g1211,g8353,g3625,g5989
GO:0000151	ubiquitin ligase complex	cellular_component	0.68301	1	4	1275	33	8991	Novel00544,Novel00348,g9907,g2169
GO:0017080	sodium channel regulator activity	molecular_function	0.68355	1	2	1275	17	8991	Novel01025,g3378
GO:0019871	sodium channel inhibitor activity	molecular_function	0.68355	1	2	1275	17	8991	Novel01025,g3378
GO:0005746	mitochondrial respirasome	cellular_component	0.68609	1	1	1275	8	8991	g11239
GO:0070469	respirasome	cellular_component	0.68609	1	1	1275	8	8991	g11239
GO:1905368	peptidase complex	cellular_component	0.6864	1	8	1275	63	8991	g5702,g105,g3315,g3791,g4648,g9983,g3579,g9461
GO:0070887	cellular response to chemical stimulus	biological_process	0.68692	1	3	1275	25	8991	g3190,g9694,g8574
GO:0006790	sulfur compound metabolic process	biological_process	0.68876	1	6	1275	48	8991	g6109,g11163,g1410,g12433,g1462,g2014
GO:0032879	regulation of localization	biological_process	0.68966	1	3	1275	25	8991	g6744,Novel03202,g45
GO:0090174	organelle membrane fusion	biological_process	0.69026	1	1	1275	8	8991	Novel03202
GO:1901135	carbohydrate derivative metabolic process	biological_process	0.69041	1	28	1275	212	8991	g8827,g10025,g7867,g11253,Novel03392,g12547,g12433,g1353,g4432,Novel01944,Novel03271,g7644,g2026,g47,Novel01784,g6871,g7047,g1965,g29,g10778,g12543,g7331,g1121,g2543,g7656,g12595,g4668,Novel00970
GO:0009117	nucleotide metabolic process	biological_process	0.69059	1	14	1275	109	8991	g2026,Novel01944,g4668,g8619,Novel01784,g29,Novel00544,g8827,g7867,g1353,g10778,g12547,g1121,g12433
GO:0045263	proton-transporting ATP synthase complex, coupling factor F(o)	cellular_component	0.69241	1	4	1275	32	8991	g8827,g29,Novel01784,g1121
GO:0000124	SAGA complex	cellular_component	0.69251	1	2	1275	16	8991	g4648,g5702
GO:0000276	mitochondrial proton-transporting ATP synthase complex, coupling factor F(o)	cellular_component	0.69252	1	2	1275	16	8991	g1121,Novel01784
GO:0044281	small molecule metabolic process	biological_process	0.69253	1	66	1275	490	8991	g3621,g7656,g4121,g5428,Novel04471,g3843,g7644,g147,g1462,g8827,g12105,g7046,g5041,g2014,g1072,Novel00097,g92,g10568,g10778,g2543,g11163,Novel03252,g8619,g10725,g11970,g12547,g1114,g10713,Novel03137,g1410,g12595,Novel00795,g1121,g12543,g10649,g357,g2026,g47,g7423,g8278,Novel01981,g9299,g1591,g7867,g8029,g11429,g12433,Novel04616,g3552,Novel00994,Novel03019,g4668,Novel00544,g29,g12125,g12233,Novel0…
GO:0019954	asexual reproduction	biological_process	0.69343	1	4	1275	32	8991	g3217,g10126,g2508,g9370
GO:0008168	methyltransferase activity	molecular_function	0.69479	1	25	1275	194	8991	g10188,g192,g8328,Novel02376,g7540,g5404,g3237,g10246,g6158,Novel02207,g11613,g9835,g9852,g10126,g11223,g10283,g2298,g11581,g551,g1592,g968,g7567,g1410,g12122,g11141
GO:0005488	binding	molecular_function	0.69518	1	645	1275	4651	8991	Novel03926,g12503,g12723,g2924,Novel03034,g122,g5115,Novel02951,Novel00990,g3373,g10390,g3014,g8400,g4068,g9597,g12705,g5817,g3960,Novel04187,g2566,g10251,Novel00792,g5404,g8061,g3612,g11429,g4656,g12433,g12279,g48,g8983,g2508,g1738,g2961,Novel00395,g1237,g1311,g10066,g6152,g3815,g10263,g1594,g11970,Novel03816,Novel00331,g11163,g3286,g11472,Novel02123,g5030,g9095,g811,g12446,g1772,g10596,g2021,g1…
GO:0008194	UDP-glycosyltransferase activity	molecular_function	0.69556	1	4	1275	33	8991	g11253,g4432,Novel00970,g12571
GO:0010639	negative regulation of organelle organization	biological_process	0.6961	1	3	1275	25	8991	Novel02000,Novel00513,g629
GO:0022414	reproductive process	biological_process	0.6968	1	14	1275	110	8991	Novel04302,Novel03202,g6689,g2508,Novel03776,g1209,g2617,g10126,g6790,g2698,g9704,Novel03129,g6981,Novel02405
GO:1901363	heterocyclic compound binding	molecular_function	0.69715	1	374	1275	2722	8991	g9256,g4686,g392,g9558,g1239,g5129,g5382,g11265,g10246,g9299,g5607,g6386,g2275,g2315,Novel01495,Novel01208,g5749,g1308,g2526,g35,g10482,Novel00494,Novel03320,g11478,Novel03059,g1211,g116,g6824,g7720,g8640,g3354,g2272,g4455,g5222,g5322,Novel03742,Novel04038,g63,g4141,g10744,g10548,g2617,g12125,g2883,Novel03111,g5054,Novel00544,g7531,g11240,g5043,g493,g1010,g5406,Novel03417,Novel00290,g2592,g10891,…
GO:0008013	beta-catenin binding	molecular_function	0.69727	1	1	1275	8	8991	Novel02680
GO:0005741	mitochondrial outer membrane	cellular_component	0.69753	1	4	1275	32	8991	g9647,g5526,g1610,g4917
GO:0031968	organelle outer membrane	cellular_component	0.69753	1	4	1275	32	8991	g4917,g5526,g9647,g1610
GO:0071554	cell wall organization or biogenesis	biological_process	0.69796	1	2	1275	16	8991	g12200,g6871
GO:0002949	tRNA threonylcarbamoyladenosine modification	biological_process	0.6982	1	4	1275	34	8991	g1347,g4068,g2499,Novel04038
GO:0070525	tRNA threonylcarbamoyladenosine metabolic process	biological_process	0.6982	1	4	1275	34	8991	Novel04038,g1347,g2499,g4068
GO:0005496	steroid binding	molecular_function	0.7007	1	1	1275	8	8991	g9694
GO:0014070	response to organic cyclic compound	biological_process	0.7007	1	1	1275	8	8991	g9694
GO:0033993	response to lipid	biological_process	0.7007	1	1	1275	8	8991	g9694
GO:0043401	steroid hormone mediated signaling pathway	biological_process	0.7007	1	1	1275	8	8991	g9694
GO:0048545	response to steroid hormone	biological_process	0.7007	1	1	1275	8	8991	g9694
GO:0071383	cellular response to steroid hormone stimulus	biological_process	0.7007	1	1	1275	8	8991	g9694
GO:0071396	cellular response to lipid	biological_process	0.7007	1	1	1275	8	8991	g9694
GO:0071407	cellular response to organic cyclic compound	biological_process	0.7007	1	1	1275	8	8991	g9694
GO:0050801	ion homeostasis	biological_process	0.7008	1	4	1275	32	8991	g9179,g8983,g503,g6755
GO:0055065	metal ion homeostasis	biological_process	0.7008	1	4	1275	32	8991	g9179,g8983,g6755,g503
GO:0055080	cation homeostasis	biological_process	0.7008	1	4	1275	32	8991	g9179,g8983,g6755,g503
GO:0098771	inorganic ion homeostasis	biological_process	0.7008	1	4	1275	32	8991	g6755,g503,g8983,g9179
GO:0019012	virion	cellular_component	0.70101	1	33	1275	251	8991	g1975,g11880,g9179,g8950,Novel03202,g5783,g10275,g3116,g286,g3179,g3917,Novel04212,g11278,g5404,g10596,g2566,g10897,g6529,g11265,Novel02380,Novel02820,g9178,g3393,g5846,g10126,g8640,g4566,g8472,g5523,g4318,g12708,g527,g11291
GO:0016894	endonuclease activity, active with either ribo- or deoxyribonucleic acids and producing 3-phosphomonoesters	molecular_function	0.70233	1	1	1275	8	8991	Novel02603
GO:0031589	cell-substrate adhesion	biological_process	0.7038	1	1	1275	8	8991	g8683
GO:0016755	transferase activity, transferring amino-acyl groups	molecular_function	0.70392	1	1	1275	8	8991	g4508
GO:0043631	RNA polyadenylation	biological_process	0.70466	1	1	1275	8	8991	g35
GO:0001070	RNA-binding transcription regulator activity	molecular_function	0.70469	1	1	1275	8	8991	Novel01165
GO:0048524	positive regulation of viral process	biological_process	0.70469	1	1	1275	8	8991	Novel01165
GO:0050434	positive regulation of viral transcription	biological_process	0.70469	1	1	1275	8	8991	Novel01165
GO:1902600	proton transmembrane transport	biological_process	0.7051	1	10	1275	79	8991	g8827,g29,g11628,g6836,g1121,g2467,g5817,g10261,g8229,Novel01784
GO:0043130	ubiquitin binding	molecular_function	0.70687	1	1	1275	8	8991	g10750
GO:0008408	3-5 exonuclease activity	molecular_function	0.70703	1	1	1275	8	8991	g11078
GO:0006026	aminoglycan catabolic process	biological_process	0.70705	1	1	1275	8	8991	g6871
GO:0072686	mitotic spindle	cellular_component	0.70753	1	2	1275	17	8991	Novel03202,Novel00544
GO:0030111	regulation of Wnt signaling pathway	biological_process	0.70842	1	1	1275	8	8991	g2272
GO:0030178	negative regulation of Wnt signaling pathway	biological_process	0.70842	1	1	1275	8	8991	g2272
GO:0005249	voltage-gated potassium channel activity	molecular_function	0.70846	1	1	1275	8	8991	g4792
GO:0046148	pigment biosynthetic process	biological_process	0.70847	1	1	1275	8	8991	g8081
GO:0009150	purine ribonucleotide metabolic process	biological_process	0.70871	1	10	1275	79	8991	g2026,Novel01784,g4668,g8827,g7867,g29,g12547,g1121,g12433,g1353
GO:0008410	CoA-transferase activity	molecular_function	0.70883	1	1	1275	8	8991	g12105
GO:0008312	7S RNA binding	molecular_function	0.7089	1	1	1275	8	8991	g7804
GO:0048500	signal recognition particle	cellular_component	0.7089	1	1	1275	8	8991	g7804
GO:0009081	branched-chain amino acid metabolic process	biological_process	0.71047	1	1	1275	9	8991	g5041
GO:0009082	branched-chain amino acid biosynthetic process	biological_process	0.71047	1	1	1275	9	8991	g5041
GO:0019238	cyclohydrolase activity	molecular_function	0.71117	1	1	1275	8	8991	g8619
GO:0006821	chloride transport	biological_process	0.71144	1	1	1275	8	8991	g3843
GO:0016458	gene silencing	biological_process	0.71207	1	1	1275	8	8991	g12330
GO:0031047	gene silencing by RNA	biological_process	0.71207	1	1	1275	8	8991	g12330
GO:0045995	regulation of embryonic development	biological_process	0.71297	1	1	1275	8	8991	Novel03202
GO:0045261	proton-transporting ATP synthase complex, catalytic core F(1)	cellular_component	0.71358	1	1	1275	8	8991	g1353
GO:0000377	RNA splicing, via transesterification reactions with bulged adenosine as nucleophile	biological_process	0.71448	1	5	1275	41	8991	g1382,g8601,g9179,g11478,g503
GO:0000398	mRNA splicing, via spliceosome	biological_process	0.71448	1	5	1275	41	8991	g11478,g9179,g1382,g8601,g503
GO:0046486	glycerolipid metabolic process	biological_process	0.71562	1	5	1275	42	8991	g11253,g8827,g1580,Novel00970,g7331
GO:0030976	thiamine pyrophosphate binding	molecular_function	0.71643	1	2	1275	17	8991	Novel00342,g9220
GO:0019902	phosphatase binding	molecular_function	0.71705	1	2	1275	17	8991	g503,g9179
GO:0019903	protein phosphatase binding	molecular_function	0.71705	1	2	1275	17	8991	g503,g9179
GO:0046488	phosphatidylinositol metabolic process	biological_process	0.71734	1	4	1275	34	8991	g11253,g8827,Novel00970,g7331
GO:0006753	nucleoside phosphate metabolic process	biological_process	0.71749	1	14	1275	111	8991	g12433,g1121,g12547,g10778,g1353,g7867,g8827,Novel00544,g29,Novel01784,g8619,g4668,Novel01944,g2026
GO:0008064	regulation of actin polymerization or depolymerization	biological_process	0.71754	1	2	1275	17	8991	Novel02000,g629
GO:0008154	actin polymerization or depolymerization	biological_process	0.71754	1	2	1275	17	8991	Novel02000,g629
GO:0030041	actin filament polymerization	biological_process	0.71754	1	2	1275	17	8991	g629,Novel02000
GO:0030832	regulation of actin filament length	biological_process	0.71754	1	2	1275	17	8991	g629,Novel02000
GO:0030833	regulation of actin filament polymerization	biological_process	0.71754	1	2	1275	17	8991	Novel02000,g629
GO:0032271	regulation of protein polymerization	biological_process	0.71754	1	2	1275	17	8991	Novel02000,g629
GO:0032535	regulation of cellular component size	biological_process	0.71754	1	2	1275	17	8991	g629,Novel02000
GO:0032956	regulation of actin cytoskeleton organization	biological_process	0.71754	1	2	1275	17	8991	g629,Novel02000
GO:0032970	regulation of actin filament-based process	biological_process	0.71754	1	2	1275	17	8991	Novel02000,g629
GO:0043254	regulation of protein-containing complex assembly	biological_process	0.71754	1	2	1275	17	8991	Novel02000,g629
GO:0110053	regulation of actin filament organization	biological_process	0.71754	1	2	1275	17	8991	g629,Novel02000
GO:1902903	regulation of supramolecular fiber organization	biological_process	0.71754	1	2	1275	17	8991	Novel02000,g629
GO:0006613	cotranslational protein targeting to membrane	biological_process	0.71779	1	3	1275	26	8991	g11228,Novel01987,g7804
GO:0006614	SRP-dependent cotranslational protein targeting to membrane	biological_process	0.71779	1	3	1275	26	8991	g7804,Novel01987,g11228
GO:0003887	DNA-directed DNA polymerase activity	molecular_function	0.71808	1	3	1275	26	8991	g2499,g357,g3973
GO:0016854	racemase and epimerase activity	molecular_function	0.71862	1	1	1275	8	8991	g2172
GO:0006525	arginine metabolic process	biological_process	0.71864	1	1	1275	8	8991	Novel03137
GO:0065003	protein-containing complex assembly	biological_process	0.71882	1	25	1275	192	8991	g5838,g8353,g9785,g9064,g8718,g3450,g5846,g10020,g10244,Novel03202,g6875,g6836,Novel00207,g4654,g629,g6947,g6006,Novel04212,g10126,Novel02164,Novel02000,g1239,Novel02603,g3713,g2508
GO:0006553	lysine metabolic process	biological_process	0.719	1	1	1275	8	8991	g5284
GO:0009085	lysine biosynthetic process	biological_process	0.719	1	1	1275	8	8991	g5284
GO:0009089	lysine biosynthetic process via diaminopimelate	biological_process	0.719	1	1	1275	8	8991	g5284
GO:0046451	diaminopimelate metabolic process	biological_process	0.719	1	1	1275	8	8991	g5284
GO:0044815	DNA packaging complex	cellular_component	0.7213	1	5	1275	41	8991	Novel04348,g4053,g2216,g3625,Novel03776
GO:0072524	pyridine-containing compound metabolic process	biological_process	0.72187	1	1	1275	9	8991	Novel00544
GO:0072525	pyridine-containing compound biosynthetic process	biological_process	0.72187	1	1	1275	9	8991	Novel00544
GO:0003910	DNA ligase (ATP) activity	molecular_function	0.72192	1	1	1275	9	8991	g7200
GO:0051129	negative regulation of cellular component organization	biological_process	0.72314	1	3	1275	26	8991	g629,Novel00513,Novel02000
GO:0060090	molecular adaptor activity	molecular_function	0.72382	1	2	1275	18	8991	g2212,g10750
GO:0016893	endonuclease activity, active with either ribo- or deoxyribonucleic acids and producing 5-phosphomonoesters	molecular_function	0.72416	1	10	1275	83	8991	Novel00065,Novel00896,g8779,g3973,Novel02136,Novel01447,g731,Novel01203,g4780,g2592
GO:0045892	negative regulation of transcription, DNA-templated	biological_process	0.72539	1	2	1275	17	8991	g5817,g11478
GO:1902679	negative regulation of RNA biosynthetic process	biological_process	0.72539	1	2	1275	17	8991	g11478,g5817
GO:1903507	negative regulation of nucleic acid-templated transcription	biological_process	0.72539	1	2	1275	17	8991	g5817,g11478
GO:0007218	neuropeptide signaling pathway	biological_process	0.72576	1	1	1275	9	8991	g12442
GO:0098797	plasma membrane protein complex	cellular_component	0.72667	1	3	1275	26	8991	g503,g3724,g9179
GO:0051716	cellular response to stimulus	biological_process	0.72736	1	81	1275	620	8991	g10244,g9694,g9179,g4660,Novel01769,g1975,g7868,g9040,g11228,g3723,g8081,g11223,g3190,g6765,g8601,g12243,g6764,g5532,g11579,g6529,g4654,g10117,Novel01273,g2592,g9095,g1678,g10658,g4164,g10750,g3005,g4891,Novel01817,g10125,Novel01883,g12136,Novel02680,Novel03774,g261,g12652,g2499,g4575,g527,Novel01432,g9925,Novel01239,g5673,Novel01208,Novel02249,g11303,g10275,g1121,Novel01639,g12069,g7200,g1214,g8…
GO:0000794	condensed nuclear chromosome	cellular_component	0.72964	1	4	1275	34	8991	Novel03202,Novel02273,g9907,Novel00544
GO:0071900	regulation of protein serine/threonine kinase activity	biological_process	0.7306	1	1	1275	9	8991	g12290
GO:0019843	rRNA binding	molecular_function	0.73109	1	2	1275	18	8991	Novel01453,g4396
GO:0016311	dephosphorylation	biological_process	0.73186	1	7	1275	58	8991	g503,g8666,g45,g12218,g11785,g9179,g1562
GO:0009405	pathogenesis	biological_process	0.73242	1	17	1275	138	8991	g5831,g12361,g11880,Novel00098,g9732,Novel01025,g9704,g11163,g11538,g3378,Novel00194,g8687,g9523,g12235,g10246,g2021,g5523
GO:0140352	export from cell	biological_process	0.73284	1	7	1275	60	8991	g503,Novel02302,Novel00439,g241,g7237,g10899,g5533
GO:0008649	rRNA methyltransferase activity	molecular_function	0.73489	1	1	1275	9	8991	g12122
GO:0140102	catalytic activity, acting on a rRNA	molecular_function	0.73489	1	1	1275	9	8991	g12122
GO:0000375	RNA splicing, via transesterification reactions	biological_process	0.73513	1	5	1275	42	8991	g503,g8601,g1382,g11478,g9179
GO:0051321	meiotic cell cycle	biological_process	0.73989	1	2	1275	18	8991	g9704,Novel02405
GO:0019068	virion assembly	biological_process	0.74014	1	7	1275	60	8991	g5743,g2508,Novel04024,g1959,g5949,Novel03213,g8229
GO:0006360	transcription by RNA polymerase I	biological_process	0.74066	1	1	1275	9	8991	g8983
GO:0008982	protein-N(PI)-phosphohistidine-sugar phosphotransferase activity	molecular_function	0.74067	1	2	1275	18	8991	g241,Novel00566
GO:0006508	proteolysis	biological_process	0.74078	1	51	1275	389	8991	g1026,g3269,Novel01611,g3819,g3791,Novel04203,g11280,g9461,g5605,g7192,g2342,g38,g10513,g7935,g4164,g1100,g7380,g4768,g299,Novel02797,g9023,g12604,g6533,g6755,g4686,g9216,g8983,g9934,g4969,g2246,g9983,g2956,g9370,g10734,g6929,g11381,g2572,g105,g11526,Novel02118,g6833,g9179,g330,g4567,g572,g2606,g3579,g873,g12543,g8779,g8118
GO:0010921	regulation of phosphatase activity	biological_process	0.74153	1	3	1275	26	8991	g503,g9179,g11785
GO:0035303	regulation of dephosphorylation	biological_process	0.74153	1	3	1275	26	8991	g9179,g11785,g503
GO:0035304	regulation of protein dephosphorylation	biological_process	0.74153	1	3	1275	26	8991	g11785,g9179,g503
GO:0043666	regulation of phosphoprotein phosphatase activity	biological_process	0.74153	1	3	1275	26	8991	g9179,g11785,g503
GO:0009036	type II site-specific deoxyribonuclease activity	molecular_function	0.74367	1	1	1275	9	8991	g4780
GO:0015666	restriction endodeoxyribonuclease activity	molecular_function	0.74367	1	1	1275	9	8991	g4780
GO:0033014	tetrapyrrole biosynthetic process	biological_process	0.74435	1	5	1275	43	8991	g83,g147,g8081,g5702,g10548
GO:0004402	histone acetyltransferase activity	molecular_function	0.74482	1	1	1275	9	8991	g8029
GO:0034212	peptide N-acetyltransferase activity	molecular_function	0.74482	1	1	1275	9	8991	g8029
GO:0061733	peptide-lysine-N-acetyltransferase activity	molecular_function	0.74482	1	1	1275	9	8991	g8029
GO:0007286	spermatid development	biological_process	0.74539	1	1	1275	9	8991	g2698
GO:0048515	spermatid differentiation	biological_process	0.74539	1	1	1275	9	8991	g2698
GO:0008616	queuosine biosynthetic process	biological_process	0.74552	1	1	1275	9	8991	g12595
GO:0046116	queuosine metabolic process	biological_process	0.74552	1	1	1275	9	8991	g12595
GO:0015996	chlorophyll catabolic process	biological_process	0.74582	1	1	1275	9	8991	g9672
GO:0047746	chlorophyllase activity	molecular_function	0.74582	1	1	1275	9	8991	g9672
GO:0004511	tyrosine 3-monooxygenase activity	molecular_function	0.74597	1	1	1275	9	8991	g11078
GO:0048585	negative regulation of response to stimulus	biological_process	0.74597	1	4	1275	35	8991	g2272,g4164,g503,g8983
GO:0003713	transcription coactivator activity	molecular_function	0.74608	1	1	1275	9	8991	g8029
GO:0044087	regulation of cellular component biogenesis	biological_process	0.74816	1	2	1275	18	8991	Novel02000,g629
GO:0051493	regulation of cytoskeleton organization	biological_process	0.74816	1	2	1275	18	8991	Novel02000,g629
GO:0034637	cellular carbohydrate biosynthetic process	biological_process	0.75043	1	5	1275	43	8991	g83,g473,g7957,Novel00739,g10228
GO:0022843	voltage-gated cation channel activity	molecular_function	0.75103	1	1	1275	9	8991	g4792
GO:0004674	protein serine/threonine kinase activity	molecular_function	0.75106	1	5	1275	45	8991	Novel03060,Novel03188,Novel00188,g944,g1159
GO:0051028	mRNA transport	biological_process	0.75151	1	2	1275	18	8991	g6947,g4780
GO:0031324	negative regulation of cellular metabolic process	biological_process	0.75226	1	4	1275	35	8991	g10973,g9925,g5817,g11478
GO:0009991	response to extracellular stimulus	biological_process	0.75297	1	3	1275	27	8991	g4164,g503,g8983
GO:0031668	cellular response to extracellular stimulus	biological_process	0.75297	1	3	1275	27	8991	g4164,g503,g8983
GO:0071496	cellular response to external stimulus	biological_process	0.75297	1	3	1275	27	8991	g4164,g503,g8983
GO:0003729	mRNA binding	molecular_function	0.75396	1	1	1275	9	8991	g35
GO:0016477	cell migration	biological_process	0.7548	1	1	1275	9	8991	Novel03202
GO:0030334	regulation of cell migration	biological_process	0.7548	1	1	1275	9	8991	Novel03202
GO:0030155	regulation of cell adhesion	biological_process	0.75512	1	1	1275	9	8991	Novel03202
GO:0019239	deaminase activity	molecular_function	0.7552	1	1	1275	9	8991	g7047
GO:0051253	negative regulation of RNA metabolic process	biological_process	0.75529	1	2	1275	18	8991	g5817,g11478
GO:0034062	5-3 RNA polymerase activity	molecular_function	0.75572	1	10	1275	87	8991	g9574,g6579,g1263,Novel03560,g7720,Novel04173,g12242,g4067,g4823,g8824
GO:0097747	RNA polymerase activity	molecular_function	0.75572	1	10	1275	87	8991	g6579,g9574,g1263,Novel03560,g7720,Novel04173,g12242,g4823,g4067,g8824
GO:0010564	regulation of cell cycle process	biological_process	0.75658	1	3	1275	27	8991	Novel00348,Novel00513,Novel02888
GO:0017150	tRNA dihydrouridine synthase activity	molecular_function	0.75752	1	1	1275	9	8991	Novel03019
GO:0140097	catalytic activity, acting on DNA	molecular_function	0.75812	1	25	1275	203	8991	g2592,g2924,g4780,Novel04038,Novel01203,g3438,g731,g6836,g2499,Novel01273,g3973,g6764,g5532,g5989,g7200,g357,g10283,g4971,g5838,g7777,g302,Novel01433,g4440,Novel00112,g10244
GO:0009877	nodulation	biological_process	0.75833	1	1	1275	9	8991	Novel00098
GO:0005778	peroxisomal membrane	cellular_component	0.75874	1	1	1275	9	8991	g942
GO:0005779	integral component of peroxisomal membrane	cellular_component	0.75874	1	1	1275	9	8991	g942
GO:0031231	intrinsic component of peroxisomal membrane	cellular_component	0.75874	1	1	1275	9	8991	g942
GO:0031903	microbody membrane	cellular_component	0.75874	1	1	1275	9	8991	g942
GO:0016868	intramolecular transferase activity, phosphotransferases	molecular_function	0.75875	1	1	1275	9	8991	g7540
GO:0016679	oxidoreductase activity, acting on diphenols and related substances as donors	molecular_function	0.75935	1	3	1275	27	8991	Novel01918,g4688,Novel03458
GO:0008170	N-methyltransferase activity	molecular_function	0.75935	1	3	1275	27	8991	g10126,g10188,g551
GO:0006835	dicarboxylic acid transport	biological_process	0.75947	1	1	1275	9	8991	g5551
GO:0016485	protein processing	biological_process	0.75947	1	9	1275	74	8991	g8983,g3791,g6755,g4164,g3579,g9179,g4768,g873,g7192
GO:0070069	cytochrome complex	cellular_component	0.76017	1	1	1275	9	8991	g148
GO:0009279	cell outer membrane	cellular_component	0.76031	1	1	1275	9	8991	g4072
GO:0006754	ATP biosynthetic process	biological_process	0.76033	1	5	1275	43	8991	g29,g8827,g1353,Novel01784,g1121
GO:0009142	nucleoside triphosphate biosynthetic process	biological_process	0.76033	1	5	1275	43	8991	g8827,g29,g1121,Novel01784,g1353
GO:0009144	purine nucleoside triphosphate metabolic process	biological_process	0.76033	1	5	1275	43	8991	g1353,Novel01784,g1121,g29,g8827
GO:0009145	purine nucleoside triphosphate biosynthetic process	biological_process	0.76033	1	5	1275	43	8991	Novel01784,g1121,g1353,g8827,g29
GO:0009199	ribonucleoside triphosphate metabolic process	biological_process	0.76033	1	5	1275	43	8991	g1353,Novel01784,g1121,g29,g8827
GO:0009201	ribonucleoside triphosphate biosynthetic process	biological_process	0.76033	1	5	1275	43	8991	g8827,g29,Novel01784,g1121,g1353
GO:0009205	purine ribonucleoside triphosphate metabolic process	biological_process	0.76033	1	5	1275	43	8991	g1353,Novel01784,g1121,g29,g8827
GO:0009206	purine ribonucleoside triphosphate biosynthetic process	biological_process	0.76033	1	5	1275	43	8991	g29,g8827,g1353,Novel01784,g1121
GO:0005789	endoplasmic reticulum membrane	cellular_component	0.7607	1	19	1275	151	8991	g4118,g6836,g8827,g4455,g527,g8574,Novel03271,g6765,g3791,g8983,g11303,g3190,g7331,g3579,g9179,g542,Novel04302,g8200,g4164
GO:0042175	nuclear outer membrane-endoplasmic reticulum membrane network	cellular_component	0.7607	1	19	1275	151	8991	g9179,g3579,g4164,g542,Novel04302,g8200,g11303,g7331,g3190,g6765,Novel03271,g8574,g3791,g8983,g8827,g4118,g6836,g4455,g527
GO:0048513	animal organ development	biological_process	0.76275	1	3	1275	27	8991	g9461,g5611,g6156
GO:0007610	behavior	biological_process	0.763	1	1	1275	10	8991	g6790
GO:0033554	cellular response to stress	biological_process	0.76392	1	29	1275	233	8991	Novel01769,g1678,g9179,g10121,g9095,g10244,Novel00920,g3350,g4164,Novel01673,Novel01208,g11223,g3190,g1951,Novel01639,g1121,g503,g5846,g1214,g8574,g7200,g8983,g5532,g6764,Novel01273,g2499,Novel04038,g9925,g2592
GO:0006605	protein targeting	biological_process	0.76501	1	6	1275	52	8991	g7804,g7550,g942,g1864,g11228,Novel01987
GO:0003690	double-stranded DNA binding	molecular_function	0.76514	1	3	1275	28	8991	g5611,g8153,g9095
GO:0032940	secretion by cell	biological_process	0.76564	1	6	1275	54	8991	g10899,g7237,g5533,g503,g241,Novel00439
GO:0032505	reproduction of a single-celled organism	biological_process	0.76591	1	3	1275	27	8991	g10126,Novel04302,g2508
GO:0016886	ligase activity, forming phosphoric ester bonds	molecular_function	0.76706	1	2	1275	19	8991	g7200,g4440
GO:0008514	organic anion transmembrane transporter activity	molecular_function	0.7678	1	1	1275	10	8991	g5551
GO:0006353	DNA-templated transcription, termination	biological_process	0.76782	1	1	1275	10	8991	g12273
GO:0006644	phospholipid metabolic process	biological_process	0.7683	1	8	1275	69	8991	g10480,Novel00970,g4432,g7331,g11253,g8827,g3490,g1580
GO:0048518	positive regulation of biological process	biological_process	0.76834	1	13	1275	108	8991	Novel01165,g4855,g5253,g4913,g6744,g3723,g1580,g45,Novel00990,g10118,g5673,g9461,g6765
GO:0000155	phosphorelay sensor kinase activity	molecular_function	0.76849	1	2	1275	20	8991	g12243,Novel01239
GO:0004673	protein histidine kinase activity	molecular_function	0.76849	1	2	1275	20	8991	Novel01239,g12243
GO:0016775	phosphotransferase activity, nitrogenous group as acceptor	molecular_function	0.76849	1	2	1275	20	8991	g12243,Novel01239
GO:0140299	small molecule sensor activity	molecular_function	0.76849	1	2	1275	20	8991	g12243,Novel01239
GO:0005261	cation channel activity	molecular_function	0.76917	1	6	1275	51	8991	g9179,g4792,Novel01915,g8983,g6755,g503
GO:0043549	regulation of kinase activity	biological_process	0.77016	1	1	1275	10	8991	g12290
GO:0045859	regulation of protein kinase activity	biological_process	0.77016	1	1	1275	10	8991	g12290
GO:0051338	regulation of transferase activity	biological_process	0.77016	1	1	1275	10	8991	g12290
GO:0019898	extrinsic component of membrane	cellular_component	0.77358	1	1	1275	10	8991	Novel00873
GO:0015631	tubulin binding	molecular_function	0.77374	1	6	1275	53	8991	g11303,g6772,g2508,g10483,Novel04187,g8950
GO:0006777	Mo-molybdopterin cofactor biosynthetic process	biological_process	0.77392	1	1	1275	10	8991	g7001
GO:0019720	Mo-molybdopterin cofactor metabolic process	biological_process	0.77392	1	1	1275	10	8991	g7001
GO:0014065	phosphatidylinositol 3-kinase signaling	biological_process	0.77397	1	1	1275	10	8991	g5673
GO:0014066	regulation of phosphatidylinositol 3-kinase signaling	biological_process	0.77397	1	1	1275	10	8991	g5673
GO:0014068	positive regulation of phosphatidylinositol 3-kinase signaling	biological_process	0.77397	1	1	1275	10	8991	g5673
GO:0043548	phosphatidylinositol 3-kinase binding	molecular_function	0.77397	1	1	1275	10	8991	g5673
GO:0048015	phosphatidylinositol-mediated signaling	biological_process	0.77397	1	1	1275	10	8991	g5673
GO:0048017	inositol lipid-mediated signaling	biological_process	0.77397	1	1	1275	10	8991	g5673
GO:0006090	pyruvate metabolic process	biological_process	0.77411	1	2	1275	19	8991	g4668,g2026
GO:0006096	glycolytic process	biological_process	0.77411	1	2	1275	19	8991	g2026,g4668
GO:0006165	nucleoside diphosphate phosphorylation	biological_process	0.77411	1	2	1275	19	8991	g4668,g2026
GO:0006757	ATP generation from ADP	biological_process	0.77411	1	2	1275	19	8991	g4668,g2026
GO:0009132	nucleoside diphosphate metabolic process	biological_process	0.77411	1	2	1275	19	8991	g4668,g2026
GO:0009135	purine nucleoside diphosphate metabolic process	biological_process	0.77411	1	2	1275	19	8991	g2026,g4668
GO:0009179	purine ribonucleoside diphosphate metabolic process	biological_process	0.77411	1	2	1275	19	8991	g4668,g2026
GO:0009185	ribonucleoside diphosphate metabolic process	biological_process	0.77411	1	2	1275	19	8991	g4668,g2026
GO:0046031	ADP metabolic process	biological_process	0.77411	1	2	1275	19	8991	g4668,g2026
GO:0046939	nucleotide phosphorylation	biological_process	0.77411	1	2	1275	19	8991	g2026,g4668
GO:0031124	mRNA 3-end processing	biological_process	0.77679	1	1	1275	10	8991	g35
GO:0008172	S-methyltransferase activity	molecular_function	0.77812	1	1	1275	11	8991	g1410
GO:0099513	polymeric cytoskeletal fiber	cellular_component	0.78034	1	3	1275	28	8991	g9907,g8033,Novel02273
GO:0070461	SAGA-type complex	cellular_component	0.7817	1	2	1275	19	8991	g5702,g4648
GO:0005198	structural molecule activity	molecular_function	0.78186	1	57	1275	437	8991	Novel03129,Novel01453,g4318,Novel01223,g7273,g5523,g6336,g4897,g12235,g958,Novel03986,g6584,g12671,g10388,Novel04455,g4438,g4566,g4067,g2498,g1348,g11103,g6790,g2012,g3393,g5902,g9171,g1772,g4396,g7332,g2617,g12087,g7573,g12669,g12670,g5891,g7333,g12002,g11104,g7599,g3022,g5611,Novel01981,g9852,Novel00820,g11278,g12712,g7331,g11902,g3116,g7822,g7704,Novel03202,Novel00970,g8950,g9179,g11704,g1975
GO:0006397	mRNA processing	biological_process	0.78217	1	12	1275	102	8991	g8983,g6406,g4164,g8601,g35,g7200,g10126,g9179,g503,g1382,Novel00494,g11478
GO:0098687	chromosomal region	cellular_component	0.78297	1	9	1275	77	8991	Novel03202,g7396,Novel02273,g2060,g289,Novel04096,Novel00544,g9907,g11478
GO:0009312	oligosaccharide biosynthetic process	biological_process	0.78298	1	2	1275	19	8991	g12571,g4432
GO:0016714	oxidoreductase activity, acting on paired donors, with incorporation or reduction of molecular oxygen, reduced pteridine as one donor, and incorporation of one atom of oxygen	molecular_function	0.78314	1	1	1275	10	8991	g11078
GO:0034622	cellular protein-containing complex assembly	biological_process	0.78536	1	21	1275	169	8991	g629,g4654,Novel00207,g6836,g2508,Novel02603,Novel02000,Novel02164,g6947,g6006,Novel04212,g10020,g5846,g3450,g8718,g9785,g5838,g8353,g6875,Novel03202,g10244
GO:0005743	mitochondrial inner membrane	cellular_component	0.78603	1	8	1275	70	8991	Novel01784,g3562,g2665,g11239,g11808,g1121,g3450,g1353
GO:0031399	regulation of protein modification process	biological_process	0.78907	1	4	1275	37	8991	g11785,g9179,g503,g12290
GO:0006119	oxidative phosphorylation	biological_process	0.78987	1	1	1275	10	8991	g84
GO:0042773	ATP synthesis coupled electron transport	biological_process	0.78987	1	1	1275	10	8991	g84
GO:0007600	sensory perception	biological_process	0.79006	1	1	1275	10	8991	g11241
GO:0050877	nervous system process	biological_process	0.79006	1	1	1275	10	8991	g11241
GO:0040012	regulation of locomotion	biological_process	0.79081	1	1	1275	10	8991	Novel03202
GO:2000145	regulation of cell motility	biological_process	0.79081	1	1	1275	10	8991	Novel03202
GO:0008081	phosphoric diester hydrolase activity	molecular_function	0.79103	1	2	1275	20	8991	g3005,g10275
GO:0007088	regulation of mitotic nuclear division	biological_process	0.79116	1	2	1275	20	8991	Novel00348,Novel00513
GO:0007091	metaphase/anaphase transition of mitotic cell cycle	biological_process	0.79116	1	2	1275	20	8991	Novel00513,Novel00348
GO:0010965	regulation of mitotic sister chromatid separation	biological_process	0.79116	1	2	1275	20	8991	Novel00513,Novel00348
GO:0030071	regulation of mitotic metaphase/anaphase transition	biological_process	0.79116	1	2	1275	20	8991	Novel00348,Novel00513
GO:0033045	regulation of sister chromatid segregation	biological_process	0.79116	1	2	1275	20	8991	Novel00348,Novel00513
GO:0033047	regulation of mitotic sister chromatid segregation	biological_process	0.79116	1	2	1275	20	8991	Novel00348,Novel00513
GO:0044784	metaphase/anaphase transition of cell cycle	biological_process	0.79116	1	2	1275	20	8991	Novel00348,Novel00513
GO:0051306	mitotic sister chromatid separation	biological_process	0.79116	1	2	1275	20	8991	Novel00348,Novel00513
GO:0051783	regulation of nuclear division	biological_process	0.79116	1	2	1275	20	8991	Novel00348,Novel00513
GO:0051983	regulation of chromosome segregation	biological_process	0.79116	1	2	1275	20	8991	Novel00348,Novel00513
GO:1902099	regulation of metaphase/anaphase transition of cell cycle	biological_process	0.79116	1	2	1275	20	8991	Novel00348,Novel00513
GO:1905818	regulation of chromosome separation	biological_process	0.79116	1	2	1275	20	8991	Novel00348,Novel00513
GO:0009507	chloroplast	cellular_component	0.79309	1	1	1275	11	8991	g4396
GO:0009536	plastid	cellular_component	0.79309	1	1	1275	11	8991	g4396
GO:0009141	nucleoside triphosphate metabolic process	biological_process	0.79529	1	5	1275	45	8991	g8827,g29,g1121,Novel01784,g1353
GO:0030313	cell envelope	cellular_component	0.79542	1	1	1275	10	8991	g4072
GO:0016051	carbohydrate biosynthetic process	biological_process	0.79603	1	8	1275	70	8991	g7423,g7957,g473,g83,g12571,g4432,g10228,Novel00739
GO:0030983	mismatched DNA binding	molecular_function	0.79627	1	1	1275	11	8991	g9095
GO:0009755	hormone-mediated signaling pathway	biological_process	0.79662	1	1	1275	11	8991	g9694
GO:0032870	cellular response to hormone stimulus	biological_process	0.79662	1	1	1275	11	8991	g9694
GO:0071495	cellular response to endogenous stimulus	biological_process	0.79662	1	1	1275	11	8991	g9694
GO:0042592	homeostatic process	biological_process	0.79728	1	10	1275	86	8991	g503,Novel04038,g7100,Novel01273,g1160,g6755,g5532,g8983,g9179,g9565
GO:0016831	carboxy-lyase activity	molecular_function	0.79854	1	6	1275	54	8991	Novel03137,g9299,g11429,g3490,g10480,Novel02302
GO:0015985	energy coupled proton transport, down electrochemical gradient	biological_process	0.79856	1	4	1275	37	8991	g29,g8827,g1121,Novel01784
GO:0015986	ATP synthesis coupled proton transport	biological_process	0.79856	1	4	1275	37	8991	g8827,g29,Novel01784,g1121
GO:0019866	organelle inner membrane	cellular_component	0.79973	1	8	1275	71	8991	g11808,g11239,g2665,g1353,g3450,g1121,g3562,Novel01784
GO:0004129	cytochrome-c oxidase activity	molecular_function	0.79988	1	2	1275	20	8991	g11239,g4528
GO:0016675	oxidoreductase activity, acting on a heme group of donors	molecular_function	0.79988	1	2	1275	20	8991	g4528,g11239
GO:0016676	oxidoreductase activity, acting on a heme group of donors, oxygen as acceptor	molecular_function	0.79988	1	2	1275	20	8991	g11239,g4528
GO:0019013	viral nucleocapsid	cellular_component	0.80034	1	2	1275	20	8991	g9179,g12708
GO:0046434	organophosphate catabolic process	biological_process	0.80088	1	2	1275	20	8991	g10025,g7656
GO:0048029	monosaccharide binding	molecular_function	0.80136	1	1	1275	11	8991	g4668
GO:0032268	regulation of cellular protein metabolic process	biological_process	0.80282	1	6	1275	55	8991	g10973,g503,g12290,g11785,g9179,g12189
GO:0015298	solute:cation antiporter activity	molecular_function	0.80289	1	1	1275	11	8991	g9561
GO:0015299	solute:proton antiporter activity	molecular_function	0.80289	1	1	1275	11	8991	g9561
GO:0072511	divalent inorganic cation transport	biological_process	0.8029	1	3	1275	30	8991	g2275,g11968,g6875
GO:0008200	ion channel inhibitor activity	molecular_function	0.80308	1	4	1275	39	8991	g3378,Novel01025,g10246,g12361
GO:0016248	channel inhibitor activity	molecular_function	0.80308	1	4	1275	39	8991	Novel01025,g12361,g10246,g3378
GO:0022610	biological adhesion	biological_process	0.80324	1	9	1275	78	8991	Novel03738,g9344,g6836,g1638,g8683,Novel03202,g187,Novel02118,Novel04212
GO:0001932	regulation of protein phosphorylation	biological_process	0.8039	1	1	1275	11	8991	g12290
GO:0032182	ubiquitin-like protein binding	molecular_function	0.80431	1	1	1275	11	8991	g10750
GO:0000910	cytokinesis	biological_process	0.80446	1	3	1275	29	8991	g2508,Novel02888,g10126
GO:0034404	nucleobase-containing small molecule biosynthetic process	biological_process	0.80455	1	2	1275	20	8991	g12595,g12433
GO:0040011	locomotion	biological_process	0.8048	1	9	1275	78	8991	g9551,g8950,Novel03202,g5611,g2508,g6836,g939,g6175,Novel02829
GO:0004523	RNA-DNA hybrid ribonuclease activity	molecular_function	0.80564	1	5	1275	48	8991	Novel00896,Novel00065,g3973,g8779,Novel02136
GO:0046527	glucosyltransferase activity	molecular_function	0.80568	1	1	1275	11	8991	g3438
GO:0007267	cell-cell signaling	biological_process	0.80583	1	3	1275	30	8991	Novel02680,g2272,g2212
GO:0051301	cell division	biological_process	0.80637	1	5	1275	46	8991	g10126,g2508,g8950,Novel02888,Novel04302
GO:0006383	transcription by RNA polymerase III	biological_process	0.80666	1	3	1275	29	8991	g10596,g9179,g503
GO:0004843	thiol-dependent ubiquitin-specific protease activity	molecular_function	0.8072	1	1	1275	11	8991	Novel03266
GO:0061617	MICOS complex	cellular_component	0.80821	1	1	1275	11	8991	g2665
GO:0045095	keratin filament	cellular_component	0.80873	1	1	1275	11	8991	g8033
GO:0016055	Wnt signaling pathway	biological_process	0.80907	1	2	1275	21	8991	Novel02680,g2272
GO:0198738	cell-cell signaling by wnt	biological_process	0.80907	1	2	1275	21	8991	g2272,Novel02680
GO:1905114	cell surface receptor signaling pathway involved in cell-cell signaling	biological_process	0.80907	1	2	1275	21	8991	Novel02680,g2272
GO:0051304	chromosome separation	biological_process	0.80924	1	2	1275	21	8991	Novel00513,Novel00348
GO:0045047	protein targeting to ER	biological_process	0.80933	1	3	1275	30	8991	g7804,Novel01987,g11228
GO:0072599	establishment of protein localization to endoplasmic reticulum	biological_process	0.80933	1	3	1275	30	8991	g7804,g11228,Novel01987
GO:0004486	methylenetetrahydrofolate dehydrogenase [NAD(P)+] activity	molecular_function	0.81035	1	2	1275	20	8991	g7046,g6323
GO:0004488	methylenetetrahydrofolate dehydrogenase (NADP+) activity	molecular_function	0.81035	1	2	1275	20	8991	g6323,g7046
GO:0043624	cellular protein complex disassembly	biological_process	0.81122	1	2	1275	21	8991	Novel02000,g629
GO:0033044	regulation of chromosome organization	biological_process	0.8115	1	2	1275	21	8991	Novel00348,Novel00513
GO:0015994	chlorophyll metabolic process	biological_process	0.81319	1	1	1275	11	8991	g9672
GO:0009522	photosystem I	cellular_component	0.8133	1	1	1275	11	8991	g12136
GO:0046782	regulation of viral transcription	biological_process	0.81355	1	1	1275	11	8991	Novel01165
GO:0008017	microtubule binding	molecular_function	0.8137	1	4	1275	39	8991	g6772,g11303,g10483,g8950
GO:0044772	mitotic cell cycle phase transition	biological_process	0.81446	1	2	1275	21	8991	Novel00513,Novel00348
GO:1901990	regulation of mitotic cell cycle phase transition	biological_process	0.81446	1	2	1275	21	8991	Novel00513,Novel00348
GO:0051246	regulation of protein metabolic process	biological_process	0.81722	1	6	1275	56	8991	g12189,g11785,g9179,g12290,g10973,g503
GO:0008175	tRNA methyltransferase activity	molecular_function	0.81785	1	3	1275	30	8991	g10188,g10283,g12122
GO:0007618	mating	biological_process	0.81837	1	1	1275	11	8991	g6790
GO:0030031	cell projection assembly	biological_process	0.81874	1	1	1275	11	8991	g8594
GO:0031966	mitochondrial membrane	cellular_component	0.81941	1	12	1275	104	8991	g3562,Novel01784,g1610,g9647,g1353,g3450,g1121,g4917,g11808,g11239,g5526,g2665
GO:0006487	protein N-linked glycosylation	biological_process	0.81965	1	1	1275	11	8991	Novel03271
GO:0019049	mitigation of host defenses by virus	biological_process	0.81972	1	1	1275	11	8991	g3438
GO:0016846	carbon-sulfur lyase activity	molecular_function	0.82057	1	2	1275	21	8991	g1768,g8455
GO:0046983	protein dimerization activity	molecular_function	0.82127	1	11	1275	96	8991	Novel02207,g5019,g6719,Novel04173,g6947,Novel02171,Novel00944,g1211,g331,g3637,g4792
GO:0009790	embryo development	biological_process	0.82147	1	1	1275	11	8991	Novel03202
GO:0051270	regulation of cellular component movement	biological_process	0.82154	1	1	1275	11	8991	Novel03202
GO:0042651	thylakoid membrane	cellular_component	0.82165	1	1	1275	11	8991	Novel00873
GO:0019220	regulation of phosphate metabolic process	biological_process	0.82237	1	4	1275	39	8991	g503,g12290,g11785,g9179
GO:0051174	regulation of phosphorus metabolic process	biological_process	0.82237	1	4	1275	39	8991	g11785,g9179,g503,g12290
GO:0015002	heme-copper terminal oxidase activity	molecular_function	0.82248	1	2	1275	21	8991	g4528,g11239
GO:0004356	glutamate-ammonia ligase activity	molecular_function	0.82309	1	1	1275	11	8991	g926
GO:0030097	hemopoiesis	biological_process	0.82316	1	1	1275	11	8991	g9461
GO:0030099	myeloid cell differentiation	biological_process	0.82316	1	1	1275	11	8991	g9461
GO:0048534	hematopoietic or lymphoid organ development	biological_process	0.82316	1	1	1275	11	8991	g9461
GO:0006414	translational elongation	biological_process	0.82343	1	1	1275	11	8991	g12189
GO:0045934	negative regulation of nucleobase-containing compound metabolic process	biological_process	0.82367	1	2	1275	21	8991	g11478,g5817
GO:0051604	protein maturation	biological_process	0.82446	1	10	1275	87	8991	g7192,g873,g3791,g8983,g4164,g6755,g3579,Novel00906,g9179,g4768
GO:0042025	host cell nucleus	cellular_component	0.82463	1	11	1275	99	8991	g3625,g560,g1959,g12125,Novel01165,g10649,g10118,g8229,g3713,g5783,g12610
GO:0004650	polygalacturonase activity	molecular_function	0.82551	1	1	1275	11	8991	g399
GO:0008716	D-alanine-D-alanine ligase activity	molecular_function	0.82598	1	1	1275	13	8991	g10568
GO:0051701	interaction with host	biological_process	0.82706	1	8	1275	73	8991	g3438,g10897,g8950,g10066,g5783,Novel01915,g11880,g11278
GO:0019076	viral release from host cell	biological_process	0.82901	1	2	1275	21	8991	Novel01915,g5783
GO:0035890	exit from host	biological_process	0.82901	1	2	1275	21	8991	Novel01915,g5783
GO:0035891	exit from host cell	biological_process	0.82901	1	2	1275	21	8991	g5783,Novel01915
GO:0007049	cell cycle	biological_process	0.83123	1	16	1275	137	8991	g10126,Novel00513,g2060,g2508,g12290,Novel02888,Novel00348,Novel02273,Novel03202,g9907,Novel00544,Novel02405,g3625,g9332,g9704,g289
GO:0061982	meiosis I cell cycle process	biological_process	0.83125	1	1	1275	12	8991	Novel02405
GO:0046903	secretion	biological_process	0.83179	1	6	1275	59	8991	g503,Novel00439,g241,g7237,g10899,g5533
GO:0006066	alcohol metabolic process	biological_process	0.83194	1	2	1275	21	8991	Novel03019,Novel00097
GO:0006779	porphyrin-containing compound biosynthetic process	biological_process	0.83242	1	1	1275	12	8991	g8081
GO:0019684	photosynthesis, light reaction	biological_process	0.83268	1	1	1275	12	8991	g7804
GO:0016758	transferase activity, transferring hexosyl groups	molecular_function	0.83282	1	7	1275	66	8991	g3438,Novel00970,g4432,g12571,g2912,g11253,g3900
GO:0031300	intrinsic component of organelle membrane	cellular_component	0.83302	1	7	1275	65	8991	g8983,g542,g942,g4118,g9179,g8827,g2665
GO:0031301	integral component of organelle membrane	cellular_component	0.83302	1	7	1275	65	8991	g2665,g8827,g9179,g4118,g942,g8983,g542
GO:0006974	cellular response to DNA damage stimulus	biological_process	0.83314	1	24	1275	204	8991	Novel01673,Novel01208,g3350,Novel00920,g10121,g9179,g10244,g9095,Novel01769,g1678,Novel01639,g1121,g5846,g1951,g11223,g5532,g6764,g7200,g1214,Novel04038,g9925,g2592,g2499,Novel01273
GO:0015947	methane metabolic process	biological_process	0.83436	1	1	1275	13	8991	Novel04663
GO:0015948	methanogenesis	biological_process	0.83436	1	1	1275	13	8991	Novel04663
GO:0015975	energy derivation by oxidation of reduced inorganic compounds	biological_process	0.83436	1	1	1275	13	8991	Novel04663
GO:0043446	cellular alkane metabolic process	biological_process	0.83436	1	1	1275	13	8991	Novel04663
GO:0043447	alkane biosynthetic process	biological_process	0.83436	1	1	1275	13	8991	Novel04663
GO:0070206	protein trimerization	biological_process	0.83443	1	1	1275	12	8991	g10126
GO:0015718	monocarboxylic acid transport	biological_process	0.83478	1	1	1275	12	8991	g11808
GO:0000786	nucleosome	cellular_component	0.83514	1	4	1275	39	8991	Novel04348,g4053,g2216,Novel03776
GO:0007094	mitotic spindle assembly checkpoint	biological_process	0.83516	1	1	1275	12	8991	Novel00513
GO:0031577	spindle checkpoint	biological_process	0.83516	1	1	1275	12	8991	Novel00513
GO:0033046	negative regulation of sister chromatid segregation	biological_process	0.83516	1	1	1275	12	8991	Novel00513
GO:0033048	negative regulation of mitotic sister chromatid segregation	biological_process	0.83516	1	1	1275	12	8991	Novel00513
GO:0045839	negative regulation of mitotic nuclear division	biological_process	0.83516	1	1	1275	12	8991	Novel00513
GO:0045841	negative regulation of mitotic metaphase/anaphase transition	biological_process	0.83516	1	1	1275	12	8991	Novel00513
GO:0051784	negative regulation of nuclear division	biological_process	0.83516	1	1	1275	12	8991	Novel00513
GO:0051985	negative regulation of chromosome segregation	biological_process	0.83516	1	1	1275	12	8991	Novel00513
GO:0071173	spindle assembly checkpoint	biological_process	0.83516	1	1	1275	12	8991	Novel00513
GO:0071174	mitotic spindle checkpoint	biological_process	0.83516	1	1	1275	12	8991	Novel00513
GO:1902100	negative regulation of metaphase/anaphase transition of cell cycle	biological_process	0.83516	1	1	1275	12	8991	Novel00513
GO:1905819	negative regulation of chromosome separation	biological_process	0.83516	1	1	1275	12	8991	Novel00513
GO:2000816	negative regulation of mitotic sister chromatid separation	biological_process	0.83516	1	1	1275	12	8991	Novel00513
GO:0000772	mating pheromone activity	molecular_function	0.83522	1	2	1275	22	8991	Novel01589,g6689
GO:0032269	negative regulation of cellular protein metabolic process	biological_process	0.83541	1	1	1275	12	8991	g10973
GO:0051248	negative regulation of protein metabolic process	biological_process	0.83541	1	1	1275	12	8991	g10973
GO:0007346	regulation of mitotic cell cycle	biological_process	0.83555	1	2	1275	22	8991	Novel00513,Novel00348
GO:0006281	DNA repair	biological_process	0.83566	1	22	1275	189	8991	g1214,g7200,g6764,g5532,Novel01273,g2499,g2592,Novel04038,g1678,Novel01769,g9095,g10244,g9179,Novel00920,g3350,Novel01208,Novel01673,g1951,g11223,g1121,g5846,Novel01639
GO:0006511	ubiquitin-dependent protein catabolic process	biological_process	0.836	1	5	1275	49	8991	Novel02797,g9461,g9983,g105,g1100
GO:0019941	modification-dependent protein catabolic process	biological_process	0.836	1	5	1275	49	8991	g105,g1100,Novel02797,g9461,g9983
GO:0043632	modification-dependent macromolecule catabolic process	biological_process	0.836	1	5	1275	49	8991	g1100,g105,g9983,g9461,Novel02797
GO:0006475	internal protein amino acid acetylation	biological_process	0.83724	1	1	1275	12	8991	g8029
GO:0016573	histone acetylation	biological_process	0.83724	1	1	1275	12	8991	g8029
GO:0018393	internal peptidyl-lysine acetylation	biological_process	0.83724	1	1	1275	12	8991	g8029
GO:0018394	peptidyl-lysine acetylation	biological_process	0.83724	1	1	1275	12	8991	g8029
GO:0044262	cellular carbohydrate metabolic process	biological_process	0.83802	1	7	1275	65	8991	g3960,Novel00739,g10228,Novel03019,g7957,g473,g83
GO:0050792	regulation of viral process	biological_process	0.8386	1	1	1275	12	8991	Novel01165
GO:0010629	negative regulation of gene expression	biological_process	0.8417	1	4	1275	40	8991	g5817,g11478,g12330,g10973
GO:0071806	protein transmembrane transport	biological_process	0.84252	1	1	1275	12	8991	g10899
GO:0008299	isoprenoid biosynthetic process	biological_process	0.84291	1	1	1275	12	8991	g2061
GO:0045333	cellular respiration	biological_process	0.84369	1	4	1275	41	8991	g84,Novel04663,g4331,g2253
GO:0000775	chromosome, centromeric region	cellular_component	0.84481	1	8	1275	74	8991	g289,g11478,Novel00544,g9907,Novel04096,Novel03202,g2060,Novel02273
GO:0070972	protein localization to endoplasmic reticulum	biological_process	0.84484	1	3	1275	32	8991	Novel01987,g11228,g7804
GO:0004842	ubiquitin-protein transferase activity	molecular_function	0.84527	1	6	1275	59	8991	Novel02855,Novel02208,Novel02888,g2169,g9907,Novel00544
GO:0019787	ubiquitin-like protein transferase activity	molecular_function	0.84527	1	6	1275	59	8991	Novel02888,Novel02208,Novel02855,g2169,Novel00544,g9907
GO:0022402	cell cycle process	biological_process	0.84543	1	12	1275	107	8991	g2508,Novel03202,g10126,Novel00348,g2060,Novel02273,Novel00513,g9332,Novel02888,g9907,Novel02405,g3625
GO:0098800	inner mitochondrial membrane protein complex	cellular_component	0.84544	1	5	1275	49	8991	g2665,g3562,g1353,g1121,Novel01784
GO:0006298	mismatch repair	biological_process	0.84553	1	1	1275	13	8991	g9095
GO:0030682	mitigation of host defenses by symbiont	biological_process	0.84618	1	1	1275	12	8991	g3438
GO:0052173	response to defenses of other organism	biological_process	0.84618	1	1	1275	12	8991	g3438
GO:0052200	response to host defenses	biological_process	0.84618	1	1	1275	12	8991	g3438
GO:0075136	response to host	biological_process	0.84618	1	1	1275	12	8991	g3438
GO:1990542	mitochondrial transmembrane transport	biological_process	0.8463	1	1	1275	12	8991	g11808
GO:0031304	intrinsic component of mitochondrial inner membrane	cellular_component	0.84636	1	1	1275	13	8991	g2665
GO:0031305	integral component of mitochondrial inner membrane	cellular_component	0.84636	1	1	1275	13	8991	g2665
GO:0032592	integral component of mitochondrial membrane	cellular_component	0.84636	1	1	1275	13	8991	g2665
GO:0098573	intrinsic component of mitochondrial membrane	cellular_component	0.84636	1	1	1275	13	8991	g2665
GO:1902533	positive regulation of intracellular signal transduction	biological_process	0.84644	1	1	1275	13	8991	g5673
GO:0019069	viral capsid assembly	biological_process	0.8487	1	3	1275	32	8991	Novel03213,g2508,Novel04024
GO:0008173	RNA methyltransferase activity	molecular_function	0.84955	1	4	1275	41	8991	g10283,g10188,g12122,g10126
GO:0048522	positive regulation of cellular process	biological_process	0.85003	1	10	1275	92	8991	g1580,g4913,g6744,g3723,g4855,g6765,g5673,g10118,g9461,g45
GO:0003774	motor activity	molecular_function	0.85139	1	2	1275	26	8991	g6175,g8950
GO:0010256	endomembrane system organization	biological_process	0.85214	1	3	1275	32	8991	g4780,g6947,Novel03858
GO:0005539	glycosaminoglycan binding	molecular_function	0.85309	1	2	1275	22	8991	g3055,g11278
GO:0005667	transcription regulator complex	cellular_component	0.85353	1	8	1275	76	8991	Novel01673,Novel02000,g8640,g1678,Novel02517,g4792,g3107,g7443
GO:0030695	GTPase regulator activity	molecular_function	0.85394	1	2	1275	23	8991	g12003,g87
GO:0005186	pheromone activity	molecular_function	0.85409	1	2	1275	23	8991	Novel01589,g6689
GO:0033647	host intracellular organelle	cellular_component	0.85411	1	11	1275	102	8991	g560,g3625,g10649,Novel01165,g1959,g12125,g8229,g10118,g5783,g12610,g3713
GO:0033648	host intracellular membrane-bounded organelle	cellular_component	0.85411	1	11	1275	102	8991	g10118,g8229,g3713,g12610,g5783,g3625,g560,g1959,g12125,Novel01165,g10649
GO:0031123	RNA 3-end processing	biological_process	0.8542	1	1	1275	13	8991	g35
GO:0042325	regulation of phosphorylation	biological_process	0.85511	1	1	1275	13	8991	g12290
GO:0019725	cellular homeostasis	biological_process	0.85549	1	6	1275	58	8991	g9565,g7100,g9179,g8983,g6755,g503
GO:2001251	negative regulation of chromosome organization	biological_process	0.85613	1	1	1275	13	8991	Novel00513
GO:0006473	protein acetylation	biological_process	0.85718	1	1	1275	13	8991	g8029
GO:0043543	protein acylation	biological_process	0.85718	1	1	1275	13	8991	g8029
GO:0009061	anaerobic respiration	biological_process	0.85861	1	1	1275	14	8991	Novel04663
GO:0006403	RNA localization	biological_process	0.85891	1	2	1275	23	8991	g6947,g4780
GO:0050657	nucleic acid transport	biological_process	0.85891	1	2	1275	23	8991	g4780,g6947
GO:0050658	RNA transport	biological_process	0.85891	1	2	1275	23	8991	g4780,g6947
GO:0051236	establishment of RNA localization	biological_process	0.85891	1	2	1275	23	8991	g6947,g4780
GO:1901988	negative regulation of cell cycle phase transition	biological_process	0.8592	1	1	1275	13	8991	Novel00513
GO:1901991	negative regulation of mitotic cell cycle phase transition	biological_process	0.8592	1	1	1275	13	8991	Novel00513
GO:0007093	mitotic cell cycle checkpoint	biological_process	0.85935	1	1	1275	13	8991	Novel00513
GO:0043903	regulation of symbiotic process	biological_process	0.86124	1	1	1275	13	8991	Novel01165
GO:0046034	ATP metabolic process	biological_process	0.86149	1	8	1275	75	8991	g2026,g4668,g84,Novel01784,g29,g8827,g1353,g1121
GO:0006576	cellular biogenic amine metabolic process	biological_process	0.86154	1	3	1275	33	8991	g12233,g11228,g1591
GO:0044106	cellular amine metabolic process	biological_process	0.86154	1	3	1275	33	8991	g12233,g11228,g1591
GO:0033646	host intracellular part	cellular_component	0.86304	1	11	1275	103	8991	g3713,g5783,g12610,g8229,g10118,g1959,g12125,g10649,Novel01165,g560,g3625
GO:0043656	host intracellular region	cellular_component	0.86304	1	11	1275	103	8991	g10649,Novel01165,g12125,g1959,g560,g3625,g5783,g12610,g3713,g8229,g10118
GO:0019200	carbohydrate kinase activity	molecular_function	0.864	1	1	1275	14	8991	g4668
GO:0000272	polysaccharide catabolic process	biological_process	0.86426	1	1	1275	13	8991	g3960
GO:0017119	Golgi transport complex	cellular_component	0.86465	1	1	1275	13	8991	g10904
GO:0043565	sequence-specific DNA binding	molecular_function	0.86508	1	9	1275	86	8991	g3559,g956,g7396,g8153,g12242,g5611,g5404,g3625,g3966
GO:0051172	negative regulation of nitrogen compound metabolic process	biological_process	0.86576	1	3	1275	33	8991	g10973,g11478,g5817
GO:0005267	potassium channel activity	molecular_function	0.86713	1	1	1275	13	8991	g4792
GO:0004932	mating-type factor pheromone receptor activity	molecular_function	0.86742	1	1	1275	13	8991	Novel02249
GO:0016503	pheromone receptor activity	molecular_function	0.86742	1	1	1275	13	8991	Novel02249
GO:0003899	DNA-directed 5-3 RNA polymerase activity	molecular_function	0.86761	1	5	1275	53	8991	Novel04173,g12242,g9574,g8824,g4823
GO:0006839	mitochondrial transport	biological_process	0.86886	1	1	1275	13	8991	g11808
GO:0005791	rough endoplasmic reticulum	cellular_component	0.86901	1	6	1275	59	8991	g6836,g11303,g6765,g4455,g4164,g527
GO:0030867	rough endoplasmic reticulum membrane	cellular_component	0.86901	1	6	1275	59	8991	g6836,g6765,g11303,g4455,g4164,g527
GO:0000105	histidine biosynthetic process	biological_process	0.86901	1	1	1275	13	8991	g92
GO:0006547	histidine metabolic process	biological_process	0.86901	1	1	1275	13	8991	g92
GO:0052803	imidazole-containing compound metabolic process	biological_process	0.86901	1	1	1275	13	8991	g92
GO:0031514	motile cilium	cellular_component	0.86944	1	4	1275	42	8991	g8950,g5611,g2508,g6836
GO:0009539	photosystem II reaction center	cellular_component	0.86961	1	1	1275	13	8991	g7835
GO:1901137	carbohydrate derivative biosynthetic process	biological_process	0.86991	1	17	1275	149	8991	Novel01784,Novel03271,Novel01944,g1353,g4432,Novel03392,g12547,g12433,g11253,g8827,g7867,g12595,Novel00970,g7331,g1121,g29,g1965
GO:0019637	organophosphate metabolic process	biological_process	0.87048	1	25	1275	214	8991	Novel01784,g8619,g7001,g10480,Novel01944,g2026,g12433,g12547,g4432,g1353,g1580,g7867,g3490,g10025,g8827,g11253,g7656,g4668,Novel00970,g4108,g1121,g10778,g7331,Novel00544,g29
GO:0005126	cytokine receptor binding	molecular_function	0.87074	1	1	1275	14	8991	Novel04627
GO:0007015	actin filament organization	biological_process	0.87118	1	2	1275	24	8991	g629,Novel02000
GO:0097435	supramolecular fiber organization	biological_process	0.87118	1	2	1275	24	8991	g629,Novel02000
GO:0006334	nucleosome assembly	biological_process	0.87172	1	1	1275	13	8991	g8353
GO:0031497	chromatin assembly	biological_process	0.87172	1	1	1275	13	8991	g8353
GO:0016879	ligase activity, forming carbon-nitrogen bonds	molecular_function	0.87192	1	5	1275	53	8991	g12433,g926,Novel03252,g10725,g10568
GO:0007155	cell adhesion	biological_process	0.87246	1	7	1275	68	8991	Novel03738,g8683,Novel03202,g187,Novel02118,Novel04212,g6836
GO:0004190	aspartic-type endopeptidase activity	molecular_function	0.87266	1	9	1275	85	8991	g9370,g873,g7192,g8779,g6755,g4164,g8983,g9179,g4768
GO:0070001	aspartic-type peptidase activity	molecular_function	0.87266	1	9	1275	85	8991	g7192,g9370,g873,g8779,g8983,g4164,g6755,g9179,g4768
GO:0008083	growth factor activity	molecular_function	0.87363	1	1	1275	15	8991	g10310
GO:0075733	intracellular transport of virus	biological_process	0.87459	1	1	1275	15	8991	g5783
GO:0060590	ATPase regulator activity	molecular_function	0.87715	1	2	1275	24	8991	g11826,g2642
GO:0010941	regulation of cell death	biological_process	0.8776	1	3	1275	35	8991	g6765,g4855,g3723
GO:0042981	regulation of apoptotic process	biological_process	0.8776	1	3	1275	35	8991	g6765,g4855,g3723
GO:0043067	regulation of programmed cell death	biological_process	0.8776	1	3	1275	35	8991	g6765,g3723,g4855
GO:0032984	protein-containing complex disassembly	biological_process	0.87838	1	2	1275	25	8991	Novel02000,g629
GO:0045930	negative regulation of mitotic cell cycle	biological_process	0.87986	1	1	1275	14	8991	Novel00513
GO:0010948	negative regulation of cell cycle process	biological_process	0.87988	1	1	1275	14	8991	Novel00513
GO:0006996	organelle organization	biological_process	0.88012	1	49	1275	402	8991	g5846,g4980,g9332,g2617,Novel03858,g4917,g629,g9201,g4780,Novel04038,Novel02603,g942,Novel02000,g6947,g462,g5989,g1121,g3723,g8718,g3450,g12011,g6772,g11478,g11303,g1211,g8353,g5838,g3625,Novel03202,g551,g10244,Novel00348,g2567,g5715,g5041,g4855,g9120,g8029,g4654,g10596,g6836,Novel01273,g4693,g6764,g5532,g8687,Novel02164,g2060,Novel00513
GO:0005740	mitochondrial envelope	cellular_component	0.88107	1	12	1275	111	8991	g3562,Novel01784,g1610,g9647,g1353,g3450,g4917,g1121,g11808,g5526,g11239,g2665
GO:0015980	energy derivation by oxidation of organic compounds	biological_process	0.88178	1	4	1275	44	8991	g2253,g4331,Novel04663,g84
GO:0008080	N-acetyltransferase activity	molecular_function	0.88264	1	7	1275	69	8991	g1801,g10738,g5724,g11554,Novel03716,g10679,g8029
GO:0000776	kinetochore	cellular_component	0.88342	1	5	1275	52	8991	g2060,Novel02273,Novel00544,g9907,Novel03202
GO:0051382	kinetochore assembly	biological_process	0.88368	1	2	1275	24	8991	Novel03202,g4654
GO:0051383	kinetochore organization	biological_process	0.88368	1	2	1275	24	8991	g4654,Novel03202
GO:0043933	protein-containing complex subunit organization	biological_process	0.88515	1	27	1275	231	8991	g10244,Novel03202,g6875,g9785,g5838,g8353,g9064,g11478,g8718,g3450,g10020,g5846,g6006,Novel04212,g6947,g1239,Novel02000,g10126,Novel02164,g2508,Novel02603,g3713,Novel00207,g6836,g4654,g9201,g629
GO:0001653	peptide receptor activity	molecular_function	0.88547	1	1	1275	14	8991	Novel02249
GO:0008528	G protein-coupled peptide receptor activity	molecular_function	0.88547	1	1	1275	14	8991	Novel02249
GO:0006720	isoprenoid metabolic process	biological_process	0.88568	1	1	1275	14	8991	g2061
GO:0000049	tRNA binding	molecular_function	0.88585	1	1	1275	14	8991	Novel01447
GO:0008641	ubiquitin-like modifier activating enzyme activity	molecular_function	0.88593	1	1	1275	14	8991	g6506
GO:0051537	2 iron, 2 sulfur cluster binding	molecular_function	0.886	1	1	1275	14	8991	g6163
GO:0044770	cell cycle phase transition	biological_process	0.88639	1	2	1275	25	8991	Novel00513,Novel00348
GO:1901987	regulation of cell cycle phase transition	biological_process	0.88639	1	2	1275	25	8991	Novel00513,Novel00348
GO:0006022	aminoglycan metabolic process	biological_process	0.88707	1	1	1275	15	8991	g6871
GO:0016423	tRNA (guanine) methyltransferase activity	molecular_function	0.88735	1	2	1275	25	8991	g12122,g10188
GO:0004536	deoxyribonuclease activity	molecular_function	0.88739	1	5	1275	53	8991	Novel01203,g731,g2592,g4780,g6836
GO:0009236	cobalamin biosynthetic process	biological_process	0.88753	1	1	1275	14	8991	g147
GO:0008234	cysteine-type peptidase activity	molecular_function	0.88822	1	8	1275	82	8991	g6579,g3537,Novel03560,g1263,g6533,g3713,g7720,Novel03266
GO:0071702	organic substance transport	biological_process	0.88846	1	55	1275	454	8991	g5533,g9179,g8246,g10899,Novel00439,g542,g1880,Novel03202,g7656,g9785,g1864,g11228,g7804,g6006,g296,g8983,g2508,g3567,g5526,Novel03366,g8827,g9542,g10261,g1610,g9647,g7237,g45,Novel04302,g241,g1689,g4164,g11808,Novel00544,g756,Novel01987,g5551,Novel00566,g6790,g5743,g3362,g10040,g5846,g503,g4010,g6947,g6556,g10955,Novel00990,g7550,g942,g3822,g4780,Novel03939,g4455,g6744
GO:0016645	oxidoreductase activity, acting on the CH-NH group of donors	molecular_function	0.88983	1	3	1275	34	8991	g10417,g6323,g7046
GO:0002520	immune system development	biological_process	0.8899	1	1	1275	14	8991	g9461
GO:0051259	protein complex oligomerization	biological_process	0.88998	1	2	1275	25	8991	g10126,g629
GO:0006333	chromatin assembly or disassembly	biological_process	0.89057	1	1	1275	14	8991	g8353
GO:0019867	outer membrane	cellular_component	0.89057	1	8	1275	78	8991	g4917,g4072,g5523,g2763,g5526,g9647,Novel04212,g1610
GO:0017016	Ras GTPase binding	molecular_function	0.89198	1	1	1275	16	8991	g5041
GO:0031267	small GTPase binding	molecular_function	0.89198	1	1	1275	16	8991	g5041
GO:0043093	FtsZ-dependent cytokinesis	biological_process	0.89199	1	2	1275	25	8991	g2508,g10126
GO:0090575	RNA polymerase II transcription regulator complex	cellular_component	0.89264	1	7	1275	71	8991	Novel02517,Novel01673,g1678,g7443,g8640,Novel02000,g4792
GO:0022411	cellular component disassembly	biological_process	0.89269	1	2	1275	26	8991	g629,Novel02000
GO:0009311	oligosaccharide metabolic process	biological_process	0.89305	1	2	1275	25	8991	g4432,g12571
GO:1901565	organonitrogen compound catabolic process	biological_process	0.89388	1	13	1275	121	8991	g9983,g9461,Novel03137,g1100,g105,g7047,g6871,g6109,g1591,Novel02797,g9672,g12233,g5428
GO:0016830	carbon-carbon lyase activity	molecular_function	0.89496	1	7	1275	72	8991	g9299,g3490,g11429,Novel03137,Novel02302,g629,g10480
GO:0005635	nuclear envelope	cellular_component	0.89603	1	1	1275	15	8991	g1160
[truncated: 393 more rows]

## Sheet: Sra2vsSra3
GO_accession	Description	Term_type	Over_represented_pValue	Corrected_pValue	DEG_item	DEG_list	Bg_item	Bg_list	Gene_names
GO:0070569	uridylyltransferase activity	molecular_function	0.00052377	1	3	376	5	8991	g7881,g8683,g11316
GO:0008418	protein-N-terminal asparagine amidohydrolase activity	molecular_function	0.0013415	1	2	376	2	8991	Novel00973,g7596
GO:0003883	CTP synthase activity	molecular_function	0.0015633	1	2	376	2	8991	g7761,g10800
GO:0016616	oxidoreductase activity, acting on the CH-OH group of donors, NAD or NADP as acceptor	molecular_function	0.0031929	1	12	376	112	8991	g12471,g9813,g10828,g7046,g5107,g12642,g4381,g6477,g5284,g5880,g3286,g8858
GO:0046906	tetrapyrrole binding	molecular_function	0.0039861	1	20	376	245	8991	g11422,Novel02543,g10891,g1153,g5861,g1308,g6407,g4906,g11773,g792,g9696,g4223,g6484,g7745,g6284,g3430,Novel01772,g10554,g6285,g10742
GO:1901566	organonitrogen compound biosynthetic process	biological_process	0.0047102	1	38	376	595	8991	Novel00797,g11026,g8837,g1890,g11692,g2252,g8827,g1785,g11446,g12038,g1121,g3246,g1860,g11833,g5041,g670,g8818,g10432,Novel03872,g3369,g5284,g6477,Novel04240,g5154,Novel03831,g7761,g11684,g10800,g5939,g234,g10,g7219,Novel00601,g8895,g12046,g11402,g12642,g12110
GO:0016614	oxidoreductase activity, acting on CH-OH group of donors	molecular_function	0.0056813	1	16	376	183	8991	g10325,g9813,g7046,g11472,g5284,g8858,g3286,g5880,g4381,g12642,g6477,g10828,g2145,g5107,g12471,g5761
GO:0020037	heme binding	molecular_function	0.0067401	1	19	376	240	8991	Novel01772,g10554,g6285,g10742,g6484,g6284,g7745,g3430,g5861,g1308,g6407,g4906,g11773,g792,g9696,g10891,Novel02543,g11422,g1153
GO:0016879	ligase activity, forming carbon-nitrogen bonds	molecular_function	0.00721	1	7	376	53	8991	g5015,g10800,g7761,g4220,g926,g6210,g10703
GO:0000030	mannosyltransferase activity	molecular_function	0.0080243	1	3	376	10	8991	Novel03831,g12046,Novel04240
GO:0005506	iron ion binding	molecular_function	0.0088928	1	17	376	212	8991	g6407,g5861,g1308,g9696,g11773,Novel02543,g10891,g11422,g10554,Novel01772,Novel00298,g10742,g6285,g6484,g3430,g7745,g6284
GO:0006220	pyrimidine nucleotide metabolic process	biological_process	0.0099782	1	2	376	4	8991	g10800,g7761
GO:0006221	pyrimidine nucleotide biosynthetic process	biological_process	0.0099782	1	2	376	4	8991	g7761,g10800
GO:0005664	nuclear origin of replication recognition complex	cellular_component	0.01089	1	3	376	12	8991	g10271,g8640,g4253
GO:0045005	DNA-dependent DNA replication maintenance of fidelity	biological_process	0.011878	1	2	376	4	8991	g2219,g1121
GO:0016491	oxidoreductase activity	molecular_function	0.013538	1	62	376	1115	8991	g10554,g10325,g3002,Novel00298,g12038,g6285,g1673,g105,g6477,Novel00026,g12244,g5880,g3286,g792,g11668,g5284,g5761,g1153,Novel02543,g1958,g5107,g1121,g5028,Novel01772,g6956,g10742,g9565,g1988,g7970,g11472,g6484,g7549,g7046,g3430,g701,g9813,g12367,g7745,g6284,g4906,g10482,g6407,g5861,g1308,g12642,g7540,g4381,g9696,g10,g8858,g11773,Novel01127,g12471,g10891,g6523,g3617,g11422,g2320,g2145,g10828,g119…
GO:0006486	protein glycosylation	biological_process	0.013854	1	5	376	34	8991	g11684,Novel04240,g12046,Novel03831,Novel00797
GO:0009100	glycoprotein metabolic process	biological_process	0.013854	1	5	376	34	8991	Novel03831,Novel00797,g12046,Novel04240,g11684
GO:0009101	glycoprotein biosynthetic process	biological_process	0.013854	1	5	376	34	8991	Novel03831,Novel00797,g11684,Novel04240,g12046
GO:0043413	macromolecule glycosylation	biological_process	0.013854	1	5	376	34	8991	g12046,Novel04240,g11684,Novel00797,Novel03831
GO:0051205	protein insertion into membrane	biological_process	0.014168	1	2	376	5	8991	g6568,Novel03858
GO:0004932	mating-type factor pheromone receptor activity	molecular_function	0.016058	1	3	376	13	8991	Novel03966,g1681,g1755
GO:0016503	pheromone receptor activity	molecular_function	0.016058	1	3	376	13	8991	Novel03966,g1681,g1755
GO:0006493	protein O-linked glycosylation	biological_process	0.017925	1	2	376	5	8991	Novel03831,Novel04240
GO:0070085	glycosylation	biological_process	0.019947	1	5	376	37	8991	g12046,Novel04240,g11684,Novel00797,Novel03831
GO:0001653	peptide receptor activity	molecular_function	0.019953	1	3	376	14	8991	g1755,Novel03966,g1681
GO:0008528	G protein-coupled peptide receptor activity	molecular_function	0.019953	1	3	376	14	8991	Novel03966,g1681,g1755
GO:0008716	D-alanine-D-alanine ligase activity	molecular_function	0.020461	1	3	376	13	8991	g4220,g10703,g5015
GO:0006308	DNA catabolic process	biological_process	0.022646	1	2	376	6	8991	g11318,g4682
GO:0003735	structural constituent of ribosome	molecular_function	0.023729	1	15	376	211	8991	g234,g11833,g8837,g8818,g10432,g11692,g2252,g11446,g3369,g7219,g1785,g8895,g11402,g12110,Novel00601
GO:0000808	origin recognition complex	cellular_component	0.024983	1	3	376	16	8991	g4253,g8640,g10271
GO:0008201	heparin binding	molecular_function	0.025526	1	2	376	7	8991	g3055,g278
GO:0005840	ribosome	cellular_component	0.027561	1	15	376	215	8991	g2252,g11692,g8818,g10432,g8837,g234,g11833,Novel00601,g12110,g11402,g8895,g1785,g7219,g3369,g11446
GO:0055114	oxidation-reduction process	biological_process	0.027636	1	56	376	1022	8991	Novel01772,g10742,g6956,g1988,g6484,g11472,g7970,g7549,g7046,g7745,g6284,g701,g9813,g3430,g6407,g10482,g4906,g4381,g5861,g12642,g1308,g10,g9696,g8858,g11773,g12471,g11422,g6523,g10891,g11272,g11979,g10828,g2145,g10325,g3002,Novel00298,g10554,g12038,Novel03147,g6285,g1673,g105,g6477,g12244,g792,g11668,g3286,g5880,g4223,g5284,g5761,Novel02543,g1958,g5028,g5107,g1121
GO:0051536	iron-sulfur cluster binding	molecular_function	0.028217	1	6	376	55	8991	g701,g3002,g7423,Novel00026,g10325,g2252
GO:0051540	metal cluster binding	molecular_function	0.028217	1	6	376	55	8991	g701,g2252,g7423,g3002,Novel00026,g10325
GO:0016705	oxidoreductase activity, acting on paired donors, with incorporation or reduction of molecular oxygen	molecular_function	0.028635	1	16	376	222	8991	Novel02543,g10891,g11422,g11773,g9696,g5861,g1308,g6407,g6284,g7745,g6484,g1673,g6285,g10742,g10554,Novel01772
GO:0043648	dicarboxylic acid metabolic process	biological_process	0.028802	1	4	376	28	8991	g12038,g12642,g10,g5284
GO:0008839	4-hydroxy-tetrahydrodipicolinate reductase	molecular_function	0.03106	1	2	376	7	8991	g5284,g12642
GO:0050750	low-density lipoprotein particle receptor binding	molecular_function	0.035435	1	1	376	1	8991	g278
GO:0070325	lipoprotein particle receptor binding	molecular_function	0.035435	1	1	376	1	8991	g278
GO:0006537	glutamate biosynthetic process	biological_process	0.035675	1	2	376	7	8991	g10,g12038
GO:0015930	glutamate synthase activity	molecular_function	0.035675	1	2	376	7	8991	g10,g12038
GO:0043650	dicarboxylic acid biosynthetic process	biological_process	0.035675	1	2	376	7	8991	g10,g12038
GO:0006261	DNA-dependent DNA replication	biological_process	0.039333	1	9	376	110	8991	g636,g1857,g1121,g5154,g1382,g8983,g2402,g2579,g2219
GO:1902600	proton transmembrane transport	biological_process	0.040121	1	7	376	79	8991	g2674,g1121,g6809,g1860,g1890,g8827,g6280
GO:0006553	lysine metabolic process	biological_process	0.040757	1	2	376	8	8991	g12642,g5284
GO:0009085	lysine biosynthetic process	biological_process	0.040757	1	2	376	8	8991	g12642,g5284
GO:0009089	lysine biosynthetic process via diaminopimelate	biological_process	0.040757	1	2	376	8	8991	g5284,g12642
GO:0046451	diaminopimelate metabolic process	biological_process	0.040757	1	2	376	8	8991	g12642,g5284
GO:0019534	toxin transmembrane transporter activity	molecular_function	0.041114	1	1	376	1	8991	g8761
GO:0043213	bacteriocin transport	biological_process	0.041114	1	1	376	1	8991	g8761
GO:0000737	DNA catabolic process, endonucleolytic	biological_process	0.04132	1	1	376	1	8991	g11318
GO:0006309	apoptotic DNA fragmentation	biological_process	0.04132	1	1	376	1	8991	g11318
GO:0006921	cellular component disassembly involved in execution phase of apoptosis	biological_process	0.04132	1	1	376	1	8991	g11318
GO:0030262	apoptotic nuclear changes	biological_process	0.04132	1	1	376	1	8991	g11318
GO:0097194	execution phase of apoptosis	biological_process	0.04132	1	1	376	1	8991	g11318
GO:0034453	microtubule anchoring	biological_process	0.041516	1	1	376	1	8991	g8687
GO:0001933	negative regulation of protein phosphorylation	biological_process	0.043411	1	1	376	1	8991	g7446
GO:0004862	cAMP-dependent protein kinase inhibitor activity	molecular_function	0.043411	1	1	376	1	8991	g7446
GO:0006469	negative regulation of protein kinase activity	biological_process	0.043411	1	1	376	1	8991	g7446
GO:0008603	cAMP-dependent protein kinase regulator activity	molecular_function	0.043411	1	1	376	1	8991	g7446
GO:0030291	protein serine/threonine kinase inhibitor activity	molecular_function	0.043411	1	1	376	1	8991	g7446
GO:0033673	negative regulation of kinase activity	biological_process	0.043411	1	1	376	1	8991	g7446
GO:0042326	negative regulation of phosphorylation	biological_process	0.043411	1	1	376	1	8991	g7446
GO:0051348	negative regulation of transferase activity	biological_process	0.043411	1	1	376	1	8991	g7446
GO:0006260	DNA replication	biological_process	0.043523	1	16	376	242	8991	g1857,g1121,g4253,g10271,g2579,g739,g2402,g3350,g8983,g5154,g1382,g1762,g636,g8640,g2219,g10192
GO:0004169	dolichyl-phosphate-mannose-protein mannosyltransferase activity	molecular_function	0.043886	1	1	376	1	8991	Novel04240
GO:0035268	protein mannosylation	biological_process	0.043886	1	1	376	1	8991	Novel04240
GO:0035269	protein O-linked mannosylation	biological_process	0.043886	1	1	376	1	8991	Novel04240
GO:0097502	mannosylation	biological_process	0.043886	1	1	376	1	8991	Novel04240
GO:0032978	protein insertion into membrane from inner side	biological_process	0.044209	1	1	376	1	8991	g6568
GO:0032979	protein insertion into mitochondrial inner membrane from matrix	biological_process	0.044209	1	1	376	1	8991	g6568
GO:0090151	establishment of protein localization to mitochondrial membrane	biological_process	0.044209	1	1	376	1	8991	g6568
GO:1901137	carbohydrate derivative biosynthetic process	biological_process	0.044376	1	11	376	149	8991	g1121,Novel04633,Novel00797,g1860,g1890,Novel03831,g670,g8827,g11684,g12046,Novel04240
GO:0003980	UDP-glucose:glycoprotein glucosyltransferase activity	molecular_function	0.044403	1	1	376	1	8991	g11684
GO:0004415	hyalurononglucosaminidase activity	molecular_function	0.044403	1	1	376	1	8991	Novel01108
GO:0008942	nitrite reductase [NAD(P)H] activity	molecular_function	0.044403	1	1	376	1	8991	g701
GO:0015929	hexosaminidase activity	molecular_function	0.044403	1	1	376	1	8991	Novel01108
GO:0016661	oxidoreductase activity, acting on other nitrogenous compounds as donors	molecular_function	0.044403	1	1	376	1	8991	g701
GO:0043461	proton-transporting ATP synthase complex assembly	biological_process	0.044403	1	1	376	1	8991	Novel03831
GO:0046857	oxidoreductase activity, acting on other nitrogenous compounds as donors, with NAD or NADP as acceptor	molecular_function	0.044403	1	1	376	1	8991	g701
GO:0098809	nitrite reductase activity	molecular_function	0.044403	1	1	376	1	8991	g701
GO:0007172	signal complex assembly	biological_process	0.044403	1	1	376	1	8991	g7388
GO:0000281	mitotic cytokinesis	biological_process	0.04493	1	1	376	1	8991	g5642
GO:0040001	establishment of mitotic spindle localization	biological_process	0.04493	1	1	376	1	8991	g5642
GO:0051293	establishment of spindle localization	biological_process	0.04493	1	1	376	1	8991	g5642
GO:0051653	spindle localization	biological_process	0.04493	1	1	376	1	8991	g5642
GO:0001750	photoreceptor outer segment	cellular_component	0.044964	1	1	376	1	8991	g4549
GO:0031253	cell projection membrane	cellular_component	0.044964	1	1	376	1	8991	g4549
GO:0042622	photoreceptor outer segment membrane	cellular_component	0.044964	1	1	376	1	8991	g4549
GO:0043005	neuron projection	cellular_component	0.044964	1	1	376	1	8991	g4549
GO:0060170	ciliary membrane	cellular_component	0.044964	1	1	376	1	8991	g4549
GO:0097730	non-motile cilium	cellular_component	0.044964	1	1	376	1	8991	g4549
GO:0097731	9+0 non-motile cilium	cellular_component	0.044964	1	1	376	1	8991	g4549
GO:0097733	photoreceptor cell cilium	cellular_component	0.044964	1	1	376	1	8991	g4549
GO:0004930	G protein-coupled receptor activity	molecular_function	0.045488	1	4	376	32	8991	g1681,Novel03966,g1755,g11241
GO:0006536	glutamate metabolic process	biological_process	0.046324	1	2	376	8	8991	g12038,g10
GO:0031929	TOR signaling	biological_process	0.046934	1	3	376	21	8991	g5154,g8983,g11832
GO:0032006	regulation of TOR signaling	biological_process	0.046934	1	3	376	21	8991	g5154,g8983,g11832
GO:0032007	negative regulation of TOR signaling	biological_process	0.046934	1	3	376	21	8991	g8983,g11832,g5154
GO:1902532	negative regulation of intracellular signal transduction	biological_process	0.046934	1	3	376	21	8991	g11832,g8983,g5154
GO:0009165	nucleotide biosynthetic process	biological_process	0.047382	1	7	376	81	8991	g8827,g7761,g10800,g1890,g1860,g1121,Novel04633
GO:1901293	nucleoside phosphate biosynthetic process	biological_process	0.047382	1	7	376	81	8991	g8827,g7761,g1121,Novel04633,g10800,g1890,g1860
GO:0004486	methylenetetrahydrofolate dehydrogenase [NAD(P)+] activity	molecular_function	0.047501	1	3	376	20	8991	g12642,g5880,g7046
GO:0004488	methylenetetrahydrofolate dehydrogenase (NADP+) activity	molecular_function	0.047501	1	3	376	20	8991	g5880,g7046,g12642
GO:0008652	cellular amino acid biosynthetic process	biological_process	0.049705	1	6	376	61	8991	g12038,g12642,g6477,g5041,g5284,g10
GO:0003924	GTPase activity	molecular_function	0.050315	1	13	376	184	8991	g3055,g8032,Novel00145,g12301,g1168,g63,g6280,g4654,Novel00048,g10514,g3246,g3334,g2601
GO:0048585	negative regulation of response to stimulus	biological_process	0.052154	1	4	376	35	8991	g2579,g8983,g11832,g5154
GO:0008171	O-methyltransferase activity	molecular_function	0.053495	1	5	376	49	8991	g12122,g3716,g9224,g7540,g10188
GO:0006360	transcription by RNA polymerase I	biological_process	0.054569	1	2	376	9	8991	g7770,g8983
GO:0015985	energy coupled proton transport, down electrochemical gradient	biological_process	0.055417	1	4	376	37	8991	g1890,g1860,g1121,g8827
GO:0015986	ATP synthesis coupled proton transport	biological_process	0.055417	1	4	376	37	8991	g8827,g1860,g1890,g1121
GO:0001897	cytolysis by symbiont of host cells	biological_process	0.055538	1	1	376	2	8991	g7452
GO:0019836	hemolysis by symbiont of host erythrocytes	biological_process	0.055538	1	1	376	2	8991	g7452
GO:0044179	hemolysis in other organism	biological_process	0.055538	1	1	376	2	8991	g7452
GO:0051715	cytolysis in other organism	biological_process	0.055538	1	1	376	2	8991	g7452
GO:0051801	cytolysis in other organism involved in symbiotic interaction	biological_process	0.055538	1	1	376	2	8991	g7452
GO:0052331	hemolysis in other organism involved in symbiotic interaction	biological_process	0.055538	1	1	376	2	8991	g7452
GO:0005975	carbohydrate metabolic process	biological_process	0.056171	1	24	376	402	8991	g3863,g1780,g3324,g6311,g6062,g7423,g9663,Novel03544,g10254,g9799,g7972,g5272,g6788,g10087,Novel03646,Novel00367,g2976,Novel01108,g12724,g9546,g11893,g7540,g10675,g3621
GO:0009064	glutamine family amino acid metabolic process	biological_process	0.057164	1	3	376	21	8991	g10,g12038,Novel03137
GO:0019901	protein kinase binding	molecular_function	0.057909	1	3	376	21	8991	g3592,g11773,g4654
GO:0000226	microtubule cytoskeleton organization	biological_process	0.058614	1	2	376	10	8991	g8687,g5642
GO:1901607	alpha-amino acid biosynthetic process	biological_process	0.05927	1	5	376	48	8991	g5041,g12642,g12038,g10,g5284
GO:0019207	kinase regulator activity	molecular_function	0.059753	1	3	376	22	8991	g5154,g7446,g11773
GO:0009081	branched-chain amino acid metabolic process	biological_process	0.062042	1	2	376	9	8991	g5041,g6477
GO:0009082	branched-chain amino acid biosynthetic process	biological_process	0.062042	1	2	376	9	8991	g5041,g6477
GO:0055085	transmembrane transport	biological_process	0.063809	1	33	376	594	8991	g2674,Novel03857,g6809,g5551,g10312,Novel00419,g2666,Novel04414,g1890,g8827,g4223,g4395,g12572,g1121,g1860,g5514,Novel04006,Novel00119,g1239,g5984,g2363,g5687,g6280,g10792,g5925,Novel00102,g7442,g11123,g8983,g4594,g2785,g979,g9803
GO:0016881	acid-amino acid ligase activity	molecular_function	0.065344	1	3	376	21	8991	g5015,g4220,g10703
GO:0005310	dicarboxylic acid transmembrane transporter activity	molecular_function	0.066531	1	1	376	2	8991	g5551
GO:0015501	glutamate:sodium symporter activity	molecular_function	0.066531	1	1	376	2	8991	g5551
GO:0015800	acidic amino acid transport	biological_process	0.066531	1	1	376	2	8991	g5551
GO:0015813	L-glutamate transmembrane transport	biological_process	0.066531	1	1	376	2	8991	g5551
GO:0017153	sodium:dicarboxylate symporter activity	molecular_function	0.066531	1	1	376	2	8991	g5551
GO:0016758	transferase activity, transferring hexosyl groups	molecular_function	0.067292	1	6	376	66	8991	Novel03831,g6595,g670,g11684,Novel04240,g12046
GO:0051539	4 iron, 4 sulfur cluster binding	molecular_function	0.067407	1	2	376	10	8991	g2252,g7423
GO:0008061	chitin binding	molecular_function	0.068875	1	2	376	10	8991	g3617,g7496
GO:0034220	ion transmembrane transport	biological_process	0.069404	1	9	376	126	8991	g5551,g6809,g2674,g6280,g8827,Novel00102,g1121,g1890,g1860
GO:0005925	focal adhesion	cellular_component	0.071357	1	1	376	2	8991	g7388
GO:0030055	cell-substrate junction	cellular_component	0.071357	1	1	376	2	8991	g7388
GO:0032509	endosome transport via multivesicular body sorting pathway	biological_process	0.071515	1	1	376	2	8991	g4469
GO:0016053	organic acid biosynthetic process	biological_process	0.072748	1	7	376	83	8991	g10,g5284,g4220,g6477,g5041,g12642,g12038
GO:0046394	carboxylic acid biosynthetic process	biological_process	0.072748	1	7	376	83	8991	g5284,g10,g12642,g12038,g5041,g4220,g6477
GO:0019900	kinase binding	molecular_function	0.073108	1	3	376	23	8991	g4654,g11773,g3592
GO:0016628	oxidoreductase activity, acting on the CH-CH group of donors, NAD or NADP as acceptor	molecular_function	0.073405	1	4	376	36	8991	g5284,g12642,g1958,g7540
GO:0043531	ADP binding	molecular_function	0.074466	1	5	376	51	8991	Novel00145,g3246,g10514,Novel02325,g6280
GO:0043549	regulation of kinase activity	biological_process	0.074489	1	2	376	10	8991	g3592,g7446
GO:0045859	regulation of protein kinase activity	biological_process	0.074489	1	2	376	10	8991	g3592,g7446
GO:0051338	regulation of transferase activity	biological_process	0.074489	1	2	376	10	8991	g3592,g7446
GO:0003707	steroid hormone receptor activity	molecular_function	0.074925	1	1	376	2	8991	g9694
GO:0030284	estrogen receptor activity	molecular_function	0.074925	1	1	376	2	8991	g9694
GO:0045259	proton-transporting ATP synthase complex	cellular_component	0.076825	1	4	376	41	8991	g1121,g1860,g8827,g3562
GO:0038023	signaling receptor activity	molecular_function	0.076942	1	5	376	54	8991	g11241,g9694,Novel03966,g1681,g1755
GO:0000266	mitochondrial fission	biological_process	0.07732	1	1	376	2	8991	g11316
GO:0019730	antimicrobial humoral response	biological_process	0.077351	1	1	376	2	8991	g5749
GO:0019731	antibacterial humoral response	biological_process	0.077351	1	1	376	2	8991	g5749
GO:0009117	nucleotide metabolic process	biological_process	0.077829	1	8	376	109	8991	g10800,g5415,g8827,g7761,g1860,g1890,g1121,Novel04633
GO:0005739	mitochondrion	cellular_component	0.079755	1	11	376	168	8991	g3562,g12556,g5687,g11316,g1610,g6568,g1239,g1121,Novel01142,g5984,g9064
GO:0009349	riboflavin synthase complex	cellular_component	0.081954	1	1	376	2	8991	g11026
GO:0003688	DNA replication origin binding	molecular_function	0.082425	1	1	376	2	8991	g739
GO:0043043	peptide biosynthetic process	biological_process	0.082617	1	18	376	309	8991	Novel00601,g5154,g8895,g11402,g12110,g7219,g3369,g10432,g8818,Novel03872,g11833,g234,g5939,g1785,g11446,g11692,g2252,g8837
GO:0098662	inorganic cation transmembrane transport	biological_process	0.084598	1	8	376	112	8991	g6280,g8827,Novel00102,g1121,g1860,g1890,g2674,g6809
GO:0006753	nucleoside phosphate metabolic process	biological_process	0.085044	1	8	376	111	8991	g5415,g7761,g8827,g1890,g1860,Novel04633,g1121,g10800
GO:0099080	supramolecular complex	cellular_component	0.085917	1	6	376	74	8991	g9849,Novel00797,g7458,g9940,g5642,g1037
GO:0032977	membrane insertase activity	molecular_function	0.085972	1	1	376	2	8991	g6233
GO:0061640	cytoskeleton-dependent cytokinesis	biological_process	0.086229	1	1	376	2	8991	g5642
GO:0008156	negative regulation of DNA replication	biological_process	0.086426	1	1	376	2	8991	g2219
GO:0048478	replication fork protection	biological_process	0.086426	1	1	376	2	8991	g2219
GO:0090329	regulation of DNA-dependent DNA replication	biological_process	0.086426	1	1	376	2	8991	g2219
GO:2000104	negative regulation of DNA-dependent DNA replication	biological_process	0.086426	1	1	376	2	8991	g2219
GO:0038179	neurotrophin signaling pathway	biological_process	0.086483	1	1	376	2	8991	g11832
GO:0048011	neurotrophin TRK receptor signaling pathway	biological_process	0.086483	1	1	376	2	8991	g11832
GO:0070848	response to growth factor	biological_process	0.086483	1	1	376	2	8991	g11832
GO:0071363	cellular response to growth factor stimulus	biological_process	0.086483	1	1	376	2	8991	g11832
GO:0010851	cyclase regulator activity	molecular_function	0.086522	1	1	376	2	8991	Novel04003
GO:0010853	cyclase activator activity	molecular_function	0.086522	1	1	376	2	8991	Novel04003
GO:0030249	guanylate cyclase regulator activity	molecular_function	0.086522	1	1	376	2	8991	Novel04003
GO:0030250	guanylate cyclase activator activity	molecular_function	0.086522	1	1	376	2	8991	Novel04003
GO:0008901	ferredoxin hydrogenase activity	molecular_function	0.086523	1	1	376	2	8991	g7549
GO:0016695	oxidoreductase activity, acting on hydrogen as donor	molecular_function	0.086523	1	1	376	2	8991	g7549
GO:0016699	oxidoreductase activity, acting on hydrogen as donor, iron-sulfur protein as acceptor	molecular_function	0.086523	1	1	376	2	8991	g7549
GO:0042802	identical protein binding	molecular_function	0.086599	1	5	376	57	8991	g4215,g6947,g6917,g2509,g5682
GO:0004455	ketol-acid reductoisomerase activity	molecular_function	0.08688	1	1	376	2	8991	g6477
GO:0008384	IkappaB kinase activity	molecular_function	0.086966	1	1	376	2	8991	g12244
GO:0009237	siderophore metabolic process	biological_process	0.087327	1	1	376	2	8991	Novel03872
GO:0019290	siderophore biosynthetic process	biological_process	0.087327	1	1	376	2	8991	Novel03872
GO:0001932	regulation of protein phosphorylation	biological_process	0.087787	1	2	376	11	8991	g3592,g7446
GO:0098660	inorganic ion transmembrane transport	biological_process	0.0881	1	8	376	113	8991	g2674,g6809,g1860,g1890,g1121,Novel00102,g6280,g8827
GO:0006754	ATP biosynthetic process	biological_process	0.088395	1	4	376	43	8991	g8827,g1121,g1890,g1860
GO:0009142	nucleoside triphosphate biosynthetic process	biological_process	0.088395	1	4	376	43	8991	g1121,g1890,g1860,g8827
GO:0009144	purine nucleoside triphosphate metabolic process	biological_process	0.088395	1	4	376	43	8991	g1860,g1890,g1121,g8827
GO:0009145	purine nucleoside triphosphate biosynthetic process	biological_process	0.088395	1	4	376	43	8991	g8827,g1121,g1860,g1890
GO:0009199	ribonucleoside triphosphate metabolic process	biological_process	0.088395	1	4	376	43	8991	g1121,g1860,g1890,g8827
GO:0009201	ribonucleoside triphosphate biosynthetic process	biological_process	0.088395	1	4	376	43	8991	g8827,g1890,g1860,g1121
GO:0009205	purine ribonucleoside triphosphate metabolic process	biological_process	0.088395	1	4	376	43	8991	g1890,g1860,g1121,g8827
GO:0009206	purine ribonucleoside triphosphate biosynthetic process	biological_process	0.088395	1	4	376	43	8991	g8827,g1890,g1860,g1121
GO:0009767	photosynthetic electron transport chain	biological_process	0.091731	1	1	376	2	8991	g4223
GO:0016168	chlorophyll binding	molecular_function	0.091731	1	1	376	2	8991	g4223
GO:0016423	tRNA (guanine) methyltransferase activity	molecular_function	0.091996	1	3	376	25	8991	g3716,g12122,g10188
GO:0098655	cation transmembrane transport	biological_process	0.092169	1	8	376	114	8991	Novel00102,g6280,g8827,g1860,g1890,g1121,g6809,g2674
GO:0031297	replication fork processing	biological_process	0.093144	1	1	376	2	8991	g1121
GO:0060089	molecular transducer activity	molecular_function	0.093294	1	5	376	57	8991	g11241,g9694,g1755,Novel03966,g1681
GO:0016469	proton-transporting two-sector ATPase complex	cellular_component	0.0938	1	6	376	78	8991	g1860,g2674,g1121,g6809,g3562,g8827
GO:0009620	response to fungus	biological_process	0.095261	1	2	376	13	8991	Novel02225,g3350
GO:0050832	defense response to fungus	biological_process	0.095261	1	2	376	13	8991	Novel02225,g3350
GO:0016874	ligase activity	molecular_function	0.095307	1	10	376	146	8991	g10703,Novel00601,g6210,g926,g10800,g12469,g7761,g4220,g11979,g5015
GO:0030296	protein tyrosine kinase activator activity	molecular_function	0.095983	1	1	376	2	8991	g11773
GO:0030298	receptor signaling protein tyrosine kinase activator activity	molecular_function	0.095983	1	1	376	2	8991	g11773
GO:0030971	receptor tyrosine kinase binding	molecular_function	0.095983	1	1	376	2	8991	g11773
GO:1990782	protein tyrosine kinase binding	molecular_function	0.095983	1	1	376	2	8991	g11773
GO:0005819	spindle	cellular_component	0.096201	1	3	376	26	8991	g1037,g5642,g7458
GO:0001907	killing by symbiont of host cells	biological_process	0.097482	1	1	376	3	8991	g7452
GO:0051883	killing of cells in other organism involved in symbiotic interaction	biological_process	0.097482	1	1	376	3	8991	g7452
GO:0043232	intracellular non-membrane-bounded organelle	cellular_component	0.099137	1	29	376	552	8991	Novel00601,g8895,g12244,g11402,g8344,g12110,g7219,g3369,g10271,g7458,g9940,g4253,g10432,g8818,g1037,g11833,g234,g5642,g10871,g1785,g2219,g9849,g11446,g11692,g2252,g8640,g8687,Novel00797,g8837
GO:0008757	S-adenosylmethionine-dependent methyltransferase activity	molecular_function	0.10024	1	6	376	75	8991	g7540,g3716,g12122,g2755,g10188,g1592
GO:0009141	nucleoside triphosphate metabolic process	biological_process	0.10207	1	4	376	45	8991	g1890,g1860,g1121,g8827
GO:0005852	eukaryotic translation initiation factor 3 complex	cellular_component	0.1041	1	2	376	13	8991	g3083,g5154
GO:1901135	carbohydrate derivative metabolic process	biological_process	0.10427	1	13	376	212	8991	g1890,Novel03831,g1860,Novel04633,Novel00797,g1121,g11684,g670,g7644,g8827,g170,Novel04240,g12046
GO:0005198	structural molecule activity	molecular_function	0.10429	1	23	376	437	8991	Novel00601,g8895,g11402,g12110,g12244,g7219,g3369,g9940,g10432,g8818,g3083,g234,g11033,g11833,g6809,g9849,g1785,g11446,g3592,g11692,g2252,g8837,g1395
GO:0004888	transmembrane signaling receptor activity	molecular_function	0.1065	1	4	376	43	8991	g11241,Novel03966,g1681,g1755
GO:0016811	hydrolase activity, acting on carbon-nitrogen (but not peptide) bonds, in linear amides	molecular_function	0.10752	1	2	376	14	8991	g7596,Novel00973
GO:0046912	transferase activity, transferring acyl groups, acyl groups converted into alkyl on transfer	molecular_function	0.10861	1	2	376	13	8991	g5041,g1610
GO:0099513	polymeric cytoskeletal fiber	cellular_component	0.10873	1	3	376	28	8991	g9849,Novel00797,g5642
GO:0006412	translation	biological_process	0.10934	1	17	376	301	8991	g7219,g3369,g5154,g8895,g12110,g11402,Novel00601,g11833,g234,g10432,g8818,g11446,g1785,g5939,g8837,g11692,g2252
GO:0019773	proteasome core complex, alpha-subunit complex	cellular_component	0.11051	1	2	376	13	8991	g105,g7454
GO:0009084	glutamine family amino acid biosynthetic process	biological_process	0.11072	1	2	376	13	8991	g10,g12038
GO:0015672	monovalent inorganic cation transport	biological_process	0.11091	1	9	376	137	8991	g3716,g8827,g6280,g5107,g1121,g1890,g1860,g2674,g6809
GO:0016840	carbon-nitrogen lyase activity	molecular_function	0.11315	1	2	376	14	8991	g7423,g2282
GO:1902850	microtubule cytoskeleton organization involved in mitosis	biological_process	0.1133	1	1	376	3	8991	g5642
GO:0045738	negative regulation of DNA repair	biological_process	0.11361	1	1	376	3	8991	g2579
GO:0051053	negative regulation of DNA metabolic process	biological_process	0.11361	1	1	376	3	8991	g2579
GO:2000779	regulation of double-strand break repair	biological_process	0.11361	1	1	376	3	8991	g2579
GO:2000780	negative regulation of double-strand break repair	biological_process	0.11361	1	1	376	3	8991	g2579
GO:2001021	negative regulation of response to DNA damage stimulus	biological_process	0.11361	1	1	376	3	8991	g2579
GO:2001032	regulation of double-strand break repair via nonhomologous end joining	biological_process	0.11361	1	1	376	3	8991	g2579
GO:2001033	negative regulation of double-strand break repair via nonhomologous end joining	biological_process	0.11361	1	1	376	3	8991	g2579
GO:0043604	amide biosynthetic process	biological_process	0.1143	1	18	376	323	8991	g5939,g1785,g11446,g2252,g11692,g8837,Novel00601,g12110,g11402,g8895,g5154,g3369,g7219,Novel03872,g8818,g10432,g234,g11833
GO:0009968	negative regulation of signal transduction	biological_process	0.11584	1	3	376	30	8991	g11832,g8983,g5154
GO:0010648	negative regulation of cell communication	biological_process	0.11584	1	3	376	30	8991	g11832,g8983,g5154
GO:0023057	negative regulation of signaling	biological_process	0.11584	1	3	376	30	8991	g8983,g11832,g5154
GO:0006518	peptide metabolic process	biological_process	0.11625	1	18	376	325	8991	g8818,Novel03872,g10432,g234,g11833,Novel00601,g8895,g5154,g11402,g12110,g7219,g3369,g11692,g2252,g8837,g5939,g1785,g11446
GO:0042325	regulation of phosphorylation	biological_process	0.11636	1	2	376	13	8991	g3592,g7446
GO:0007160	cell-matrix adhesion	biological_process	0.11734	1	1	376	3	8991	g8683
GO:1901605	alpha-amino acid metabolic process	biological_process	0.11788	1	6	376	78	8991	Novel03137,g5041,g12642,g12038,g10,g5284
GO:0007006	mitochondrial membrane organization	biological_process	0.11789	1	1	376	3	8991	g6568
GO:0048583	regulation of response to stimulus	biological_process	0.11843	1	6	376	80	8991	g2579,g7388,Novel00968,g8983,g11832,g5154
GO:0015627	type II protein secretion system complex	cellular_component	0.11845	1	1	376	3	8991	g4594
GO:0015628	protein secretion by the type II secretion system	biological_process	0.11845	1	1	376	3	8991	g4594
GO:0098776	protein transport across the cell outer membrane	biological_process	0.11845	1	1	376	3	8991	g4594
GO:0016757	transferase activity, transferring glycosyl groups	molecular_function	0.11845	1	8	376	113	8991	g11684,g670,Novel03831,Novel00797,g12046,Novel04240,g6595,g7463
GO:0003796	lysozyme activity	molecular_function	0.11897	1	1	376	3	8991	g170
GO:0006027	glycosaminoglycan catabolic process	biological_process	0.11897	1	1	376	3	8991	g170
GO:0009253	peptidoglycan catabolic process	biological_process	0.11897	1	1	376	3	8991	g170
GO:0061783	peptidoglycan muralytic activity	molecular_function	0.11897	1	1	376	3	8991	g170
GO:0007029	endoplasmic reticulum organization	biological_process	0.12102	1	2	376	15	8991	g6947,Novel03858
GO:0032994	protein-lipid complex	cellular_component	0.1215	1	1	376	3	8991	g10955
GO:0034358	plasma lipoprotein particle	cellular_component	0.1215	1	1	376	3	8991	g10955
GO:0042627	chylomicron	cellular_component	0.1215	1	1	376	3	8991	g10955
GO:1990777	lipoprotein particle	cellular_component	0.1215	1	1	376	3	8991	g10955
GO:0003690	double-stranded DNA binding	molecular_function	0.12164	1	3	376	28	8991	Novel02556,g9095,g739
GO:0004809	tRNA (guanine-N2-)-methyltransferase activity	molecular_function	0.12334	1	1	376	3	8991	g10188
GO:0004298	threonine-type endopeptidase activity	molecular_function	0.12353	1	2	376	15	8991	g105,g7454
GO:0070003	threonine-type peptidase activity	molecular_function	0.12353	1	2	376	15	8991	g7454,g105
GO:0050778	positive regulation of immune response	biological_process	0.12495	1	1	376	3	8991	Novel00968
GO:0016646	oxidoreductase activity, acting on the CH-NH group of donors, NAD or NADP as acceptor	molecular_function	0.12528	1	3	376	30	8991	g12642,g5880,g7046
GO:0006270	DNA replication initiation	biological_process	0.1258	1	7	376	101	8991	g636,g8983,g5154,g1382,g1857,g2579,g2402
GO:0055086	nucleobase-containing small molecule metabolic process	biological_process	0.12708	1	9	376	141	8991	g10800,g7644,g8827,g7761,g5415,g1121,Novel04633,g1890,g1860
GO:0007259	receptor signaling pathway via JAK-STAT	biological_process	0.12729	1	1	376	3	8991	Novel00968
GO:0097696	receptor signaling pathway via STAT	biological_process	0.12729	1	1	376	3	8991	Novel00968
GO:0090305	nucleic acid phosphodiester bond hydrolysis	biological_process	0.1298	1	2	376	15	8991	g10183,g11318
GO:0006527	arginine catabolic process	biological_process	0.13104	1	1	376	4	8991	Novel03137
GO:0008792	arginine decarboxylase activity	molecular_function	0.13104	1	1	376	4	8991	Novel03137
GO:0043228	non-membrane-bounded organelle	cellular_component	0.13209	1	29	376	570	8991	Novel00601,g8895,g11402,g12244,g8344,g12110,g7219,g3369,g10271,g7458,g9940,g4253,g8818,g10432,g1037,g234,g11833,g5642,g10871,g2219,g9849,g1785,g11446,g11692,g2252,g8640,g8687,Novel00797,g8837
GO:0034655	nucleobase-containing compound catabolic process	biological_process	0.13373	1	3	376	30	8991	g11318,g4682,g5415
GO:0044283	small molecule biosynthetic process	biological_process	0.13423	1	10	376	157	8991	g7423,g4220,g5041,g5415,g11026,g6477,g12642,g12038,g10,g5284
GO:0001906	cell killing	biological_process	0.13492	1	1	376	4	8991	g7452
GO:0031640	killing of cells of other organism	biological_process	0.13492	1	1	376	4	8991	g7452
GO:0003852	2-isopropylmalate synthase activity	molecular_function	0.13557	1	1	376	3	8991	g5041
GO:0031966	mitochondrial membrane	cellular_component	0.13593	1	7	376	104	8991	g1121,g5984,Novel01142,g5687,g6568,g1610,g3562
GO:0042151	nematocyst	cellular_component	0.13664	1	1	376	3	8991	g2219
GO:0071985	multivesicular body sorting pathway	biological_process	0.13753	1	1	376	4	8991	g4469
GO:0072528	pyrimidine-containing compound biosynthetic process	biological_process	0.13776	1	2	376	15	8991	g7761,g10800
GO:0008175	tRNA methyltransferase activity	molecular_function	0.13804	1	3	376	30	8991	g12122,g3716,g10188
GO:0006275	regulation of DNA replication	biological_process	0.13857	1	2	376	16	8991	g5154,g2219
GO:0006022	aminoglycan metabolic process	biological_process	0.13938	1	2	376	15	8991	g670,g170
GO:0099081	supramolecular polymer	cellular_component	0.13979	1	3	376	31	8991	g5642,Novel00797,g9849
GO:0099512	supramolecular fiber	cellular_component	0.13979	1	3	376	31	8991	g5642,g9849,Novel00797
GO:0071310	cellular response to organic substance	biological_process	0.13992	1	2	376	16	8991	g9694,g11832
GO:0005261	cation channel activity	molecular_function	0.14107	1	4	376	51	8991	g1860,g5154,g3716,g8983
GO:0003989	acetyl-CoA carboxylase activity	molecular_function	0.14152	1	1	376	3	8991	g4220
GO:0016421	CoA carboxylase activity	molecular_function	0.14152	1	1	376	3	8991	g4220
GO:0016885	ligase activity, forming carbon-carbon bonds	molecular_function	0.14152	1	1	376	3	8991	g4220
GO:0045048	protein insertion into ER membrane	biological_process	0.14338	1	1	376	4	8991	Novel03858
GO:0015630	microtubule cytoskeleton	cellular_component	0.14347	1	4	376	47	8991	g5642,g1037,g7458,g8687
GO:0005741	mitochondrial outer membrane	cellular_component	0.14453	1	3	376	32	8991	g1610,g5687,g5984
GO:0031968	organelle outer membrane	cellular_component	0.14453	1	3	376	32	8991	g5687,g1610,g5984
GO:0007167	enzyme linked receptor protein signaling pathway	biological_process	0.14457	1	1	376	4	8991	g11832
GO:0007169	transmembrane receptor protein tyrosine kinase signaling pathway	biological_process	0.14457	1	1	376	4	8991	g11832
GO:0004713	protein tyrosine kinase activity	molecular_function	0.14508	1	1	376	4	8991	g7388
GO:0007005	mitochondrion organization	biological_process	0.14676	1	4	376	48	8991	g12642,Novel01142,g6568,g11316
GO:0001882	nucleoside binding	molecular_function	0.14739	1	12	376	201	8991	g12301,Novel00145,g3055,g3334,g2601,g10514,g3246,Novel00048,g4654,g6280,g63,g1168
GO:0001883	purine nucleoside binding	molecular_function	0.14739	1	12	376	201	8991	g3246,g10514,g3334,g2601,Novel00048,g4654,g6280,g63,g1168,g12301,Novel00145,g3055
GO:0005525	GTP binding	molecular_function	0.14739	1	12	376	201	8991	g3334,g2601,g10514,g3246,Novel00048,g4654,g6280,g1168,g63,g12301,Novel00145,g3055
GO:0032549	ribonucleoside binding	molecular_function	0.14739	1	12	376	201	8991	g3334,g2601,g3246,g10514,Novel00048,g4654,g6280,g63,g1168,g12301,Novel00145,g3055
GO:0032550	purine ribonucleoside binding	molecular_function	0.14739	1	12	376	201	8991	g10514,g3246,g3334,g2601,Novel00048,g4654,g6280,g1168,g63,g12301,Novel00145,g3055
GO:0004318	enoyl-[acyl-carrier-protein] reductase (NADH) activity	molecular_function	0.14749	1	1	376	2	8991	g1958
GO:0015807	L-amino acid transport	biological_process	0.14761	1	1	376	4	8991	g5551
GO:1902475	L-alpha-amino acid transmembrane transport	biological_process	0.14761	1	1	376	4	8991	g5551
GO:0009067	aspartate family amino acid biosynthetic process	biological_process	0.14879	1	2	376	16	8991	g12642,g5284
GO:0016810	hydrolase activity, acting on carbon-nitrogen (but not peptide) bonds	molecular_function	0.14882	1	4	376	50	8991	Novel00973,g1780,g7596,g6062
GO:0005283	amino acid:sodium symporter activity	molecular_function	0.14898	1	1	376	4	8991	g5551
GO:0005343	organic acid:sodium symporter activity	molecular_function	0.14898	1	1	376	4	8991	g5551
GO:0005416	amino acid:cation symporter activity	molecular_function	0.14898	1	1	376	4	8991	g5551
GO:0000394	RNA splicing, via endonucleolytic cleavage and ligation	biological_process	0.15001	1	2	376	17	8991	g3220,g11100
GO:0006388	tRNA splicing, via endonucleolytic cleavage and ligation	biological_process	0.15001	1	2	376	17	8991	g3220,g11100
GO:0072527	pyrimidine-containing compound metabolic process	biological_process	0.15008	1	2	376	16	8991	g10800,g7761
GO:0006694	steroid biosynthetic process	biological_process	0.15011	1	5	376	65	8991	g7540,g4381,g12642,g10828,g5284
GO:0009055	electron transfer activity	molecular_function	0.15026	1	7	376	107	8991	Novel00026,g10325,Novel01127,g3617,g1153,g9565,g3430
GO:0046849	bone remodeling	biological_process	0.15228	1	1	376	4	8991	g10881
GO:0048771	tissue remodeling	biological_process	0.15228	1	1	376	4	8991	g10881
GO:0008176	tRNA (guanine-N7-)-methyltransferase activity	molecular_function	0.15278	1	2	376	16	8991	g12122,g3716
GO:0019887	protein kinase regulator activity	molecular_function	0.15355	1	2	376	17	8991	g11773,g7446
GO:0006730	one-carbon metabolic process	biological_process	0.15423	1	1	376	4	8991	g11832
GO:0032561	guanyl ribonucleotide binding	molecular_function	0.15477	1	12	376	203	8991	g6280,g63,g1168,g2601,g3334,g10514,g3246,Novel00048,g4654,g3055,g12301,Novel00145
GO:0006801	superoxide metabolic process	biological_process	0.15529	1	1	376	4	8991	g7970
GO:0072593	reactive oxygen species metabolic process	biological_process	0.15529	1	1	376	4	8991	g7970
GO:0003854	3-beta-hydroxy-delta5-steroid dehydrogenase activity	molecular_function	0.15601	1	4	376	48	8991	g5284,g10828,g12642,g4381
GO:0016229	steroid dehydrogenase activity	molecular_function	0.15601	1	4	376	48	8991	g10828,g5284,g4381,g12642
GO:0033764	steroid dehydrogenase activity, acting on the CH-OH group of donors, NAD or NADP as acceptor	molecular_function	0.15601	1	4	376	48	8991	g5284,g10828,g12642,g4381
GO:0004784	superoxide dismutase activity	molecular_function	0.15623	1	1	376	4	8991	g7970
GO:0016721	oxidoreductase activity, acting on superoxide radicals as acceptor	molecular_function	0.15623	1	1	376	4	8991	g7970
GO:0017016	Ras GTPase binding	molecular_function	0.15821	1	2	376	16	8991	g4549,g5041
GO:0031267	small GTPase binding	molecular_function	0.15821	1	2	376	16	8991	g5041,g4549
GO:0003941	L-serine ammonia-lyase activity	molecular_function	0.15859	1	1	376	4	8991	g7423
GO:0016841	ammonia-lyase activity	molecular_function	0.15859	1	1	376	4	8991	g7423
GO:0006576	cellular biogenic amine metabolic process	biological_process	0.15906	1	3	376	33	8991	g12301,g3246,g10514
GO:0044106	cellular amine metabolic process	biological_process	0.15906	1	3	376	33	8991	g10514,g3246,g12301
GO:0015252	proton channel activity	molecular_function	0.16064	1	1	376	4	8991	g1860
GO:0046933	proton-transporting ATP synthase activity, rotational mechanism	molecular_function	0.16064	1	1	376	4	8991	g1860
GO:1901681	sulfur compound binding	molecular_function	0.16131	1	3	376	34	8991	g3002,g3055,g278
GO:0005212	structural constituent of eye lens	molecular_function	0.16183	1	1	376	4	8991	g11033
GO:0072686	mitotic spindle	cellular_component	0.16243	1	2	376	17	8991	g7458,g1037
GO:0006480	N-terminal protein amino acid methylation	biological_process	0.16414	1	1	376	4	8991	g9224
GO:0098590	plasma membrane region	cellular_component	0.16445	1	1	376	4	8991	g4549
GO:0033177	proton-transporting two-sector ATPase complex, proton-transporting domain	cellular_component	0.16476	1	4	376	54	8991	g8827,g1121,g6809,g2674
GO:0140104	molecular carrier activity	molecular_function	0.16538	1	1	376	4	8991	g6233
GO:0034198	cellular response to amino acid starvation	biological_process	0.16555	1	2	376	19	8991	g5154,g8983
GO:1990928	response to amino acid starvation	biological_process	0.16555	1	2	376	19	8991	g8983,g5154
GO:0019321	pentose metabolic process	biological_process	0.16617	1	1	376	4	8991	g3621
GO:0019566	arabinose metabolic process	biological_process	0.16617	1	1	376	4	8991	g3621
GO:0046373	L-arabinose metabolic process	biological_process	0.16617	1	1	376	4	8991	g3621
GO:0016645	oxidoreductase activity, acting on the CH-NH group of donors	molecular_function	0.1662	1	3	376	34	8991	g12642,g5880,g7046
GO:0006031	chitin biosynthetic process	biological_process	0.1671	1	1	376	4	8991	g670
GO:0046349	amino sugar biosynthetic process	biological_process	0.1671	1	1	376	4	8991	g670
GO:1901073	glucosamine-containing compound biosynthetic process	biological_process	0.1671	1	1	376	4	8991	g670
GO:0031369	translation initiation factor binding	molecular_function	0.16751	1	1	376	4	8991	g5154
GO:0005882	intermediate filament	cellular_component	0.16811	1	2	376	18	8991	Novel00797,g9849
GO:0045111	intermediate filament cytoskeleton	cellular_component	0.16811	1	2	376	18	8991	Novel00797,g9849
GO:0005217	intracellular ligand-gated ion channel activity	molecular_function	0.16935	1	2	376	20	8991	g8983,g5154
GO:0005219	ryanodine-sensitive calcium-release channel activity	molecular_function	0.16935	1	2	376	20	8991	g8983,g5154
GO:0015278	calcium-release channel activity	molecular_function	0.16935	1	2	376	20	8991	g5154,g8983
GO:0099094	ligand-gated cation channel activity	molecular_function	0.16935	1	2	376	20	8991	g5154,g8983
GO:0099604	ligand-gated calcium channel activity	molecular_function	0.16935	1	2	376	20	8991	g5154,g8983
GO:0009065	glutamine family amino acid catabolic process	biological_process	0.17017	1	1	376	5	8991	Novel03137
GO:0005740	mitochondrial envelope	cellular_component	0.17128	1	7	376	111	8991	g3562,g1121,Novel01142,g5984,g5687,g6568,g1610
GO:0030176	integral component of endoplasmic reticulum membrane	cellular_component	0.17201	1	3	376	36	8991	g5154,g8983,g8827
GO:0031227	intrinsic component of endoplasmic reticulum membrane	cellular_component	0.17201	1	3	376	36	8991	g5154,g8827,g8983
GO:0031324	negative regulation of cellular metabolic process	biological_process	0.17212	1	3	376	35	8991	g2579,g2219,g7446
GO:0070161	anchoring junction	cellular_component	0.1739	1	1	376	5	8991	g7388
GO:0033179	proton-transporting V-type ATPase, V0 domain	cellular_component	0.17545	1	2	376	18	8991	g6809,g2674
GO:0046034	ATP metabolic process	biological_process	0.1771	1	5	376	75	8991	g6280,g8827,g1890,g1860,g1121
GO:0006996	organelle organization	biological_process	0.17715	1	21	376	402	8991	g2567,g5041,g9940,g11316,g4654,g6739,g1121,Novel01142,g1857,g12244,g12642,g5154,g12736,Novel03858,g6568,g4261,g8687,g3220,g5642,g6947,g4980
GO:0005216	ion channel activity	molecular_function	0.17801	1	5	376	74	8991	g8983,g5514,g3716,g5154,g1860
GO:0070071	proton-transporting two-sector ATPase complex assembly	biological_process	0.17812	1	1	376	5	8991	Novel03831
GO:0031225	anchored component of membrane	cellular_component	0.17966	1	1	376	5	8991	g3016
GO:0019001	guanyl nucleotide binding	molecular_function	0.18088	1	12	376	209	8991	Novel00145,g12301,g3055,Novel00048,g4654,g3334,g2601,g3246,g10514,g63,g1168,g6280
GO:0006551	leucine metabolic process	biological_process	0.18091	1	1	376	4	8991	g5041
GO:0009098	leucine biosynthetic process	biological_process	0.18091	1	1	376	4	8991	g5041
GO:0009263	deoxyribonucleotide biosynthetic process	biological_process	0.1816	1	1	376	5	8991	Novel04633
GO:0044281	small molecule metabolic process	biological_process	0.18167	1	25	376	490	8991	Novel03137,g12038,g10800,g7644,g8827,g7423,g4220,g7761,g11026,g7046,Novel04633,g1890,g3621,Novel00601,g11023,g6477,g12642,g5880,g10,g5284,g5041,g11832,g5415,g1121,g1860
GO:0031975	envelope	cellular_component	0.18204	1	8	376	134	8991	g3562,g5687,g7873,g1610,g6568,g1121,g5984,Novel01142
GO:0004222	metalloendopeptidase activity	molecular_function	0.18323	1	4	376	55	8991	g7362,g4465,g2425,g10513
GO:0043603	cellular amide metabolic process	biological_process	0.18358	1	18	376	348	8991	g5939,g1785,g11446,g11692,g2252,g8837,Novel00601,g5154,g8895,g12110,g11402,g3369,g7219,g8818,Novel03872,g10432,g11833,g234
GO:0004860	protein kinase inhibitor activity	molecular_function	0.18375	1	1	376	5	8991	g7446
GO:0019210	kinase inhibitor activity	molecular_function	0.18375	1	1	376	5	8991	g7446
GO:0016998	cell wall macromolecule catabolic process	biological_process	0.18436	1	1	376	5	8991	g170
GO:0044036	cell wall macromolecule metabolic process	biological_process	0.18436	1	1	376	5	8991	g170
GO:0008202	steroid metabolic process	biological_process	0.18465	1	5	376	70	8991	g10828,g5284,g4381,g7540,g12642
GO:0003333	amino acid transmembrane transport	biological_process	0.18577	1	1	376	5	8991	g5551
GO:0003824	catalytic activity	molecular_function	0.18752	1	187	376	4203	8991	Novel04240,g3973,g12244,g792,g12301,g5880,Novel01108,g5284,g670,g1958,g1153,g11066,g5107,g3002,g12038,g681,g1673,g5167,g461,g8827,Novel00797,g3334,g1780,g10482,g4906,g10,g9696,g11773,g3696,g11832,Novel01127,g12469,g9799,g6523,g11422,g3617,g10835,g10514,g6739,g3120,g5939,g4980,g11308,g7644,Novel00973,g9813,g6311,g6477,Novel00026,g6210,g10703,g11318,g11668,g1669,g3286,g7993,g154,g7596,g3246,Novel00…
GO:0015099	nickel cation transmembrane transporter activity	molecular_function	0.1876	1	1	376	5	8991	Novel00102
GO:0015675	nickel cation transport	biological_process	0.1876	1	1	376	5	8991	Novel00102
GO:0035444	nickel cation transmembrane transport	biological_process	0.1876	1	1	376	5	8991	Novel00102
GO:0009152	purine ribonucleotide biosynthetic process	biological_process	0.1889	1	4	376	57	8991	g8827,g1121,g1890,g1860
GO:0005944	phosphatidylinositol 3-kinase complex, class IB	cellular_component	0.18937	1	1	376	5	8991	g5154
GO:0035014	phosphatidylinositol 3-kinase regulator activity	molecular_function	0.18937	1	1	376	5	8991	g5154
GO:0046935	1-phosphatidylinositol-3-kinase regulator activity	molecular_function	0.18937	1	1	376	5	8991	g5154
GO:0097651	phosphatidylinositol 3-kinase complex, class I	cellular_component	0.18937	1	1	376	5	8991	g5154
GO:0005200	structural constituent of cytoskeleton	molecular_function	0.18962	1	1	376	5	8991	g9849
GO:0016426	tRNA (adenine) methyltransferase activity	molecular_function	0.19132	1	1	376	5	8991	g10188
GO:0016429	tRNA (adenine-N1-)-methyltransferase activity	molecular_function	0.19132	1	1	376	5	8991	g10188
GO:0051656	establishment of organelle localization	biological_process	0.19354	1	1	376	5	8991	g5642
GO:0003779	actin binding	molecular_function	0.19379	1	4	376	55	8991	g3220,g2567,g5041,g1121
GO:0006771	riboflavin metabolic process	biological_process	0.19438	1	1	376	5	8991	g11026
GO:0009231	riboflavin biosynthetic process	biological_process	0.19438	1	1	376	5	8991	g11026
GO:0042726	flavin-containing compound metabolic process	biological_process	0.19438	1	1	376	5	8991	g11026
GO:0042727	flavin-containing compound biosynthetic process	biological_process	0.19438	1	1	376	5	8991	g11026
GO:0010563	negative regulation of phosphorus metabolic process	biological_process	0.19501	1	1	376	5	8991	g7446
GO:0031400	negative regulation of protein modification process	biological_process	0.19501	1	1	376	5	8991	g7446
GO:0045936	negative regulation of phosphate metabolic process	biological_process	0.19501	1	1	376	5	8991	g7446
GO:0006629	lipid metabolic process	biological_process	0.19521	1	16	376	293	8991	Novel00298,g10955,g4220,g8827,g7046,g7540,g4381,g12642,g11402,g3621,g3620,g5284,g5880,g619,g10828,g10183
GO:0022836	gated channel activity	molecular_function	0.19763	1	3	376	39	8991	g3716,g8983,g5154
GO:0061024	membrane organization	biological_process	0.1979	1	3	376	36	8991	g4261,g6568,Novel03858
GO:0006023	aminoglycan biosynthetic process	biological_process	0.19912	1	1	376	5	8991	g670
GO:0042302	structural constituent of cuticle	molecular_function	0.19959	1	1	376	5	8991	g1395
GO:0008608	attachment of spindle microtubules to kinetochore	biological_process	0.20047	1	2	376	20	8991	g1037,g7458
GO:0002684	positive regulation of immune system process	biological_process	0.20098	1	1	376	5	8991	Novel00968
GO:0016843	amine-lyase activity	molecular_function	0.20142	1	1	376	5	8991	g2282
GO:0016844	strictosidine synthase activity	molecular_function	0.20142	1	1	376	5	8991	g2282
GO:0046556	alpha-L-arabinofuranosidase activity	molecular_function	0.20145	1	1	376	5	8991	g3621
GO:0004451	isocitrate lyase activity	molecular_function	0.20158	1	1	376	5	8991	g11023
GO:0031365	N-terminal protein amino acid modification	biological_process	0.20158	1	1	376	5	8991	g9224
GO:0004096	catalase activity	molecular_function	0.20251	1	1	376	5	8991	g4906
GO:0000270	peptidoglycan metabolic process	biological_process	0.20261	1	1	376	5	8991	g170
GO:0042803	protein homodimerization activity	molecular_function	0.20329	1	3	376	38	8991	g4215,g6947,g5682
GO:0015077	monovalent inorganic cation transmembrane transporter activity	molecular_function	0.2045	1	8	376	138	8991	g5551,g6809,g2674,Novel01127,g3716,g8827,g1860,g1121
GO:0009267	cellular response to starvation	biological_process	0.2049	1	2	376	21	8991	g8983,g5154
GO:0031667	response to nutrient levels	biological_process	0.2049	1	2	376	21	8991	g8983,g5154
GO:0031669	cellular response to nutrient levels	biological_process	0.2049	1	2	376	21	8991	g8983,g5154
GO:0042594	response to starvation	biological_process	0.2049	1	2	376	21	8991	g5154,g8983
GO:0003725	double-stranded RNA binding	molecular_function	0.20557	1	1	376	6	8991	g3758
GO:0009066	aspartate family amino acid metabolic process	biological_process	0.20619	1	2	376	20	8991	g12642,g5284
GO:0000228	nuclear chromosome	cellular_component	0.2069	1	5	376	75	8991	g8640,g1037,g4253,g7458,g10271
GO:0009260	ribonucleotide biosynthetic process	biological_process	0.20728	1	4	376	59	8991	g8827,g1860,g1890,g1121
GO:0046390	ribose phosphate biosynthetic process	biological_process	0.20728	1	4	376	59	8991	g1121,g1890,g1860,g8827
GO:0008168	methyltransferase activity	molecular_function	0.20871	1	11	376	194	8991	g5939,g7540,g2923,g1592,g2755,g10188,g3716,g12122,g11308,g9224,g5107
GO:0017048	Rho GTPase binding	molecular_function	0.20979	1	1	376	5	8991	g5041
GO:0005262	calcium channel activity	molecular_function	0.21574	1	2	376	23	8991	g5154,g8983
GO:0015085	calcium ion transmembrane transporter activity	molecular_function	0.21574	1	2	376	23	8991	g5154,g8983
GO:0006164	purine nucleotide biosynthetic process	biological_process	0.21638	1	4	376	60	8991	g1860,g1890,g1121,g8827
GO:0090150	establishment of protein localization to membrane	biological_process	0.2191	1	3	376	39	8991	g3246,g6568,Novel03858
GO:0042138	meiotic DNA double-strand break formation	biological_process	0.21979	1	1	376	6	8991	g10183
GO:0051287	NAD binding	molecular_function	0.22062	1	5	376	75	8991	g12642,g12471,g5284,g3286,g5107
GO:0016197	endosomal transport	biological_process	0.2212	1	1	376	6	8991	g4469
GO:0005539	glycosaminoglycan binding	molecular_function	0.22209	1	2	376	22	8991	g3055,g278
GO:0035091	phosphatidylinositol binding	molecular_function	0.22262	1	2	376	21	8991	g10675,g10254
GO:0033108	mitochondrial respiratory chain complex assembly	biological_process	0.22384	1	2	376	21	8991	g12642,Novel01142
GO:0098542	defense response to other organism	biological_process	0.22464	1	6	376	96	8991	g3350,g7496,Novel02225,g5749,g3083,Novel00968
GO:0070585	protein localization to mitochondrion	biological_process	0.22551	1	1	376	6	8991	g6568
GO:0072655	establishment of protein localization to mitochondrion	biological_process	0.22551	1	1	376	6	8991	g6568
GO:0072522	purine-containing compound biosynthetic process	biological_process	0.22588	1	4	376	61	8991	g1121,g1860,g1890,g8827
GO:0003911	DNA ligase (NAD+) activity	molecular_function	0.2275	1	1	376	6	8991	g12469
GO:0003918	DNA topoisomerase type II (double strand cut, ATP-hydrolyzing) activity	molecular_function	0.22781	1	1	376	6	8991	g6739
GO:0009341	beta-galactosidase complex	cellular_component	0.22846	1	1	376	6	8991	g7972
GO:0072657	protein localization to membrane	biological_process	0.23088	1	3	376	40	8991	g3246,g6568,Novel03858
GO:0016638	oxidoreductase activity, acting on the CH-NH2 group of donors	molecular_function	0.23118	1	2	376	20	8991	g12038,g10
GO:0015078	proton transmembrane transporter activity	molecular_function	0.23148	1	6	376	101	8991	Novel01127,g8827,g2674,g6809,g1121,g1860
GO:0015276	ligand-gated ion channel activity	molecular_function	0.23184	1	2	376	24	8991	g5154,g8983
GO:0022834	ligand-gated channel activity	molecular_function	0.23184	1	2	376	24	8991	g8983,g5154
GO:0009401	phosphoenolpyruvate-dependent sugar phosphotransferase system	biological_process	0.23206	1	2	376	22	8991	g3246,g12006
GO:0007010	cytoskeleton organization	biological_process	0.23266	1	6	376	99	8991	g5041,g5642,g3220,g2567,g1121,g8687
GO:0030203	glycosaminoglycan metabolic process	biological_process	0.23327	1	1	376	6	8991	g170
GO:0005839	proteasome core complex	cellular_component	0.23646	1	2	376	22	8991	g7454,g105
GO:0015267	channel activity	molecular_function	0.23659	1	5	376	82	8991	g1860,g5154,g3716,g5514,g8983
GO:0022803	passive transmembrane transporter activity	molecular_function	0.23659	1	5	376	82	8991	g1860,g5154,g8983,g5514,g3716
GO:0022890	inorganic cation transmembrane transporter activity	molecular_function	0.23697	1	12	376	231	8991	g2674,g6809,g5551,g5154,g8983,g1860,g1121,Novel00102,g7761,g8827,g3716,Novel01127
GO:0005815	microtubule organizing center	cellular_component	0.23721	1	1	376	6	8991	g8687
GO:0004064	arylesterase activity	molecular_function	0.23791	1	1	376	6	8991	g2282
GO:0007186	G protein-coupled receptor signaling pathway	biological_process	0.24121	1	6	376	97	8991	Novel03966,g1681,g1168,g1755,Novel00145,g4654
GO:0003857	3-hydroxyacyl-CoA dehydrogenase activity	molecular_function	0.24202	1	2	376	22	8991	g5880,g7046
GO:0044550	secondary metabolite biosynthetic process	biological_process	0.24235	1	2	376	22	8991	Novel03872,Novel01193
GO:0005942	phosphatidylinositol 3-kinase complex	cellular_component	0.24258	1	1	376	7	8991	g5154
GO:0009308	amine metabolic process	biological_process	0.24293	1	3	376	41	8991	g10514,g3246,g12301
GO:0019209	kinase activator activity	molecular_function	0.24542	1	1	376	6	8991	g11773
GO:0030295	protein kinase activator activity	molecular_function	0.24542	1	1	376	6	8991	g11773
GO:0006874	cellular calcium ion homeostasis	biological_process	0.24595	1	2	376	25	8991	g8983,g5154
GO:0055074	calcium ion homeostasis	biological_process	0.24595	1	2	376	25	8991	g5154,g8983
GO:0072503	cellular divalent inorganic cation homeostasis	biological_process	0.24595	1	2	376	25	8991	g8983,g5154
GO:0072507	divalent inorganic cation homeostasis	biological_process	0.24595	1	2	376	25	8991	g5154,g8983
GO:0043933	protein-containing complex subunit organization	biological_process	0.24726	1	12	376	231	8991	g9064,g6947,g5154,g12642,g7388,g9940,g1857,g1239,Novel01142,g4654,Novel03831,g11316
GO:0005753	mitochondrial proton-transporting ATP synthase complex	cellular_component	0.24875	1	2	376	24	8991	g3562,g1121
GO:0071840	cellular component organization or biogenesis	biological_process	0.25031	1	30	376	631	8991	g5642,g3220,g6947,g4980,g3016,Novel03858,g4261,g6568,Novel03831,g1239,g8687,g12244,g12642,g5154,g6210,g9064,g7388,g12736,g11318,g2567,g12122,g5041,g9940,g11316,g4654,g6739,g1121,g3246,Novel01142,g1857
GO:0009521	photosystem	cellular_component	0.25035	1	3	376	41	8991	g12471,g4223,g11979
GO:0008897	holo-[acyl-carrier-protein] synthase activity	molecular_function	0.25153	1	1	376	5	8991	g1958
GO:0031967	organelle envelope	cellular_component	0.25233	1	7	376	125	8991	g1121,Novel01142,g5984,g5687,g1610,g6568,g3562
GO:0006282	regulation of DNA repair	biological_process	0.25242	1	1	376	7	8991	g2579
GO:0051052	regulation of DNA metabolic process	biological_process	0.25242	1	1	376	7	8991	g2579
GO:0080135	regulation of cellular response to stress	biological_process	0.25242	1	1	376	7	8991	g2579
GO:2001020	regulation of response to DNA damage stimulus	biological_process	0.25242	1	1	376	7	8991	g2579
GO:0008380	RNA splicing	biological_process	0.25375	1	4	376	64	8991	g1382,g3220,Novel00367,g11100
GO:0030488	tRNA methylation	biological_process	0.25464	1	1	376	7	8991	g10188
GO:0031515	tRNA (m1A) methyltransferase complex	cellular_component	0.25464	1	1	376	7	8991	g10188
GO:0034708	methyltransferase complex	cellular_component	0.25464	1	1	376	7	8991	g10188
GO:0043527	tRNA methyltransferase complex	cellular_component	0.25464	1	1	376	7	8991	g10188
GO:0016818	hydrolase activity, acting on acid anhydrides, in phosphorus-containing anhydrides	molecular_function	0.25527	1	21	376	415	8991	g6739,g4654,Novel00048,g10514,g3246,g2601,g979,g9940,Novel00145,g12301,g12244,g8032,g3620,g1239,g3334,g1168,g63,g6280,g4980,g2674,g3055
GO:0000439	transcription factor TFIIH core complex	cellular_component	0.25593	1	1	376	7	8991	Novel01673
GO:0015370	solute:sodium symporter activity	molecular_function	0.25647	1	1	376	7	8991	g5551
GO:1902531	regulation of intracellular signal transduction	biological_process	0.25671	1	3	376	42	8991	g5154,g11832,g8983
GO:0006959	humoral immune response	biological_process	0.25735	1	1	376	7	8991	g5749
GO:0006303	double-strand break repair via nonhomologous end joining	biological_process	0.25744	1	1	376	7	8991	g2579
GO:0006865	amino acid transport	biological_process	0.2577	1	1	376	7	8991	g5551
GO:0043269	regulation of ion transport	biological_process	0.25865	1	1	376	7	8991	Novel02325
GO:0008173	RNA methyltransferase activity	molecular_function	0.26029	1	3	376	41	8991	g10188,g3716,g12122
GO:0006906	vesicle fusion	biological_process	0.26166	1	1	376	7	8991	g4261
GO:0016050	vesicle organization	biological_process	0.26166	1	1	376	7	8991	g4261
GO:0048280	vesicle fusion with Golgi apparatus	biological_process	0.26166	1	1	376	7	8991	g4261
GO:0005342	organic acid transmembrane transporter activity	molecular_function	0.26245	1	1	376	7	8991	g5551
GO:0015171	amino acid transmembrane transporter activity	molecular_function	0.26245	1	1	376	7	8991	g5551
GO:0046943	carboxylic acid transmembrane transporter activity	molecular_function	0.26245	1	1	376	7	8991	g5551
GO:0009166	nucleotide catabolic process	biological_process	0.26368	1	1	376	7	8991	g5415
GO:0007606	sensory perception of chemical stimulus	biological_process	0.26526	1	1	376	7	8991	g11241
GO:0006479	protein methylation	biological_process	0.26562	1	2	376	24	8991	g9224,g7540
GO:0008213	protein alkylation	biological_process	0.26562	1	2	376	24	8991	g9224,g7540
GO:0016741	transferase activity, transferring one-carbon groups	molecular_function	0.26647	1	11	376	206	8991	g7540,g5939,g2755,g10188,g2923,g1592,g9224,g11308,g3716,g12122,g5107
GO:0005496	steroid binding	molecular_function	0.26709	1	1	376	8	8991	g9694
GO:0014070	response to organic cyclic compound	biological_process	0.26709	1	1	376	8	8991	g9694
GO:0033993	response to lipid	biological_process	0.26709	1	1	376	8	8991	g9694
GO:0043401	steroid hormone mediated signaling pathway	biological_process	0.26709	1	1	376	8	8991	g9694
GO:0048545	response to steroid hormone	biological_process	0.26709	1	1	376	8	8991	g9694
GO:0071383	cellular response to steroid hormone stimulus	biological_process	0.26709	1	1	376	8	8991	g9694
GO:0071396	cellular response to lipid	biological_process	0.26709	1	1	376	8	8991	g9694
GO:0071407	cellular response to organic cyclic compound	biological_process	0.26709	1	1	376	8	8991	g9694
GO:0005507	copper ion binding	molecular_function	0.26712	1	3	376	42	8991	g10140,g1817,g3617
GO:0065003	protein-containing complex assembly	biological_process	0.26748	1	10	376	192	8991	Novel03831,g4654,g11316,Novel01142,g1239,g9940,g7388,g12642,g9064,g6947
GO:0031589	cell-substrate adhesion	biological_process	0.27036	1	1	376	8	8991	g8683
GO:0000079	regulation of cyclin-dependent protein serine/threonine kinase activity	biological_process	0.27119	1	1	376	7	8991	g3592
GO:1904029	regulation of cyclin-dependent protein kinase activity	biological_process	0.27119	1	1	376	7	8991	g3592
GO:0000813	ESCRT I complex	cellular_component	0.27155	1	1	376	8	8991	g4469
GO:0019184	nonribosomal peptide biosynthetic process	biological_process	0.27239	1	1	376	7	8991	Novel03872
GO:0005615	extracellular space	cellular_component	0.27245	1	4	376	64	8991	g7362,g4465,g10955,g6947
GO:0006525	arginine metabolic process	biological_process	0.27422	1	1	376	8	8991	Novel03137
GO:0044265	cellular macromolecule catabolic process	biological_process	0.27426	1	5	376	84	8991	g7454,g105,g11318,g170,g4682
GO:0035251	UDP-glucosyltransferase activity	molecular_function	0.27847	1	1	376	7	8991	g11684
GO:0070887	cellular response to chemical stimulus	biological_process	0.27927	1	2	376	25	8991	g11832,g9694
GO:0009262	deoxyribonucleotide metabolic process	biological_process	0.28047	1	1	376	8	8991	Novel04633
GO:0016833	oxo-acid-lyase activity	molecular_function	0.28049	1	1	376	7	8991	g11023
GO:0000726	non-recombinational repair	biological_process	0.281	1	1	376	8	8991	g2579
GO:0009966	regulation of signal transduction	biological_process	0.28124	1	4	376	64	8991	g7388,g5154,g8983,g11832
GO:0090407	organophosphate biosynthetic process	biological_process	0.28509	1	8	376	151	8991	g1121,g3246,Novel04633,g1860,g1890,g8827,g7761,g10800
GO:0000774	adenyl-nucleotide exchange factor activity	molecular_function	0.28639	1	1	376	8	8991	g5682
GO:0000940	condensed chromosome outer kinetochore	cellular_component	0.28656	1	2	376	25	8991	g7458,g1037
GO:0000942	condensed nuclear chromosome outer kinetochore	cellular_component	0.28656	1	2	376	25	8991	g7458,g1037
GO:0042729	DASH complex	cellular_component	0.28656	1	2	376	25	8991	g7458,g1037
GO:0005249	voltage-gated potassium channel activity	molecular_function	0.28697	1	1	376	8	8991	g3716
GO:0016627	oxidoreductase activity, acting on the CH-CH group of donors	molecular_function	0.2883	1	5	376	84	8991	g7540,g1958,g12642,g10,g5284
GO:0009279	cell outer membrane	cellular_component	0.28884	1	1	376	9	8991	g7873
GO:0045261	proton-transporting ATP synthase complex, catalytic core F(1)	cellular_component	0.29034	1	1	376	8	8991	g1860
GO:0010646	regulation of cell communication	biological_process	0.29128	1	4	376	65	8991	g11832,g8983,g5154,g7388
GO:0023051	regulation of signaling	biological_process	0.29128	1	4	376	65	8991	g7388,g5154,g8983,g11832
GO:0008152	metabolic process	biological_process	0.29189	1	195	376	4497	8991	g8837,Novel00797,g1780,g461,g8827,g1673,g8640,g10955,Novel01673,g7308,g10871,g681,g3592,g11446,g3002,g12038,g7848,g11066,g5107,g670,g1958,g5880,g12301,g792,g5284,Novel01108,g12244,Novel04240,g9813,g6311,g7644,g5939,g10192,g9663,g10514,g7446,g6739,g11832,g619,g9799,g6523,g11422,g9696,g10,g7219,g11773,g4906,g10482,g3350,g12110,g11026,g2425,g1890,g2252,g105,g6285,g7454,Novel00298,g3246,g10183,g1857,…
GO:0000502	proteasome complex	cellular_component	0.29339	1	2	376	26	8991	g7454,g105
GO:1905369	endopeptidase complex	cellular_component	0.29339	1	2	376	26	8991	g7454,g105
GO:0008013	beta-catenin binding	molecular_function	0.29343	1	1	376	8	8991	Novel00026
GO:0090174	organelle membrane fusion	biological_process	0.29449	1	1	376	8	8991	g4261
GO:0006631	fatty acid metabolic process	biological_process	0.29484	1	3	376	44	8991	g5880,g7046,g4220
GO:0017062	respiratory chain complex III assembly	biological_process	0.29512	1	1	376	8	8991	g12642
GO:0034551	mitochondrial respiratory chain complex III assembly	biological_process	0.29512	1	1	376	8	8991	g12642
GO:0004565	beta-galactosidase activity	molecular_function	0.29571	1	1	376	8	8991	g7972
GO:0015925	galactosidase activity	molecular_function	0.29571	1	1	376	8	8991	g7972
GO:0004100	chitin synthase activity	molecular_function	0.29695	1	1	376	8	8991	g670
GO:0006026	aminoglycan catabolic process	biological_process	0.29813	1	1	376	8	8991	g170
GO:0006955	immune response	biological_process	0.30047	1	3	376	45	8991	g3083,g5749,Novel00968
GO:0006835	dicarboxylic acid transport	biological_process	0.30091	1	1	376	9	8991	g5551
GO:0009991	response to extracellular stimulus	biological_process	0.30222	1	2	376	27	8991	g8983,g5154
GO:0031668	cellular response to extracellular stimulus	biological_process	0.30222	1	2	376	27	8991	g5154,g8983
GO:0071496	cellular response to external stimulus	biological_process	0.30222	1	2	376	27	8991	g5154,g8983
GO:0022857	transmembrane transporter activity	molecular_function	0.30241	1	31	376	664	8991	g1239,g2363,g2666,Novel04414,Novel00102,g3716,g10792,g8827,g7761,g10312,g6809,g5551,g2674,Novel03857,Novel00119,g1860,g1121,g3246,g9803,Novel04006,g8761,g979,g2785,g5514,Novel01127,g12572,g11123,g4395,g7442,g5154,g8983
GO:0002252	immune effector process	biological_process	0.30464	1	1	376	9	8991	Novel00968
GO:0051607	defense response to virus	biological_process	0.30464	1	1	376	9	8991	Novel00968
GO:0007166	cell surface receptor signaling pathway	biological_process	0.30574	1	3	376	45	8991	Novel00026,g11832,Novel00968
GO:0009605	response to external stimulus	biological_process	0.30609	1	8	376	151	8991	g3350,g8983,g7496,g5154,Novel02225,g5749,g3083,Novel00968
GO:0008289	lipid binding	molecular_function	0.30619	1	4	376	66	8991	g10254,Novel00476,g10675,g9694
GO:0016043	cellular component organization	biological_process	0.30956	1	26	376	559	8991	g9064,g12642,g12244,g5154,g11318,g7388,g12736,g5041,g9940,g2567,g1121,Novel01142,g1857,g11316,g6739,g4654,g6947,g5642,g3220,g4980,Novel03858,g1239,g8687,g6568,g4261,Novel03831
GO:0008237	metallopeptidase activity	molecular_function	0.31035	1	4	376	68	8991	g4465,g2425,g7362,g10513
GO:0016891	endoribonuclease activity, producing 5-phosphomonoesters	molecular_function	0.31051	1	4	376	66	8991	g3973,g1669,g154,g7993
GO:0016209	antioxidant activity	molecular_function	0.31196	1	5	376	90	8991	g105,g4906,g7970,g2320,g792
GO:0071824	protein-DNA complex subunit organization	biological_process	0.31573	1	4	376	69	8991	g9940,g5154,g1857,g4654
GO:0000778	condensed nuclear chromosome kinetochore	cellular_component	0.31573	1	2	376	27	8991	g1037,g7458
GO:0000780	condensed nuclear chromosome, centromeric region	cellular_component	0.31573	1	2	376	27	8991	g7458,g1037
GO:0005887	integral component of plasma membrane	cellular_component	0.31794	1	3	376	47	8991	g4976,Novel00102,Novel00119
GO:0019239	deaminase activity	molecular_function	0.31797	1	1	376	9	8991	g9849
GO:0022843	voltage-gated cation channel activity	molecular_function	0.31866	1	1	376	9	8991	g3716
GO:0015979	photosynthesis	biological_process	0.31954	1	4	376	67	8991	g6285,g11979,g4223,g12471
GO:0008170	N-methyltransferase activity	molecular_function	0.31963	1	2	376	27	8991	g10188,g2755
GO:0030313	cell envelope	cellular_component	0.32045	1	1	376	10	8991	g7873
GO:0008324	cation transmembrane transporter activity	molecular_function	0.32142	1	12	376	249	8991	Novel00102,g7761,g8827,g3716,Novel01127,g1860,g1121,g5154,g8983,g2674,g6809,g5551
GO:0006873	cellular ion homeostasis	biological_process	0.32264	1	2	376	30	8991	g5154,g8983
GO:0006875	cellular metal ion homeostasis	biological_process	0.32264	1	2	376	30	8991	g8983,g5154
GO:0030003	cellular cation homeostasis	biological_process	0.32264	1	2	376	30	8991	g8983,g5154
GO:0055082	cellular chemical homeostasis	biological_process	0.32264	1	2	376	30	8991	g5154,g8983
GO:0008033	tRNA processing	biological_process	0.32284	1	7	376	131	8991	g6210,g3716,g12122,g3220,g4945,g11100,g10188
GO:0036452	ESCRT complex	cellular_component	0.32338	1	1	376	10	8991	g4469
GO:0034357	photosynthetic membrane	cellular_component	0.32373	1	3	376	47	8991	g12471,g11979,g4223
GO:0016868	intramolecular transferase activity, phosphotransferases	molecular_function	0.32375	1	1	376	9	8991	g7540
GO:0004525	ribonuclease III activity	molecular_function	0.32377	1	1	376	9	8991	g1669
GO:0032296	double-stranded RNA-specific ribonuclease activity	molecular_function	0.32377	1	1	376	9	8991	g1669
GO:0004553	hydrolase activity, hydrolyzing O-glycosyl compounds	molecular_function	0.32434	1	10	376	196	8991	g3621,Novel01108,g2976,g170,g6788,g7972,g9799,Novel03646,g6311,g3324
GO:0005743	mitochondrial inner membrane	cellular_component	0.32482	1	4	376	70	8991	g6568,Novel01142,g1121,g3562
GO:0010033	response to organic substance	biological_process	0.32493	1	2	376	28	8991	g11832,g9694
GO:0016817	hydrolase activity, acting on acid anhydrides	molecular_function	0.32747	1	21	376	435	8991	g3334,g1239,g6280,g63,g1168,g2674,g4980,g3055,g2601,g3246,g10514,g6739,Novel00048,g4654,g9940,g979,g12301,Novel00145,g8032,g3620,g12244
GO:1901292	nucleoside phosphate catabolic process	biological_process	0.32768	1	1	376	9	8991	g5415
GO:1903825	organic acid transmembrane transport	biological_process	0.3278	1	1	376	10	8991	g5551
GO:1905039	carboxylic acid transmembrane transport	biological_process	0.3278	1	1	376	10	8991	g5551
GO:0016593	Cdc73/Paf1 complex	cellular_component	0.32819	1	1	376	9	8991	g12736
GO:0008610	lipid biosynthetic process	biological_process	0.3293	1	8	376	151	8991	g4220,g8827,g10828,g4381,g7540,g12642,Novel00298,g5284
GO:0031226	intrinsic component of plasma membrane	cellular_component	0.33027	1	3	376	48	8991	Novel00119,Novel00102,g4976
GO:0019898	extrinsic component of membrane	cellular_component	0.33052	1	1	376	10	8991	g5154
GO:0019866	organelle inner membrane	cellular_component	0.33328	1	4	376	71	8991	g3562,Novel01142,g1121,g6568
GO:0008649	rRNA methyltransferase activity	molecular_function	0.33381	1	1	376	9	8991	g12122
GO:0140102	catalytic activity, acting on a rRNA	molecular_function	0.33381	1	1	376	9	8991	g12122
GO:0043207	response to external biotic stimulus	biological_process	0.33442	1	6	376	111	8991	g7496,Novel02225,g3350,Novel00968,g3083,g5749
GO:0051707	response to other organism	biological_process	0.33442	1	6	376	111	8991	g3350,Novel02225,g7496,g5749,g3083,Novel00968
GO:0006030	chitin metabolic process	biological_process	0.3365	1	1	376	9	8991	g670
GO:1901071	glucosamine-containing compound metabolic process	biological_process	0.3365	1	1	376	9	8991	g670
GO:0031683	G-protein beta/gamma-subunit complex binding	molecular_function	0.33654	1	3	376	48	8991	g1168,g4654,Novel00145
GO:0015318	inorganic molecular entity transmembrane transporter activity	molecular_function	0.34052	1	13	376	273	8991	g5551,g6809,g2674,g5154,g8983,g1860,g1121,Novel00102,g5514,g3716,g8827,Novel01127,g7761
GO:0030054	cell junction	cellular_component	0.34146	1	1	376	10	8991	g7388
GO:0007600	sensory perception	biological_process	0.34355	1	1	376	10	8991	g11241
GO:0050877	nervous system process	biological_process	0.34355	1	1	376	10	8991	g11241
GO:0048309	endoplasmic reticulum inheritance	biological_process	0.34388	1	1	376	10	8991	g6947
GO:0030955	potassium ion binding	molecular_function	0.34396	1	1	376	10	8991	g3716
GO:0031420	alkali metal ion binding	molecular_function	0.34396	1	1	376	10	8991	g3716
GO:1901564	organonitrogen compound metabolic process	biological_process	0.3453	1	69	376	1567	8991	g9940,g8818,Novel03872,g3246,g1860,g6477,Novel00476,g3369,g9546,g7388,g11692,g2252,g9224,g105,g2425,g11026,g1890,Novel03137,g7454,g1785,g234,g8895,g7540,g11402,g12046,g12736,g1711,g6689,g7761,g10513,g11684,g299,g8343,g2247,g10800,g5041,g670,g10432,g5015,g1121,g11066,g11833,g4721,g5154,Novel04240,g12301,g5284,g8827,Novel00797,g8837,g4670,g12038,g681,g11446,g3592,g10514,g7446,g8983,Novel00601,g1264…
GO:0071900	regulation of protein serine/threonine kinase activity	biological_process	0.34764	1	1	376	9	8991	g3592
GO:0006777	Mo-molybdopterin cofactor biosynthetic process	biological_process	0.34794	1	1	376	10	8991	g3246
GO:0019720	Mo-molybdopterin cofactor metabolic process	biological_process	0.34794	1	1	376	10	8991	g3246
GO:0043414	macromolecule methylation	biological_process	0.34852	1	3	376	50	8991	g10188,g7540,g9224
GO:0000777	condensed chromosome kinetochore	cellular_component	0.34867	1	2	376	29	8991	g1037,g7458
GO:0000779	condensed chromosome, centromeric region	cellular_component	0.34867	1	2	376	29	8991	g1037,g7458
GO:0005874	microtubule	cellular_component	0.3511	1	1	376	10	8991	g5642
GO:0005215	transporter activity	molecular_function	0.35111	1	31	376	679	8991	g8761,g979,g9803,Novel04006,g2785,g5514,Novel01127,g1860,g3246,g1121,g5154,g8983,g11123,g12572,g7442,g4395,Novel00102,g7761,g8827,g3716,g10792,g2666,Novel04414,g1239,g2363,Novel00119,g10312,Novel03857,g2674,g5551,g6809
GO:0008514	organic anion transmembrane transporter activity	molecular_function	0.35211	1	1	376	10	8991	g5551
GO:0045263	proton-transporting ATP synthase complex, coupling factor F(o)	cellular_component	0.35247	1	2	376	32	8991	g8827,g1121
GO:0051087	chaperone binding	molecular_function	0.35375	1	1	376	10	8991	g5682
GO:0050801	ion homeostasis	biological_process	0.35441	1	2	376	32	8991	g8983,g5154
GO:0055065	metal ion homeostasis	biological_process	0.35441	1	2	376	32	8991	g8983,g5154
GO:0055080	cation homeostasis	biological_process	0.35441	1	2	376	32	8991	g8983,g5154
GO:0098771	inorganic ion homeostasis	biological_process	0.35441	1	2	376	32	8991	g5154,g8983
GO:0016684	oxidoreductase activity, acting on peroxide as acceptor	molecular_function	0.3547	1	4	376	72	8991	g792,g2320,g105,g4906
GO:0008643	carbohydrate transport	biological_process	0.35562	1	2	376	30	8991	g3246,g12006
GO:0098656	anion transmembrane transport	biological_process	0.3558	1	1	376	11	8991	g5551
GO:0016798	hydrolase activity, acting on glycosyl bonds	molecular_function	0.36042	1	10	376	203	8991	Novel03646,g6788,g9799,g7972,g3324,g6311,g3621,g170,Novel01108,g2976
GO:0034508	centromere complex assembly	biological_process	0.36124	1	2	376	32	8991	g4654,g9940
GO:0016779	nucleotidyltransferase activity	molecular_function	0.36125	1	8	376	157	8991	g461,g1259,g10828,g11316,g7881,g3973,g8683,g10501
GO:0045095	keratin filament	cellular_component	0.36131	1	1	376	11	8991	Novel00797
GO:0004356	glutamate-ammonia ligase activity	molecular_function	0.36132	1	1	376	11	8991	g926
GO:0009755	hormone-mediated signaling pathway	biological_process	0.36176	1	1	376	11	8991	g9694
GO:0032870	cellular response to hormone stimulus	biological_process	0.36176	1	1	376	11	8991	g9694
GO:0071495	cellular response to endogenous stimulus	biological_process	0.36176	1	1	376	11	8991	g9694
GO:0010008	endosome membrane	cellular_component	0.36244	1	1	376	11	8991	g4469
GO:0006338	chromatin remodeling	biological_process	0.36286	1	3	376	50	8991	g5154,g1857,g4980
GO:0009452	7-methylguanosine RNA capping	biological_process	0.36313	1	1	376	11	8991	g10188
GO:0036260	RNA capping	biological_process	0.36313	1	1	376	11	8991	g10188
GO:0000776	kinetochore	cellular_component	0.36323	1	3	376	52	8991	g7458,g1037,g9940
GO:0004312	fatty acid synthase activity	molecular_function	0.36338	1	1	376	8	8991	g1958
GO:0016780	phosphotransferase activity, for other substituted phosphate groups	molecular_function	0.36374	1	1	376	9	8991	g1958
GO:0046873	metal ion transmembrane transporter activity	molecular_function	0.36402	1	6	376	119	8991	g5551,g5154,Novel00102,g3716,g8983,g7761
GO:0071821	FANCM-MHF complex	cellular_component	0.36483	1	1	376	13	8991	g8344
GO:0033176	proton-transporting V-type ATPase complex	cellular_component	0.36596	1	2	376	30	8991	g2674,g6809
GO:0009579	thylakoid	cellular_component	0.36671	1	3	376	51	8991	g4223,g11979,g12471
GO:0042254	ribosome biogenesis	biological_process	0.36841	1	4	376	74	8991	g3246,g3016,g6210,g12122
GO:0050661	NADP binding	molecular_function	0.36868	1	3	376	50	8991	g3286,g12471,g1673
GO:0009522	photosystem I	cellular_component	0.37084	1	1	376	11	8991	g11979
GO:0017111	nucleoside-triphosphatase activity	molecular_function	0.37176	1	19	376	401	8991	g12301,Novel00145,g8032,g3620,g12244,g2601,g3246,g10514,g6739,Novel00048,g4654,g9940,g979,g3055,g3334,g1239,g6280,g1168,g63
GO:0005543	phospholipid binding	molecular_function	0.37199	1	2	376	30	8991	g10254,g10675
GO:0008276	protein methyltransferase activity	molecular_function	0.37589	1	2	376	31	8991	g7540,g2755
GO:0010256	endomembrane system organization	biological_process	0.37596	1	2	376	32	8991	Novel03858,g6947
GO:0015294	solute:cation symporter activity	molecular_function	0.3792	1	1	376	11	8991	g5551
GO:1901606	alpha-amino acid catabolic process	biological_process	0.38173	1	1	376	12	8991	Novel03137
GO:0016020	membrane	cellular_component	0.38178	1	73	376	1679	8991	g12046,g7540,g12471,g1681,g979,Novel01888,g10163,g1610,g8343,g3055,Novel02325,g7761,g3562,g63,Novel00102,Novel01193,g1239,g5984,g6233,g5687,g1755,g4395,g11568,g12572,Novel00367,g1860,g6947,g3907,Novel00419,Novel03688,g6809,g3016,Novel04414,g8983,Novel03966,g12484,g7442,g2785,g9803,g6788,g1037,g8761,g11979,Novel00119,g4549,g2923,g2363,g4469,g7873,g2513,Novel03831,g12244,g5154,g4223,g12006,g5514,g2…
GO:0009607	response to biotic stimulus	biological_process	0.3818	1	6	376	117	8991	Novel02225,g7496,g3350,Novel00968,g5749,g3083
GO:0046677	response to antibiotic	biological_process	0.38552	1	1	376	12	8991	Novel02219
GO:0009150	purine ribonucleotide metabolic process	biological_process	0.38711	1	4	376	79	8991	g8827,g1121,g1890,g1860
GO:0016620	oxidoreductase activity, acting on the aldehyde or oxo group of donors, NAD or NADP as acceptor	molecular_function	0.38728	1	2	376	32	8991	g5284,g12642
GO:0010605	negative regulation of macromolecule metabolic process	biological_process	0.38869	1	3	376	54	8991	g2579,g2219,g7446
GO:0016211	ammonia ligase activity	molecular_function	0.38967	1	1	376	12	8991	g926
GO:0016880	acid-ammonia (or amide) ligase activity	molecular_function	0.38967	1	1	376	12	8991	g926
GO:0009615	response to virus	biological_process	0.38982	1	1	376	12	8991	Novel00968
GO:0004521	endoribonuclease activity	molecular_function	0.38992	1	4	376	74	8991	g1669,g7993,g154,g3973
GO:0046527	glucosyltransferase activity	molecular_function	0.39	1	1	376	11	8991	g11684
GO:0019748	secondary metabolic process	biological_process	0.39049	1	2	376	31	8991	Novel01193,Novel03872
GO:0008536	Ran GTPase binding	molecular_function	0.39067	1	1	376	11	8991	g4549
GO:0019867	outer membrane	cellular_component	0.39164	1	4	376	78	8991	g5687,g7873,g1610,g5984
GO:0016462	pyrophosphatase activity	molecular_function	0.39256	1	19	376	406	8991	g12301,Novel00145,g8032,g3620,g12244,g2601,g10514,g3246,g6739,Novel00048,g4654,g9940,g979,g3055,g3334,g1239,g6280,g1168,g63
GO:0051172	negative regulation of nitrogen compound metabolic process	biological_process	0.39283	1	2	376	33	8991	g7446,g2579
GO:0044085	cellular component biogenesis	biological_process	0.39334	1	14	376	309	8991	g3016,g9940,g12122,Novel03831,g4654,g11316,g3246,Novel01142,g1239,g12642,g9064,g6210,g6947,g7388
GO:0030983	mismatched DNA binding	molecular_function	0.39489	1	1	376	11	8991	g9095
GO:0071806	protein transmembrane transport	biological_process	0.39562	1	1	376	12	8991	g4594
GO:0003899	DNA-directed 5-3 RNA polymerase activity	molecular_function	0.39638	1	3	376	53	8991	g10828,g10501,g461
GO:0019725	cellular homeostasis	biological_process	0.39799	1	3	376	58	8991	g9565,g5154,g8983
GO:0070840	dynein complex binding	molecular_function	0.39878	1	2	376	33	8991	g6947,g4215
GO:0051234	establishment of localization	biological_process	0.39905	1	55	376	1254	8991	g11123,g7442,g8983,g4594,g1610,g9803,g979,g8761,g2785,g12471,Novel02325,g5642,g4549,Novel00119,g4469,g5687,g2363,g1239,g5984,g5925,Novel00102,g6280,g10792,g7761,g12572,g4223,g4395,g7770,g12006,g12244,g5154,Novel00476,g1860,g3246,g5107,g1121,Novel04006,g5514,g10312,g6809,g5551,Novel03857,g2674,Novel00419,g6947,g4261,g6568,g12588,g1890,Novel04414,g2666,g10955,g3716,g8827,Novel03858
GO:0048878	chemical homeostasis	biological_process	0.39949	1	2	376	35	8991	g5154,g8983
GO:0022900	electron transport chain	biological_process	0.4007	1	2	376	33	8991	g4223,g3430
GO:0032269	negative regulation of cellular protein metabolic process	biological_process	0.40295	1	1	376	12	8991	g7446
GO:0051248	negative regulation of protein metabolic process	biological_process	0.40295	1	1	376	12	8991	g7446
GO:0005244	voltage-gated ion channel activity	molecular_function	0.40403	1	1	376	12	8991	g3716
GO:0022832	voltage-gated channel activity	molecular_function	0.40403	1	1	376	12	8991	g3716
GO:0051179	localization	biological_process	0.40409	1	57	376	1302	8991	g9803,g979,g8761,g2785,g12471,g4594,g1610,g8983,g11123,g7442,g5925,Novel00102,g10792,g6280,g7761,g4469,g5687,g2363,g5984,g1239,g5642,g4549,Novel00119,g5682,Novel02325,Novel04006,g5514,g9940,g1860,g3246,g1121,g5107,g12244,g5154,Novel00476,g12572,g4395,g4223,g7770,g12006,g10955,g3716,Novel03858,g8827,g4261,g6568,g12588,g1890,g2666,Novel04414,Novel00419,g6947,g10312,g5551,g6809,g2674,Novel03857
GO:0008150	biological_process	biological_process	0.40413	1	266	376	6261	8991	g1860,g9940,g4962,g2567,Novel02543,g3369,g9546,g7388,g1755,Novel04414,Novel04633,g11692,g3016,Novel03857,g6809,g1785,Novel03137,g9694,g2402,g6407,g6062,g7046,g6284,g7761,g6280,g2219,Novel01772,g8343,Novel01142,g1121,g5041,g5761,g5514,Novel03646,g10432,g5749,g8683,g3621,g5154,g4261,g1115,g1762,g7423,g3716,Novel03858,g12607,g2674,g4682,Novel03147,g10188,g10554,g1259,g11979,g2145,g9803,g1037,g7442,g…
GO:0061982	meiosis I cell cycle process	biological_process	0.4072	1	1	376	12	8991	g10183
GO:0009259	ribonucleotide metabolic process	biological_process	0.40739	1	4	376	81	8991	g8827,g1860,g1890,g1121
GO:0019693	ribose phosphate metabolic process	biological_process	0.40739	1	4	376	81	8991	g8827,g1860,g1890,g1121
GO:1990837	sequence-specific double-stranded DNA binding	molecular_function	0.40962	1	1	376	12	8991	g739
GO:0005801	cis-Golgi network	cellular_component	0.41068	1	1	376	12	8991	g12244
GO:0051920	peroxiredoxin activity	molecular_function	0.41135	1	1	376	13	8991	g105
GO:0005516	calmodulin binding	molecular_function	0.4114	1	1	376	12	8991	g6218
GO:0045087	innate immune response	biological_process	0.41183	1	1	376	12	8991	g3083
GO:0009892	negative regulation of metabolic process	biological_process	0.41302	1	3	376	56	8991	g2219,g2579,g7446
GO:0006839	mitochondrial transport	biological_process	0.41445	1	1	376	13	8991	g6568
GO:0006633	fatty acid biosynthetic process	biological_process	0.41465	1	1	376	11	8991	g4220
GO:0004177	aminopeptidase activity	molecular_function	0.41649	1	1	376	12	8991	g5015
GO:0006163	purine nucleotide metabolic process	biological_process	0.41718	1	4	376	82	8991	g1890,g1860,g1121,g8827
GO:0048523	negative regulation of cellular process	biological_process	0.41831	1	6	376	125	8991	g5154,g11832,g8983,g7446,g2579,g2219
GO:0019684	photosynthesis, light reaction	biological_process	0.41898	1	1	376	12	8991	g4223
GO:0046700	heterocycle catabolic process	biological_process	0.42028	1	3	376	55	8991	g11318,g4682,g5415
GO:0005267	potassium channel activity	molecular_function	0.42119	1	1	376	13	8991	g3716
GO:0000794	condensed nuclear chromosome	cellular_component	0.42421	1	2	376	34	8991	g7458,g1037
GO:0008194	UDP-glycosyltransferase activity	molecular_function	0.42463	1	2	376	33	8991	g670,g11684
GO:2001070	starch binding	molecular_function	0.42509	1	1	376	13	8991	g5272
GO:0007017	microtubule-based process	biological_process	0.42663	1	2	376	33	8991	g5642,g8687
GO:0072521	purine-containing compound metabolic process	biological_process	0.42724	1	4	376	83	8991	g8827,g1121,g1890,g1860
GO:0048308	organelle inheritance	biological_process	0.42769	1	1	376	13	8991	g6947
GO:0015097	mercury ion transmembrane transporter activity	molecular_function	0.4279	1	1	376	12	8991	g7761
GO:0015694	mercury ion transport	biological_process	0.4279	1	1	376	12	8991	g7761
GO:0046689	response to mercury ion	biological_process	0.4279	1	1	376	12	8991	g7761
GO:0050787	detoxification of mercury ion	biological_process	0.4279	1	1	376	12	8991	g7761
GO:0061687	detoxification of inorganic compound	biological_process	0.4279	1	1	376	12	8991	g7761
GO:0098754	detoxification	biological_process	0.4279	1	1	376	12	8991	g7761
GO:0015293	symporter activity	molecular_function	0.43018	1	1	376	13	8991	g5551
GO:0008535	respiratory chain complex IV assembly	biological_process	0.4305	1	1	376	13	8991	Novel01142
GO:0033617	mitochondrial cytochrome c oxidase assembly	biological_process	0.4305	1	1	376	13	8991	Novel01142
GO:0045184	establishment of protein localization	biological_process	0.43094	1	15	376	334	8991	g12471,Novel03858,g8827,g4261,g4594,g12588,g1610,g6568,g3246,g5154,g12244,g8983,g4549,g6947,g7770
GO:0044270	cellular nitrogen compound catabolic process	biological_process	0.43222	1	3	376	56	8991	g4682,g11318,g5415
GO:0003723	RNA binding	molecular_function	0.43316	1	15	376	328	8991	g3758,g5154,g8983,g11305,g10188,g8894,g4223,g10432,g2252,g5043,g11979,g1259,g3246,g116,g3083
GO:0000105	histidine biosynthetic process	biological_process	0.4349	1	1	376	13	8991	g10
GO:0006547	histidine metabolic process	biological_process	0.4349	1	1	376	13	8991	g10
GO:0052803	imidazole-containing compound metabolic process	biological_process	0.4349	1	1	376	13	8991	g10
GO:0015833	peptide transport	biological_process	0.43633	1	15	376	335	8991	g4594,g12588,g4261,g1610,g6568,g3246,g8761,g8827,g12471,g7770,g12244,g5154,g6947,g4549,g8983
GO:0042886	amide transport	biological_process	0.43633	1	15	376	335	8991	g7770,g4549,g8983,g6947,g5154,g12244,g3246,g4594,g12588,g4261,g6568,g1610,g12471,g8827,g8761
GO:0008047	enzyme activator activity	molecular_function	0.4371	1	3	376	56	8991	g11773,Novel04003,g10955
GO:0051049	regulation of transport	biological_process	0.43791	1	1	376	13	8991	Novel02325
GO:0003743	translation initiation factor activity	molecular_function	0.43798	1	2	376	35	8991	g5154,g3083
GO:0080134	regulation of response to stress	biological_process	0.43915	1	1	376	14	8991	g2579
GO:0043486	histone exchange	biological_process	0.43918	1	2	376	35	8991	g1857,g5154
GO:0005125	cytokine activity	molecular_function	0.44167	1	1	376	13	8991	Novel00968
GO:0005759	mitochondrial matrix	cellular_component	0.44198	1	1	376	14	8991	g12556
GO:0019083	viral transcription	biological_process	0.4422	1	1	376	13	8991	g5687
GO:0022613	ribonucleoprotein complex biogenesis	biological_process	0.44232	1	4	376	82	8991	g3016,g12122,g6210,g3246
GO:0090729	toxin activity	molecular_function	0.4424	1	1	376	13	8991	g2219
GO:0006040	amino sugar metabolic process	biological_process	0.4444	1	1	376	13	8991	g670
GO:0005856	cytoskeleton	cellular_component	0.44499	1	6	376	125	8991	g5642,g1037,g7458,g9849,Novel00797,g8687
GO:0015947	methane metabolic process	biological_process	0.44581	1	1	376	13	8991	g7549
GO:0015948	methanogenesis	biological_process	0.44581	1	1	376	13	8991	g7549
GO:0015975	energy derivation by oxidation of reduced inorganic compounds	biological_process	0.44581	1	1	376	13	8991	g7549
GO:0043446	cellular alkane metabolic process	biological_process	0.44581	1	1	376	13	8991	g7549
GO:0043447	alkane biosynthetic process	biological_process	0.44581	1	1	376	13	8991	g7549
GO:0017004	cytochrome complex assembly	biological_process	0.44788	1	2	376	36	8991	g12642,Novel01142
GO:0006298	mismatch repair	biological_process	0.44821	1	1	376	13	8991	g9095
GO:0042221	response to chemical	biological_process	0.44851	1	4	376	82	8991	g11832,g7761,Novel02219,g9694
GO:0019899	enzyme binding	molecular_function	0.44929	1	5	376	101	8991	g3592,g4654,g11773,g4549,g5041
GO:0006520	cellular amino acid metabolic process	biological_process	0.44948	1	8	376	172	8991	g5041,g10,g5284,g6477,Novel00601,Novel03137,g12038,g12642
GO:0015075	ion transmembrane transporter activity	molecular_function	0.45095	1	13	376	296	8991	g1121,g1860,g5514,g8827,g3716,Novel01127,g7761,Novel00102,g5551,g6809,g2674,g8983,g5154
GO:0005509	calcium ion binding	molecular_function	0.45125	1	3	376	60	8991	g11684,g10652,g8683
GO:0016126	sterol biosynthetic process	biological_process	0.45133	1	1	376	14	8991	g7540
GO:0051537	2 iron, 2 sulfur cluster binding	molecular_function	0.45166	1	1	376	14	8991	g701
GO:0098519	nucleotide phosphatase activity, acting on free nucleotides	molecular_function	0.45192	1	2	376	34	8991	Novel02325,g3246
GO:0009636	response to toxic substance	biological_process	0.45334	1	1	376	13	8991	g7761
GO:1901361	organic cyclic compound catabolic process	biological_process	0.45581	1	3	376	58	8991	g5415,g11318,g4682
GO:0044267	cellular protein metabolic process	biological_process	0.45584	1	38	376	881	8991	g7454,g3592,g11446,g1785,g681,g105,g9224,g2252,g8827,g11692,g4670,g8837,Novel00797,g5154,Novel04240,g7388,g3369,g10432,g8818,g9940,g11833,g3246,g5939,g11684,g6689,Novel03831,g12046,g12110,g11402,g7540,g8895,Novel00601,g1711,g12736,g3852,g7219,g234,g7446
GO:0031399	regulation of protein modification process	biological_process	0.45595	1	2	376	37	8991	g7446,g3592
GO:0004601	peroxidase activity	molecular_function	0.45665	1	3	376	59	8991	g4906,g792,g2320
GO:0008023	transcription elongation factor complex	cellular_component	0.45832	1	1	376	14	8991	g12736
GO:0019835	cytolysis	biological_process	0.45865	1	1	376	16	8991	g7452
GO:0008104	protein localization	biological_process	0.45914	1	15	376	340	8991	g7770,g8983,g4549,g6947,g5154,g12244,g3246,g4594,g12588,g4261,g6568,g1610,g12471,Novel03858,g8827
GO:0009617	response to bacterium	biological_process	0.4597	1	3	376	58	8991	g5749,Novel02225,g3350
GO:0042742	defense response to bacterium	biological_process	0.4597	1	3	376	58	8991	g3350,Novel02225,g5749
GO:0008641	ubiquitin-like modifier activating enzyme activity	molecular_function	0.45977	1	1	376	14	8991	g11979
GO:0019080	viral gene expression	biological_process	0.46701	1	1	376	14	8991	g5687
GO:1901363	heterocyclic compound binding	molecular_function	0.46771	1	117	376	2722	8991	g6284,g7745,g3430,g1239,g63,g6689,g11472,g6280,g9095,g10501,Novel02325,g5322,g5682,g3055,Novel01772,g10828,g9694,g2601,g979,g10891,g12471,g11627,g1711,g6407,g1890,g11026,g2252,g6290,g6285,g3318,g3758,g11305,g3246,Novel02543,g9940,g4253,g8894,Novel00145,g7993,g11668,g3286,g10703,g8344,Novel00862,g6210,g11458,g116,g1168,g4220,g6484,g4980,g10742,g10192,Novel00048,g11979,g6739,g2145,g10514,g1259,g114…
GO:0018580	nitronate monooxygenase activity	molecular_function	0.46788	1	1	376	15	8991	g10
GO:0050662	obsolete coenzyme binding	molecular_function	0.46795	1	5	376	105	8991	g5284,g10828,g7046,g5880,g4381
GO:0006289	nucleotide-excision repair	biological_process	0.46949	1	1	376	15	8991	Novel01673
GO:0000276	mitochondrial proton-transporting ATP synthase complex, coupling factor F(o)	cellular_component	0.47022	1	1	376	16	8991	g1121
GO:0050776	regulation of immune response	biological_process	0.4703	1	1	376	15	8991	Novel00968
GO:0043545	molybdopterin cofactor metabolic process	biological_process	0.47033	1	1	376	15	8991	g3246
GO:0009061	anaerobic respiration	biological_process	0.47046	1	1	376	14	8991	g7549
GO:0019439	aromatic compound catabolic process	biological_process	0.47074	1	3	376	59	8991	g5415,g11318,g4682
GO:0003880	protein C-terminal carboxyl O-methyltransferase activity	molecular_function	0.47143	1	1	376	15	8991	g7540
GO:0004671	protein C-terminal S-isoprenylcysteine carboxyl O-methyltransferase activity	molecular_function	0.47143	1	1	376	15	8991	g7540
GO:0006481	C-terminal protein methylation	biological_process	0.47143	1	1	376	15	8991	g7540
GO:0010340	carboxyl-O-methyltransferase activity	molecular_function	0.47143	1	1	376	15	8991	g7540
GO:0018410	C-terminal protein amino acid modification	biological_process	0.47143	1	1	376	15	8991	g7540
GO:0043687	post-translational protein modification	biological_process	0.47143	1	1	376	15	8991	g7540
GO:0051998	protein carboxyl O-methyltransferase activity	molecular_function	0.47143	1	1	376	15	8991	g7540
GO:0043229	intracellular organelle	cellular_component	0.4717	1	63	376	1503	8991	g11446,g9849,g1785,g10871,g4261,g6568,g8837,Novel00797,g8687,g8640,Novel01673,g2252,g11692,g3369,g11318,g8344,g12244,g278,g1382,g5154,g6210,Novel00862,g9064,g11833,g4654,g3246,g1121,Novel01142,g1857,g8818,g10432,g9940,g4253,g2169,g4980,g2219,g5642,g8343,g4469,g5687,g5984,g1239,g10391,Novel03145,g3562,g12556,g7458,g12736,g10271,g7219,g12110,g11402,g8895,g8983,Novel00601,g3350,g10827,g234,g1610,g11…
GO:0097159	organic cyclic compound binding	molecular_function	0.47196	1	117	376	2724	8991	g4220,g6484,g1168,g116,g11458,g10192,g10742,g4980,g11422,g10514,g1259,g2145,Novel00048,g11979,g6739,g4906,g10482,Novel00601,g8983,g3350,g5861,g12642,g1308,g3852,g10271,g7442,g9696,g11773,g3696,g11856,g1762,g1673,g10718,g8640,g4670,g3334,g1115,g5043,g10554,g3002,g10325,g7308,g11635,g2674,g681,g10871,g10188,g11446,g4682,g2566,g5761,g12281,g1153,g10432,g1958,g5015,g5107,g8617,g3083,g5028,g4654,g8126…
GO:0016893	endonuclease activity, active with either ribo- or deoxyribonucleic acids and producing 5-phosphomonoesters	molecular_function	0.47445	1	4	376	83	8991	g3973,g1669,g154,g7993
GO:0065004	protein-DNA complex assembly	biological_process	0.48186	1	2	376	40	8991	g4654,g9940
GO:0006265	DNA topological change	biological_process	0.48218	1	1	376	16	8991	g6739
GO:0005622	intracellular	cellular_component	0.48281	1	76	376	1818	8991	g12736,g8895,g11402,g1610,g234,g9694,g8261,g12471,g12122,g2169,g2219,g5642,g8343,g5687,g10391,g1239,g5984,g3562,g12556,g11318,g3369,g1382,g8344,g9064,g6210,Novel00862,g1860,g1857,g3246,g8818,g9940,g4253,g9849,g1785,g7454,g105,g11692,g2252,g7458,g10,g7219,g10271,g7496,g12110,g3350,g10827,Novel00601,g8983,g11979,g11316,g1037,g4980,g4469,Novel03145,g4223,g5154,g278,g12244,Novel02556,g4654,g11833,g30…
GO:0046915	transition metal ion transmembrane transporter activity	molecular_function	0.48368	1	2	376	38	8991	Novel00102,g7761
GO:0016877	ligase activity, forming carbon-sulfur bonds	molecular_function	0.48381	1	1	376	15	8991	g11979
GO:0019220	regulation of phosphate metabolic process	biological_process	0.4855	1	2	376	39	8991	g7446,g3592
GO:0051174	regulation of phosphorus metabolic process	biological_process	0.4855	1	2	376	39	8991	g3592,g7446
GO:0071554	cell wall organization or biogenesis	biological_process	0.4861	1	1	376	16	8991	g170
GO:0003909	DNA ligase activity	molecular_function	0.49136	1	1	376	15	8991	g12469
GO:0004540	ribonuclease activity	molecular_function	0.49222	1	4	376	84	8991	g154,g7993,g1669,g3973
GO:0006813	potassium ion transport	biological_process	0.4948	1	2	376	39	8991	g3716,g5107
GO:0031300	intrinsic component of organelle membrane	cellular_component	0.49533	1	3	376	65	8991	g8983,g8827,g5154
GO:0031301	integral component of organelle membrane	cellular_component	0.49533	1	3	376	65	8991	g8983,g8827,g5154
GO:0015079	potassium ion transmembrane transporter activity	molecular_function	0.4955	1	1	376	16	8991	g3716
GO:0043044	ATP-dependent chromatin remodeling	biological_process	0.49837	1	2	376	39	8991	g5154,g1857
GO:0022607	cellular component assembly	biological_process	0.49838	1	10	376	235	8991	Novel03831,g4654,g11316,Novel01142,g1239,g9940,g7388,g12642,g9064,g6947
GO:0000793	condensed chromosome	cellular_component	0.4987	1	2	376	39	8991	g1037,g7458
GO:0110165	cellular anatomical entity	cellular_component	0.49908	1	142	376	3403	8991	g3350,g12484,g7496,g12110,g7219,g10,g8761,g5939,Novel00119,g4980,g2363,g4469,g7873,Novel02556,g12244,g12006,g8617,g3083,g10881,g11241,g10871,g5551,g11446,g11856,g8827,g8640,g10955,Novel01673,Novel00797,g3334,g8837,g6568,g8895,g7540,g12046,g11402,g12736,g12471,g12122,g979,g1681,g8261,g10163,g234,g1610,g3055,g5642,g2169,g12556,Novel00102,Novel01193,g3562,g1239,g5984,g5687,g6233,g3430,g9064,Novel004…
GO:0016278	lysine N-methyltransferase activity	molecular_function	0.49963	1	1	376	16	8991	g2755
GO:0016279	protein-lysine N-methyltransferase activity	molecular_function	0.49963	1	1	376	16	8991	g2755
GO:0018024	histone-lysine N-methyltransferase activity	molecular_function	0.49963	1	1	376	16	8991	g2755
GO:0042054	histone methyltransferase activity	molecular_function	0.49963	1	1	376	16	8991	g2755
GO:0098805	whole membrane	cellular_component	0.49974	1	4	376	88	8991	g5687,g4469,g1610,g5984
GO:0008083	growth factor activity	molecular_function	0.50041	1	1	376	15	8991	Novel01888
GO:0031090	organelle membrane	cellular_component	0.50238	1	14	376	332	8991	g5154,g4549,g8983,g8343,g3562,g8827,g4469,g4261,g6568,g1610,g5687,g1121,Novel01142,g5984
GO:0005886	plasma membrane	cellular_component	0.50377	1	5	376	112	8991	g4976,g12484,Novel00102,Novel00119,g4549
GO:1903046	meiotic cell cycle process	biological_process	0.5038	1	1	376	16	8991	g10183
GO:0006810	transport	biological_process	0.50571	1	53	376	1249	8991	g5925,Novel00102,g7761,g10792,g6280,g5687,g4469,g1239,g5984,g2363,g4549,Novel00119,Novel02325,g8761,g979,g9803,g12471,g2785,g1610,g4594,g8983,g11123,g7442,g10955,g8827,g3716,g1890,g4261,g6568,g12588,g2666,Novel04414,Novel00419,g6947,g10312,Novel03857,g2674,g6809,g5551,Novel04006,g5514,g1860,g3246,g1121,g5107,g5154,g12244,Novel00476,g12572,g12006,g7770,g4395,g4223
GO:0015035	protein disulfide oxidoreductase activity	molecular_function	0.506	1	1	376	18	8991	g9565
GO:0015036	disulfide oxidoreductase activity	molecular_function	0.506	1	1	376	18	8991	g9565
GO:0009058	biosynthetic process	biological_process	0.50818	1	78	376	1858	8991	g234,g2282,g10828,g9694,g5415,g2402,g12736,g2579,g11402,g12046,g8895,g7540,Novel01193,g11684,g636,g7761,g10800,g10501,g2219,Novel04578,g1860,g3246,g1857,Novel03872,g8818,g4253,g7770,g3369,g1382,g9064,g6477,g1890,g11026,Novel04633,g2252,g11692,g1785,Novel00298,g1259,g10271,g7219,g10,g12642,g12110,g4381,g8983,Novel00601,g10827,g3350,Novel03831,Novel03145,g7549,g7644,g4220,g5939,g10192,g11833,g1121,…
GO:0051028	mRNA transport	biological_process	0.51056	1	1	376	18	8991	g6947
GO:0032259	methylation	biological_process	0.51265	1	3	376	64	8991	g10188,g7540,g9224
GO:0009057	macromolecule catabolic process	biological_process	0.51279	1	5	376	113	8991	g4682,g170,g11318,g105,g7454
GO:0048284	organelle fusion	biological_process	0.51343	1	1	376	17	8991	g4261
GO:0016703	oxidoreductase activity, acting on single donors with incorporation of molecular oxygen, incorporation of one atom of oxygen (internal monooxygenases or internal mixed function oxidases)	molecular_function	0.51483	1	1	376	17	8991	g10
GO:0006811	ion transport	biological_process	0.51619	1	15	376	356	8991	g1121,g5107,g1890,g1860,g7761,g5514,g8827,g3716,g6280,Novel00102,g2674,g5551,Novel02325,g6809,g8983
GO:0003008	system process	biological_process	0.51879	1	1	376	17	8991	g11241
GO:0005666	RNA polymerase III complex	cellular_component	0.51947	1	1	376	19	8991	g5154
GO:0033036	macromolecule localization	biological_process	0.51966	1	17	376	400	8991	g6568,g12588,g4261,g10955,g8827,Novel03858,g4549,g6947,g1610,g4594,g3246,g12471,g7770,g5154,g12244,Novel00476,g8983
GO:0008982	protein-N(PI)-phosphohistidine-sugar phosphotransferase activity	molecular_function	0.51985	1	1	376	18	8991	g3246
GO:0010038	response to metal ion	biological_process	0.5199	1	1	376	16	8991	g7761
GO:0016903	oxidoreductase activity, acting on the aldehyde or oxo group of donors	molecular_function	0.52022	1	2	376	41	8991	g5284,g12642
GO:0019538	protein metabolic process	biological_process	0.52198	1	50	376	1188	8991	g6689,g10513,g6833,g11684,g299,Novel03831,g5939,g8343,g2247,g234,g7446,g8983,Novel00601,g12046,g11402,g12110,g7540,g8895,g3852,g7219,g1711,g12736,g2252,g8827,g11692,g105,g9224,g8837,g4670,g2425,Novel00797,g7454,g1785,g681,g3592,g11446,g9940,g10432,g8818,g5015,g3246,g11066,g11833,Novel00476,g4721,g5154,Novel04240,g9546,g3369,g7388
GO:0015081	sodium ion transmembrane transporter activity	molecular_function	0.52314	1	1	376	18	8991	g5551
GO:0003916	DNA topoisomerase activity	molecular_function	0.52424	1	1	376	18	8991	g6739
GO:0015031	protein transport	biological_process	0.52449	1	14	376	330	8991	g12244,g5154,g6947,g8983,g4549,g7770,g8827,g12471,g4594,g4261,g6568,g12588,g1610,g3246
GO:0042597	periplasmic space	cellular_component	0.52593	1	1	376	17	8991	g3430
GO:0019752	carboxylic acid metabolic process	biological_process	0.52666	1	12	376	279	8991	g12038,g12642,Novel00601,Novel03137,g6477,g11023,g5284,g5880,g10,g5041,g4220,g7046
GO:0043436	oxoacid metabolic process	biological_process	0.52666	1	12	376	279	8991	g7046,g5041,g4220,g10,g5880,g5284,g6477,g11023,Novel03137,Novel00601,g12642,g12038
GO:0004519	endonuclease activity	molecular_function	0.52748	1	5	376	112	8991	g3973,g1669,g7993,g154,g4682
GO:0030976	thiamine pyrophosphate binding	molecular_function	0.52785	1	1	376	17	8991	g3002
GO:0034062	5-3 RNA polymerase activity	molecular_function	0.52864	1	4	376	87	8991	g1259,g10501,g10828,g461
GO:0097747	RNA polymerase activity	molecular_function	0.52864	1	4	376	87	8991	g461,g10828,g10501,g1259
GO:0043226	organelle	cellular_component	0.5325	1	66	376	1601	8991	g5642,g8343,g2169,g5682,g2219,g3562,g12556,g5687,g10391,g1239,g5984,g8895,g11402,g12736,g8261,g234,g1610,g9694,g9849,g1785,g11692,g2252,g1382,g8344,g9064,g6210,Novel00862,g11318,g3369,g8818,g4253,g9940,g1857,g3246,g4549,g4980,Novel03145,g4469,g12110,g3350,g10827,Novel00601,g8983,g7458,g7219,g10271,g1037,g11316,g11446,g10871,Novel01673,g8640,g8827,g4261,g6568,g8687,Novel00797,g8837,g5154,g278,g122…
GO:0006082	organic acid metabolic process	biological_process	0.53445	1	12	376	281	8991	g4220,g5041,g7046,g12038,g12642,Novel03137,Novel00601,g11023,g6477,g5284,g5880,g10
GO:0033554	cellular response to stress	biological_process	0.5351	1	10	376	233	8991	g9095,g2579,g2219,g5154,g3350,g3620,g8983,g11967,g1121,Novel01673
GO:0019073	viral DNA genome packaging	biological_process	0.53521	1	1	376	17	8991	g979
GO:0009063	cellular amino acid catabolic process	biological_process	0.53548	1	1	376	19	8991	Novel03137
GO:1901576	organic substance biosynthetic process	biological_process	0.53631	1	74	376	1777	8991	g1785,Novel00298,Novel04633,g11026,g1890,g11692,g2252,g7770,g3369,g9064,g6477,g1382,g1857,g3246,g1860,g4253,Novel03872,g8818,Novel04578,g10501,g2219,g10800,g636,g7761,g11684,g2579,g2402,g12736,g7540,g8895,g12046,g11402,g9694,g10828,g234,g5415,g10871,g11446,g12038,Novel00797,g8837,g1115,g1762,g7423,g8827,g461,g8640,Novel01673,g739,g5284,g5154,Novel04240,g1121,g11833,g5041,g670,g10432,g10192,g5939,…
GO:0019637	organophosphate metabolic process	biological_process	0.53661	1	9	376	214	8991	g5415,g8827,g7761,g1890,g1860,g3246,g1121,Novel04633,g10800
GO:0002682	regulation of immune system process	biological_process	0.53789	1	1	376	18	8991	Novel00968
GO:0034728	nucleosome organization	biological_process	0.53811	1	2	376	42	8991	g1857,g5154
GO:0006812	cation transport	biological_process	0.53846	1	11	376	265	8991	g6809,g2674,g5107,g1121,g1890,g1860,g8827,g3716,g6280,g7761,Novel00102
GO:0005575	cellular_component	cellular_component	0.53884	1	151	376	3641	8991	g12736,g8895,g7540,g12046,g11402,g10163,g234,g1610,g12471,g12122,g979,g8261,g1681,g2169,g3055,g5642,g1239,g5984,g5687,g6233,g3430,g12556,Novel01193,Novel00102,g3562,g11568,g11318,g4395,g12572,g9064,Novel00476,Novel00862,g6210,g1382,g8344,g1857,g3246,g4253,Novel00367,g8818,g9849,g6947,g3907,g7454,Novel00419,g11026,g2252,g105,g10,g7219,g3350,g7496,g12484,g12110,g8761,g4980,g5939,Novel00119,g2363,g4…
GO:0009719	response to endogenous stimulus	biological_process	0.53956	1	1	376	19	8991	g9694
GO:0009725	response to hormone	biological_process	0.53956	1	1	376	19	8991	g9694
GO:0048584	positive regulation of response to stimulus	biological_process	0.53962	1	1	376	18	8991	Novel00968
GO:0006399	tRNA metabolic process	biological_process	0.54033	1	8	376	187	8991	g3220,Novel00601,g6210,g10188,g4945,g3716,g12122,g11100
GO:0071705	nitrogen compound transport	biological_process	0.54062	1	16	376	382	8991	g8983,g5154,g12244,g7770,g12471,g8761,g3246,g4594,g1610,g6947,g4549,g5551,g8827,g12588,g4261,g6568
GO:0005102	signaling receptor binding	molecular_function	0.54104	1	7	376	165	8991	g5322,Novel01888,g11773,Novel00968,g6689,g6947,g278
GO:0098588	bounding membrane of organelle	cellular_component	0.54224	1	7	376	166	8991	g4549,g8343,g1610,g4469,g4261,g5687,g5984
GO:0071702	organic substance transport	biological_process	0.54269	1	19	376	454	8991	g8827,g10955,g4261,g6568,g12588,g4549,g6947,g5551,g12471,g8761,g3246,g4594,g1610,Novel00476,g8983,g12244,g5154,g12006,g7770
GO:0050660	flavin adenine dinucleotide binding	molecular_function	0.5437	1	8	376	183	8991	g10325,g10482,g11668,g11472,g1673,g5761,g5028,g2145
GO:0000746	conjugation	biological_process	0.5442	1	1	376	19	8991	g261
GO:0002376	immune system process	biological_process	0.54457	1	3	376	68	8991	g3083,g5749,Novel00968
GO:0051321	meiotic cell cycle	biological_process	0.54687	1	1	376	18	8991	g10183
GO:0000166	nucleotide binding	molecular_function	0.54725	1	54	376	1259	8991	Novel02325,g5682,g4980,g9095,g3055,g1239,g11458,g6280,g6689,g4220,g11472,g1168,g63,g3852,g11627,g1711,g3696,g10482,Novel00601,g12642,g10514,g2601,g2145,Novel00048,g12471,g979,g2674,g11635,g681,g6290,g10325,g3758,g4670,g3334,g1890,g1673,g12301,g739,g3286,g11668,g5284,Novel00145,g3620,g6210,g12244,g10703,g3246,g5107,g5015,g5028,g4654,g9940,g5761,g12281
GO:1901265	nucleoside phosphate binding	molecular_function	0.54725	1	54	376	1259	8991	g63,g1168,g6280,g4220,g6689,g11472,g11458,g1239,g3055,g4980,g9095,g5682,Novel02325,g979,g12471,g2145,Novel00048,g10514,g2601,g12642,Novel00601,g10482,g1711,g11627,g3696,g3852,g1673,g1890,g4670,g3334,g3758,g10325,g6290,g2674,g11635,g681,g12281,g9940,g5761,g4654,g3246,g5015,g5107,g5028,g12244,g10703,g6210,g3620,g5284,Novel00145,g12301,g739,g3286,g11668
GO:0005694	chromosome	cellular_component	0.54827	1	8	376	196	8991	g8640,g1037,g9940,g4253,g8344,g12244,g7458,g10271
GO:0001510	RNA methylation	biological_process	0.54927	1	1	376	19	8991	g10188
GO:0071973	bacterial-type flagellum-dependent cell motility	biological_process	0.54941	1	1	376	19	8991	g9940
GO:0051640	organelle localization	biological_process	0.54974	1	1	376	19	8991	g5642
GO:0006094	gluconeogenesis	biological_process	0.55014	1	1	376	19	8991	g7423
GO:0019319	hexose biosynthetic process	biological_process	0.55014	1	1	376	19	8991	g7423
GO:0046364	monosaccharide biosynthetic process	biological_process	0.55014	1	1	376	19	8991	g7423
GO:0016776	phosphotransferase activity, phosphate group as acceptor	molecular_function	0.55112	1	1	376	18	8991	g1860
GO:0006952	defense response	biological_process	0.55312	1	6	376	140	8991	Novel02225,g7496,g3350,Novel00968,g3083,g5749
GO:0034622	cellular protein-containing complex assembly	biological_process	0.55402	1	7	376	169	8991	g12642,g6947,g9940,g7388,Novel03831,g4654,Novel01142
GO:0016125	sterol metabolic process	biological_process	0.55674	1	1	376	19	8991	g7540
GO:0004129	cytochrome-c oxidase activity	molecular_function	0.55791	1	1	376	20	8991	Novel01127
GO:0016675	oxidoreductase activity, acting on a heme group of donors	molecular_function	0.55791	1	1	376	20	8991	Novel01127
GO:0016676	oxidoreductase activity, acting on a heme group of donors, oxygen as acceptor	molecular_function	0.55791	1	1	376	20	8991	Novel01127
GO:0017076	purine nucleotide binding	molecular_function	0.55802	1	41	376	960	8991	g12281,g9940,g4654,g5015,g3246,g12244,g10703,g6210,g3620,Novel00145,g12301,g739,g1890,g4670,g3334,g3758,g6290,g2674,g11635,g681,g979,Novel00048,g10514,g2601,Novel00601,g1711,g11627,g3696,g3852,g63,g1168,g6280,g6689,g4220,g11458,g1239,g3055,g4980,g9095,Novel02325,g5682
GO:0051189	prosthetic group metabolic process	biological_process	0.55856	1	1	376	19	8991	g3246
GO:0030554	adenyl nucleotide binding	molecular_function	0.56012	1	37	376	863	8991	Novel00145,g12301,g739,g12244,g10703,g6210,g3620,g4654,g5015,g3246,g12281,g9940,g6290,g11635,g2674,g681,g3758,g1890,g4670,g3334,g1711,g11627,g3696,g3852,Novel00601,g10514,g979,g4980,g9095,Novel02325,g5682,g3055,g11458,g1239,g6280,g6689,g4220
GO:0030234	enzyme regulator activity	molecular_function	0.56066	1	7	376	170	8991	g11773,g7446,g2425,g5682,Novel04003,g5154,g10955
GO:0043086	negative regulation of catalytic activity	biological_process	0.56194	1	1	376	20	8991	g7446
GO:0044092	negative regulation of molecular function	biological_process	0.56194	1	1	376	20	8991	g7446
GO:0016886	ligase activity, forming phosphoric ester bonds	molecular_function	0.56393	1	1	376	19	8991	g12469
GO:0009403	toxin biosynthetic process	biological_process	0.56544	1	1	376	19	8991	Novel01193
GO:0008375	acetylglucosaminyltransferase activity	molecular_function	0.56572	1	1	376	19	8991	g670
GO:0044877	protein-containing complex binding	molecular_function	0.56619	1	5	376	121	8991	g4654,Novel00145,g1168,g4215,g6947
GO:0016485	protein processing	biological_process	0.56657	1	3	376	74	8991	g5154,g8343,g8983
GO:0061025	membrane fusion	biological_process	0.56757	1	1	376	19	8991	g4261
GO:0044249	cellular biosynthetic process	biological_process	0.56841	1	70	376	1697	8991	g10432,g5041,g11833,g1121,Novel04240,g5154,g5284,g739,Novel01673,g8640,g8827,g461,g1762,g1115,g8837,Novel00797,g12038,g11446,g10871,g1259,g12110,g12642,g8983,Novel00601,g3350,g10827,g10271,g10,g7219,Novel03145,g7549,g4220,Novel03831,g5939,g10192,g8818,Novel03872,g4253,g1860,g3246,g1857,g1382,g6477,g9064,g3369,g7770,g2252,g11692,g1890,g11026,Novel04633,g1785,g5415,g234,g10828,g9694,g12046,g11402,g…
GO:0097588	archaeal or bacterial-type flagellum-dependent cell motility	biological_process	0.56843	1	1	376	20	8991	g9940
GO:1901136	carbohydrate derivative catabolic process	biological_process	0.5685	1	1	376	19	8991	g170
GO:0010035	response to inorganic substance	biological_process	0.56936	1	1	376	19	8991	g7761
GO:0034404	nucleobase-containing small molecule biosynthetic process	biological_process	0.57043	1	1	376	20	8991	g5415
GO:0005768	endosome	cellular_component	0.57128	1	1	376	20	8991	g4469
GO:0097367	carbohydrate derivative binding	molecular_function	0.57499	1	43	376	1014	8991	Novel02325,g4980,g9095,g3055,g1239,g11458,g6280,g4220,g6689,g63,g1168,g3852,g11627,g1711,g3696,Novel00601,g7496,g10514,g2601,Novel00048,g3617,g979,g2674,g681,g11635,g6290,g3758,g4670,g3334,g1890,g12301,g739,Novel00145,g6210,g3620,g12244,g278,g10703,g3246,g5015,g4654,g9940,g12281
GO:0005737	cytoplasm	cellular_component	0.57613	1	27	376	661	8991	g12556,g3562,g5984,g1239,g4469,g4261,g6568,g5687,g8343,g2219,g12122,g12471,g1121,Novel01142,g3083,g1610,g11316,g6210,g8983,Novel02556,g9064,g12244,g5154,g278,g7496,g11318,g10
GO:0046983	protein dimerization activity	molecular_function	0.57642	1	4	376	96	8991	g461,g6947,g4215,g5682
GO:0042157	lipoprotein metabolic process	biological_process	0.57703	1	2	376	45	8991	Novel00476,g8827
GO:0015002	heme-copper terminal oxidase activity	molecular_function	0.57742	1	1	376	21	8991	Novel01127
GO:0045934	negative regulation of nucleobase-containing compound metabolic process	biological_process	0.57764	1	1	376	21	8991	g2579
GO:0016740	transferase activity	molecular_function	0.57821	1	50	376	1188	8991	g681,g7463,g10188,g7881,g3220,Novel00797,g3334,g4670,g461,g3716,g8827,g9224,g4995,g8683,g7388,g11554,Novel04240,g3973,g12244,g5107,g3246,g1860,g4654,g9940,g5041,g670,g1958,g2923,g10501,g2169,g6595,g5939,Novel03831,g3863,g6689,g11308,g11684,g1592,g3852,g2755,g1711,g7540,g12046,g1259,g10828,g11100,g1610,g11316,g11832,g12122
GO:0000139	Golgi membrane	cellular_component	0.58084	1	1	376	20	8991	g4261
GO:0005996	monosaccharide metabolic process	biological_process	0.58363	1	2	376	46	8991	g7423,g3621
GO:0030880	RNA polymerase complex	cellular_component	0.58387	1	4	376	98	8991	g12736,g8827,g5154,g8640
GO:0000041	transition metal ion transport	biological_process	0.58579	1	2	376	46	8991	g7761,Novel00102
GO:0043168	anion binding	molecular_function	0.58713	1	54	376	1275	8991	g12281,g5761,g9940,g4654,g3246,g5015,g5028,g12244,g10703,g278,g6210,g3620,Novel00145,g4223,g12301,g739,g11668,g1673,g1890,g4670,g3334,g3758,g10254,g3002,g10325,g6290,g7308,g2674,g11635,g681,g979,g2145,Novel00048,g10514,g2601,g10675,g10482,Novel00601,g11627,g1711,g3696,g3852,g63,g1168,g6280,g11472,g4220,g6689,g11458,g1239,g3055,g4980,g9095,Novel02325
GO:0016846	carbon-sulfur lyase activity	molecular_function	0.58845	1	1	376	21	8991	g1768
GO:0005929	cilium	cellular_component	0.58923	1	2	376	46	8991	g5682,g4549
GO:0048519	negative regulation of biological process	biological_process	0.58976	1	6	376	148	8991	g5154,g11832,g8983,g7446,g2579,g2219
GO:0033178	proton-transporting two-sector ATPase complex, catalytic domain	cellular_component	0.59195	1	1	376	21	8991	g1860
GO:0007165	signal transduction	biological_process	0.59205	1	17	376	412	8991	g3852,g7388,Novel00145,g1755,Novel00026,g8983,g5154,Novel03966,g9694,g8617,g4654,g11832,g1681,g261,g8343,Novel00968,g1168
GO:0046434	organophosphate catabolic process	biological_process	0.59362	1	1	376	20	8991	g5415
GO:0000775	chromosome, centromeric region	cellular_component	0.59376	1	3	376	74	8991	g1037,g9940,g7458
GO:0032555	purine ribonucleotide binding	molecular_function	0.59416	1	40	376	949	8991	g9940,g12281,g5015,g3246,g4654,g6210,g3620,g10703,g12244,g739,g12301,Novel00145,g3334,g4670,g1890,g3758,g2674,g681,g11635,g6290,g979,g2601,g10514,Novel00048,Novel00601,g3852,g3696,g1711,g11627,g6689,g4220,g6280,g63,g1168,g1239,g11458,g3055,Novel02325,g9095,g4980
GO:0008135	translation factor activity, RNA binding	molecular_function	0.59429	1	2	376	47	8991	g5154,g3083
GO:0090079	translation regulator activity, nucleic acid binding	molecular_function	0.59429	1	2	376	47	8991	g3083,g5154
GO:0006869	lipid transport	biological_process	0.59606	1	2	376	46	8991	g10955,Novel00476
GO:0120025	plasma membrane bounded cell projection	cellular_component	0.59706	1	2	376	47	8991	g5682,g4549
GO:0003674	molecular_function	molecular_function	0.59781	1	315	376	7525	8991	g3120,Novel00119,g5939,Novel00136,g9813,g4906,g10482,g7496,g12110,g10,g9696,Novel01127,g6523,g8761,g10835,g6739,g3002,g7713,g12038,g10871,g11446,g5167,g10718,g10955,g8640,Novel00797,g3334,g1780,Novel02556,Novel04240,g12244,g3973,g5880,g5284,Novel01108,g670,g1958,g1153,g548,g11241,g5107,Novel04578,g2247,g5322,g6595,Novel00102,g6218,g1239,g3863,g6233,g3324,g3430,g11402,g2976,g12471,g12122,g979,g168…
GO:1901617	organic hydroxy compound biosynthetic process	biological_process	0.59876	1	1	376	22	8991	g7540
GO:0004499	N,N-dimethylaniline monooxygenase activity	molecular_function	0.59903	1	1	376	20	8991	g1673
GO:0031224	intrinsic component of membrane	cellular_component	0.59905	1	37	376	905	8991	g2513,g6233,g1239,Novel00102,g2923,g8343,Novel00119,g979,g1681,g8761,g1037,g9803,g7540,Novel03966,g8983,g1115,g3334,Novel04414,g3016,g3716,g8827,g4976,g2674,g5551,Novel00419,g6947,g5751,g11241,g2186,Novel00367,g12572,g11568,g12006,g4223,g4395,g5154,g1755
GO:0098800	inner mitochondrial membrane protein complex	cellular_component	0.59919	1	2	376	49	8991	g1121,g3562
GO:0006396	RNA processing	biological_process	0.60029	1	13	376	325	8991	g11979,g11100,g3716,Novel00367,g12122,g4945,g8261,g1669,g10188,g6210,g8983,g3220,g1382
GO:0004674	protein serine/threonine kinase activity	molecular_function	0.60142	1	2	376	45	8991	g9940,g12244
GO:0000772	mating pheromone activity	molecular_function	0.60197	1	1	376	22	8991	g6689
GO:0016055	Wnt signaling pathway	biological_process	0.60255	1	1	376	21	8991	Novel00026
GO:0198738	cell-cell signaling by wnt	biological_process	0.60255	1	1	376	21	8991	Novel00026
GO:1905114	cell surface receptor signaling pathway involved in cell-cell signaling	biological_process	0.60255	1	1	376	21	8991	Novel00026
GO:0006403	RNA localization	biological_process	0.60316	1	1	376	23	8991	g6947
GO:0050657	nucleic acid transport	biological_process	0.60316	1	1	376	23	8991	g6947
GO:0050658	RNA transport	biological_process	0.60316	1	1	376	23	8991	g6947
GO:0051236	establishment of RNA localization	biological_process	0.60316	1	1	376	23	8991	g6947
GO:0010558	negative regulation of macromolecule biosynthetic process	biological_process	0.60409	1	1	376	22	8991	g2219
GO:0031327	negative regulation of cellular biosynthetic process	biological_process	0.60409	1	1	376	22	8991	g2219
GO:2000113	negative regulation of cellular macromolecule biosynthetic process	biological_process	0.60409	1	1	376	22	8991	g2219
GO:0045182	translation regulator activity	molecular_function	0.60481	1	2	376	48	8991	g3083,g5154
GO:0032559	adenyl ribonucleotide binding	molecular_function	0.60991	1	36	376	856	8991	g979,g10514,Novel00601,g11627,g1711,g3696,g3852,g6280,g6689,g4220,g11458,g1239,g3055,g4980,g9095,Novel02325,g12281,g9940,g4654,g5015,g3246,g12244,g10703,g6210,g3620,Novel00145,g12301,g739,g1890,g4670,g3334,g3758,g6290,g11635,g2674,g681
GO:0051382	kinetochore assembly	biological_process	0.61213	1	1	376	24	8991	g4654
GO:0051383	kinetochore organization	biological_process	0.61213	1	1	376	24	8991	g4654
GO:0000287	magnesium ion binding	molecular_function	0.61416	1	2	376	47	8991	g3002,g1958
GO:0016247	channel regulator activity	molecular_function	0.61614	1	2	376	47	8991	Novel02325,g2219
GO:0099106	ion channel regulator activity	molecular_function	0.61614	1	2	376	47	8991	g2219,Novel02325
GO:0006511	ubiquitin-dependent protein catabolic process	biological_process	0.61746	1	2	376	49	8991	g105,g7454
GO:0019941	modification-dependent protein catabolic process	biological_process	0.61746	1	2	376	49	8991	g7454,g105
GO:0043632	modification-dependent macromolecule catabolic process	biological_process	0.61746	1	2	376	49	8991	g105,g7454
GO:0036094	small molecule binding	molecular_function	0.61913	1	56	376	1335	8991	g12471,g979,g10514,g2601,g2145,Novel00048,g10482,Novel00601,g12642,g3852,g11627,g1711,g3696,g6280,g6689,g4220,g11472,g1168,g63,g1239,g11458,g3055,Novel02325,g5682,g4980,g9095,g5761,g9940,g12281,g3246,g5107,g5015,g5028,g4654,g6210,g3620,g12244,g10703,g3286,g12301,g739,g11668,g5284,Novel00145,g1673,g4670,g3334,g1890,g3002,g10325,g3758,g7308,g2674,g681,g11635,g6290
GO:0005186	pheromone activity	molecular_function	0.61969	1	1	376	23	8991	g6689
GO:0019072	viral genome packaging	biological_process	0.61977	1	1	376	22	8991	g979
GO:0006325	chromatin organization	biological_process	0.62106	1	4	376	99	8991	g5154,g1857,g12736,g4980
GO:0098687	chromosomal region	cellular_component	0.62115	1	3	376	77	8991	g9940,g1037,g7458
GO:0060590	ATPase regulator activity	molecular_function	0.62129	1	1	376	24	8991	g5682
GO:0016054	organic acid catabolic process	biological_process	0.6215	1	1	376	24	8991	Novel03137
GO:0046395	carboxylic acid catabolic process	biological_process	0.6215	1	1	376	24	8991	Novel03137
GO:0009890	negative regulation of biosynthetic process	biological_process	0.62194	1	1	376	23	8991	g2219
GO:0016746	transferase activity, transferring acyl groups	molecular_function	0.62222	1	6	376	149	8991	g11554,g1958,g4995,g5041,g8827,g1610
GO:0006006	glucose metabolic process	biological_process	0.62227	1	1	376	23	8991	g7423
GO:0001539	cilium or flagellum-dependent cell motility	biological_process	0.62327	1	1	376	23	8991	g9940
GO:0033365	protein localization to organelle	biological_process	0.62413	1	4	376	102	8991	g3246,g6568,Novel03858,g6947
GO:0004523	RNA-DNA hybrid ribonuclease activity	molecular_function	0.62497	1	2	376	48	8991	g3973,g7993
GO:0023052	signaling	biological_process	0.62535	1	17	376	420	8991	g261,g8343,Novel00968,g1168,g3852,Novel00145,g7388,g8983,Novel00026,g1755,Novel03966,g5154,g8617,g9694,g4654,g11832,g1681
GO:0016787	hydrolase activity	molecular_function	0.62579	1	70	376	1691	8991	g12301,Novel01108,g3621,g4721,g3620,g12244,g3973,g5154,g5015,g11066,g7362,g4654,Novel03646,g7972,g2674,g4682,g3334,g1780,g5167,g170,g3696,g8983,g8032,g10514,g6739,Novel00048,g6788,g9799,g8371,g4980,g3120,g6311,Novel00973,g1168,g6833,g9546,g1669,g4465,g11318,g7993,Novel00145,g154,g3246,g7596,g9940,g9849,g6290,g7454,Novel02954,g2425,g105,g2976,g2601,g2282,g11021,g5415,g979,Novel02325,g2247,g8343,g3…
GO:0051276	chromosome organization	biological_process	0.62794	1	8	376	202	8991	g1857,g6739,g4654,g9940,g12736,g4980,g5154,g12244
GO:0010876	lipid localization	biological_process	0.63154	1	2	376	49	8991	g10955,Novel00476
GO:0006302	double-strand break repair	biological_process	0.63198	1	1	376	24	8991	g2579
GO:0035639	purine ribonucleoside triphosphate binding	molecular_function	0.63259	1	39	376	939	8991	g6280,g6689,g4220,g1168,g63,g1239,g11458,g3055,g4980,g9095,g979,g10514,g2601,Novel00048,Novel00601,g3852,g1711,g11627,g3696,g4670,g3334,g1890,g3758,g11635,g2674,g681,g6290,g9940,g12281,g5015,g3246,g4654,g6210,g3620,g12244,g10703,g12301,g739,Novel00145
GO:0009116	nucleoside metabolic process	biological_process	0.63479	1	1	376	24	8991	g7644
GO:1901657	glycosyl compound metabolic process	biological_process	0.63479	1	1	376	24	8991	g7644
GO:0016866	intramolecular transferase activity	molecular_function	0.63927	1	1	376	23	8991	g7540
GO:0009073	aromatic amino acid family biosynthetic process	biological_process	0.64145	1	1	376	23	8991	g10
GO:0051641	cellular localization	biological_process	0.64152	1	12	376	306	8991	g6947,g4549,g5642,g12244,Novel03858,g12471,g3246,g4469,g12588,g4261,g6568,g1610
GO:0015144	carbohydrate transmembrane transporter activity	molecular_function	0.64178	1	1	376	25	8991	g3246
GO:0044248	cellular catabolic process	biological_process	0.64378	1	7	376	183	8991	g4682,g11318,g170,g5415,g105,g7454,Novel03137
GO:0042995	cell projection	cellular_component	0.64385	1	3	376	78	8991	g5682,g9940,g4549
GO:0022402	cell cycle process	biological_process	0.64388	1	4	376	107	8991	g1037,g5642,g10183,g7458
GO:0051649	establishment of localization in cell	biological_process	0.64437	1	11	376	281	8991	g12471,g4469,g4261,g12588,g1610,g6568,g3246,g5642,g12244,g4549,g6947
GO:0051716	cellular response to stimulus	biological_process	0.64659	1	25	376	620	8991	g8343,g2219,g261,g9095,Novel01673,g1168,g11967,Novel00968,g3620,g8983,g1755,g3350,Novel00026,Novel03966,g5154,g3852,g2579,g7388,Novel00145,g11832,g1681,g1121,g9694,g8617,g4654
GO:0051259	protein complex oligomerization	biological_process	0.64821	1	1	376	25	8991	g11316
GO:0007154	cell communication	biological_process	0.64908	1	17	376	426	8991	g1168,Novel00968,g8343,g261,g1681,g11832,g4654,g9694,g8617,Novel03966,g5154,g8983,g1755,Novel00026,Novel00145,g7388,g3852
GO:0034470	ncRNA processing	biological_process	0.65031	1	7	376	182	8991	g11100,g10188,g3716,g12122,g6210,g3220,g4945
GO:0006974	cellular response to DNA damage stimulus	biological_process	0.65205	1	8	376	204	8991	g2579,g2219,g9095,g3350,g3620,g11967,g1121,Novel01673
GO:0016887	ATPase activity	molecular_function	0.65287	1	10	376	249	8991	g6280,g979,g3246,g10514,g1239,g4654,g6739,g3620,g12244,Novel00145
GO:0016021	integral component of membrane	cellular_component	0.65342	1	36	376	900	8991	g12572,g12006,g11568,g4395,g4223,g5154,g1755,g5751,g11241,g2186,Novel00367,g4976,g2674,g5551,Novel00419,g6947,g1115,Novel04414,g3334,g3716,g8827,g7540,Novel03966,g8983,g1681,g979,g8761,g9803,g1037,g2923,g8343,Novel00119,g2513,g6233,g1239,Novel00102
GO:0009404	toxin metabolic process	biological_process	0.65377	1	1	376	24	8991	Novel01193
GO:0005524	ATP binding	molecular_function	0.65522	1	35	376	848	8991	g6280,g4220,g6689,g1239,g11458,g3055,g4980,g9095,g979,g10514,Novel00601,g3852,g11627,g1711,g3696,g4670,g3334,g1890,g3758,g2674,g11635,g681,g6290,g9940,g12281,g3246,g5015,g4654,g3620,g6210,g12244,g10703,g12301,g739,Novel00145
GO:0005681	spliceosomal complex	cellular_component	0.65763	1	1	376	27	8991	g1382
GO:0032879	regulation of localization	biological_process	0.66004	1	1	376	25	8991	Novel02325
GO:0015849	organic acid transport	biological_process	0.66355	1	1	376	26	8991	g5551
GO:0046942	carboxylic acid transport	biological_process	0.66355	1	1	376	26	8991	g5551
GO:0098813	nuclear chromosome segregation	biological_process	0.66713	1	2	376	54	8991	g1037,g7458
GO:0006383	transcription by RNA polymerase III	biological_process	0.66892	1	1	376	29	8991	g5154
GO:0009288	bacterial-type flagellum	cellular_component	0.66914	1	1	376	26	8991	g9940
GO:0022411	cellular component disassembly	biological_process	0.66992	1	1	376	26	8991	g11318
GO:0004190	aspartic-type endopeptidase activity	molecular_function	0.67002	1	3	376	85	8991	g8343,g8983,g5154
GO:0070001	aspartic-type peptidase activity	molecular_function	0.67002	1	3	376	85	8991	g5154,g8983,g8343
GO:0030247	polysaccharide binding	molecular_function	0.67058	1	2	376	54	8991	g9546,g5272
GO:0007049	cell cycle	biological_process	0.67347	1	5	376	137	8991	g3592,g7458,g10183,g5642,g1037
GO:0004866	endopeptidase inhibitor activity	molecular_function	0.67379	1	1	376	27	8991	g2425
GO:0061135	endopeptidase regulator activity	molecular_function	0.67379	1	1	376	27	8991	g2425
GO:0006613	cotranslational protein targeting to membrane	biological_process	0.67567	1	1	376	26	8991	g3246
GO:0006614	SRP-dependent cotranslational protein targeting to membrane	biological_process	0.67567	1	1	376	26	8991	g3246
GO:0032268	regulation of cellular protein metabolic process	biological_process	0.67641	1	2	376	55	8991	g7446,g3592
GO:0006497	protein lipidation	biological_process	0.67642	1	1	376	26	8991	g8827
GO:0006505	GPI anchor metabolic process	biological_process	0.67642	1	1	376	26	8991	g8827
GO:0006506	GPI anchor biosynthetic process	biological_process	0.67642	1	1	376	26	8991	g8827
GO:0006661	phosphatidylinositol biosynthetic process	biological_process	0.67642	1	1	376	26	8991	g8827
GO:0003887	DNA-directed DNA polymerase activity	molecular_function	0.67717	1	1	376	26	8991	g3973
GO:0042592	homeostatic process	biological_process	0.67832	1	3	376	86	8991	g9565,g8983,g5154
GO:0032553	ribonucleotide binding	molecular_function	0.68005	1	40	376	981	8991	g1890,g4670,g3334,g6290,g681,g2674,g11635,g3758,g4654,g3246,g5015,g12281,g9940,Novel00145,g739,g12301,g12244,g10703,g6210,g3620,g11458,g1239,g1168,g63,g6280,g4220,g6689,g4980,g9095,Novel02325,g3055,Novel00048,g10514,g2601,g979,g11627,g1711,g3696,g3852,Novel00601
GO:0045454	cell redox homeostasis	biological_process	0.68009	1	1	376	28	8991	g9565
GO:0051604	protein maturation	biological_process	0.68089	1	3	376	87	8991	g8343,g8983,g5154
GO:0016667	oxidoreductase activity, acting on a sulfur group of donors	molecular_function	0.68179	1	1	376	29	8991	g9565
GO:0072330	monocarboxylic acid biosynthetic process	biological_process	0.68307	1	1	376	25	8991	g4220
GO:0000910	cytokinesis	biological_process	0.68321	1	1	376	29	8991	g5642
GO:0006413	translational initiation	biological_process	0.68542	1	1	376	27	8991	g5154
GO:0044419	interspecies interaction between organisms	biological_process	0.68593	1	19	376	487	8991	g2219,g3592,g5939,Novel02225,g5642,g299,g8687,Novel00968,g5687,g12607,g11856,g6833,g5749,g3350,g7496,g3083,g4962,g7452,g979
GO:0051246	regulation of protein metabolic process	biological_process	0.68661	1	2	376	56	8991	g7446,g3592
GO:0006313	transposition, DNA-mediated	biological_process	0.68944	1	1	376	27	8991	g10142
GO:0032196	transposition	biological_process	0.68944	1	1	376	27	8991	g10142
GO:0032787	monocarboxylic acid metabolic process	biological_process	0.68979	1	3	376	83	8991	g7046,g5880,g4220
GO:0042158	lipoprotein biosynthetic process	biological_process	0.69082	1	1	376	27	8991	g8827
GO:0008233	peptidase activity	molecular_function	0.69594	1	17	376	444	8991	g8343,g7454,g2247,g10513,g6833,g105,g2425,g299,g8983,g4721,g5154,g9546,g4465,g10514,g5015,g11066,g7362
GO:0098796	membrane protein complex	cellular_component	0.69599	1	11	376	298	8991	g2674,g6809,g4223,g5154,g1121,g1860,g11979,g4469,g12471,g8827,g3562
GO:0034613	cellular protein localization	biological_process	0.6996	1	10	376	269	8991	g12471,Novel03858,g3246,g4261,g6568,g12588,g1610,g6947,g4549,g12244
GO:0070727	cellular macromolecule localization	biological_process	0.6996	1	10	376	269	8991	g12244,g4549,g6947,Novel03858,g12471,g4261,g12588,g1610,g6568,g3246
GO:0009405	pathogenesis	biological_process	0.70178	1	5	376	138	8991	g3592,g2219,g8687,g5939,g11856
GO:0006950	response to stress	biological_process	0.70281	1	17	376	441	8991	g3083,g1121,g5749,g792,g2579,g3350,g3620,g8983,g7496,g5154,g11967,Novel00968,Novel01673,g2219,g9095,g6947,Novel02225
GO:0009523	photosystem II	cellular_component	0.70349	1	1	376	28	8991	g12471
GO:0004857	enzyme inhibitor activity	molecular_function	0.70372	1	2	376	60	8991	g7446,g2425
GO:1990234	transferase complex	cellular_component	0.70572	1	7	376	197	8991	g5154,g8640,g8827,g10188,g2169,g12736,g11026
GO:0006281	DNA repair	biological_process	0.70678	1	7	376	189	8991	g11967,g2579,g1121,g9095,g3350,g3620,Novel01673
GO:0044257	cellular protein catabolic process	biological_process	0.71149	1	2	376	59	8991	g7454,g105
GO:0051603	proteolysis involved in cellular protein catabolic process	biological_process	0.71149	1	2	376	59	8991	g7454,g105
GO:0004175	endopeptidase activity	molecular_function	0.7118	1	9	376	248	8991	g5154,g8983,g7454,g8343,g4465,g105,g10513,g7362,g2425
GO:0003774	motor activity	molecular_function	0.71468	1	1	376	26	8991	g9940
GO:0046474	glycerophospholipid biosynthetic process	biological_process	0.71517	1	1	376	29	8991	g8827
GO:0071704	organic substance metabolic process	biological_process	0.71719	1	147	376	3611	8991	g3369,g9546,g7388,g9940,g1860,g10254,Novel03137,g1785,g11692,g9224,Novel04633,g2579,g2402,g1711,g5415,g9694,g10828,g8343,g10501,g2219,g6689,g7761,g636,g10513,g7046,g6062,g299,g11023,g3621,g4721,g3620,g5154,g739,g5041,Novel03646,g10432,g7972,g5272,g1121,g5015,g10142,g11833,g3220,Novel03544,g4682,g10188,g7423,g1762,g3716,g4670,g1115,g10827,Novel00601,g8983,g4381,g12642,g170,g10271,g3852,g6788,g1259…
GO:0009110	vitamin biosynthetic process	biological_process	0.71747	1	1	376	30	8991	g11026
GO:0042364	water-soluble vitamin biosynthetic process	biological_process	0.71747	1	1	376	30	8991	g11026
GO:0006368	transcription elongation from RNA polymerase II promoter	biological_process	0.71769	1	1	376	30	8991	g12736
GO:0006400	tRNA modification	biological_process	0.7222	1	3	376	85	8991	g10188,g3716,g12122
GO:0016772	transferase activity, transferring phosphorus-containing groups	molecular_function	0.72273	1	24	376	614	8991	g12244,g3973,g8683,g3852,g1711,g7388,g9940,g1958,g3246,g1259,g10828,g1860,g11100,g4654,g11316,g7881,g3220,g681,g10501,g6689,g461,g3334,g4670,g3863
GO:0045047	protein targeting to ER	biological_process	0.72399	1	1	376	30	8991	g3246
GO:0072599	establishment of protein localization to endoplasmic reticulum	biological_process	0.72399	1	1	376	30	8991	g3246
GO:0006766	vitamin metabolic process	biological_process	0.72607	1	1	376	31	8991	g11026
GO:0006767	water-soluble vitamin metabolic process	biological_process	0.72607	1	1	376	31	8991	g11026
GO:0008238	exopeptidase activity	molecular_function	0.72608	1	2	376	58	8991	g5015,g2247
GO:1905368	peptidase complex	cellular_component	0.72876	1	2	376	63	8991	g7454,g105
GO:0051020	GTPase binding	molecular_function	0.72957	1	2	376	56	8991	g4549,g5041
GO:0004185	serine-type carboxypeptidase activity	molecular_function	0.72967	1	1	376	30	8991	g2247
GO:0009247	glycolipid biosynthetic process	biological_process	0.73033	1	1	376	30	8991	g8827
GO:0046467	membrane lipid biosynthetic process	biological_process	0.73033	1	1	376	30	8991	g8827
GO:0005577	fibrinogen complex	cellular_component	0.73043	1	1	376	30	8991	g6947
GO:0030168	platelet activation	biological_process	0.73043	1	1	376	30	8991	g6947
GO:0002790	peptide secretion	biological_process	0.73094	1	1	376	30	8991	g4594
GO:0009306	protein secretion	biological_process	0.73094	1	1	376	30	8991	g4594
GO:0035592	establishment of protein localization to extracellular region	biological_process	0.73094	1	1	376	30	8991	g4594
GO:0071692	protein localization to extracellular region	biological_process	0.73094	1	1	376	30	8991	g4594
GO:0015711	organic anion transport	biological_process	0.73197	1	1	376	31	8991	g5551
GO:0072511	divalent inorganic cation transport	biological_process	0.73239	1	1	376	30	8991	g7761
GO:0043167	ion binding	molecular_function	0.73293	1	91	376	2236	8991	g2601,g979,g10891,g1711,g11627,g6407,g10675,g1239,g3430,g7745,g6284,g6280,g11472,g6689,g11684,g63,Novel02325,g2169,g9095,Novel01772,g3055,g3246,g10140,g9940,Novel02543,g4465,g11668,Novel00145,g6210,g10703,g1890,g6290,g6285,g5259,g5486,g10254,Novel00298,g3758,g8174,g10514,g10652,g2145,Novel00048,g11422,g3617,g3852,g9696,Novel02391,g11773,g3696,g10482,Novel00601,g1308,g5861,g11458,g7970,g6484,g4220…
GO:0046907	intracellular transport	biological_process	0.73301	1	10	376	276	8991	g6947,g4549,g12244,g3246,g4469,g1610,g4261,g12588,g6568,g12471
GO:0008092	cytoskeletal protein binding	molecular_function	0.7331	1	4	376	118	8991	g1121,g2567,g3220,g5041
GO:0006612	protein targeting to membrane	biological_process	0.73389	1	1	376	31	8991	g3246
GO:0007267	cell-cell signaling	biological_process	0.73532	1	1	376	30	8991	Novel00026
GO:0061630	ubiquitin protein ligase activity	molecular_function	0.73613	1	1	376	31	8991	g2169
GO:0061659	ubiquitin-like protein ligase activity	molecular_function	0.73613	1	1	376	31	8991	g2169
GO:0000152	nuclear ubiquitin ligase complex	cellular_component	0.73624	1	1	376	31	8991	g2169
GO:0005680	anaphase-promoting complex	cellular_component	0.73624	1	1	376	31	8991	g2169
GO:0031461	cullin-RING ubiquitin ligase complex	cellular_component	0.73624	1	1	376	31	8991	g2169
GO:0030029	actin filament-based process	biological_process	0.73681	1	1	376	31	8991	g5041
GO:0030036	actin cytoskeleton organization	biological_process	0.73681	1	1	376	31	8991	g5041
GO:0045017	glycerolipid biosynthetic process	biological_process	0.74001	1	1	376	31	8991	g8827
GO:0030414	peptidase inhibitor activity	molecular_function	0.74131	1	1	376	32	8991	g2425
GO:0061134	peptidase regulator activity	molecular_function	0.74131	1	1	376	32	8991	g2425
GO:0006664	glycolipid metabolic process	biological_process	0.74235	1	1	376	31	8991	g8827
GO:0001775	cell activation	biological_process	0.74244	1	1	376	31	8991	g6947
GO:0009072	aromatic amino acid family metabolic process	biological_process	0.74489	1	1	376	31	8991	g10
GO:0044282	small molecule catabolic process	biological_process	0.74492	1	1	376	33	8991	Novel03137
GO:0070972	protein localization to endoplasmic reticulum	biological_process	0.74532	1	1	376	32	8991	g3246
GO:0015931	nucleobase-containing compound transport	biological_process	0.74654	1	1	376	33	8991	g6947
GO:0003682	chromatin binding	molecular_function	0.74845	1	1	376	32	8991	g1382
GO:0061695	transferase complex, transferring phosphorus-containing groups	cellular_component	0.75155	1	4	376	124	8991	g8640,g5154,g8827,g12736
GO:0004180	carboxypeptidase activity	molecular_function	0.75241	1	1	376	32	8991	g2247
GO:0006091	generation of precursor metabolites and energy	biological_process	0.75269	1	3	376	92	8991	g7549,g4223,g3430
GO:0022853	active ion transmembrane transporter activity	molecular_function	0.75291	1	1	376	32	8991	g5551
GO:1901565	organonitrogen compound catabolic process	biological_process	0.75434	1	4	376	121	8991	g7454,Novel03137,g105,g170
GO:0006886	intracellular protein transport	biological_process	0.75555	1	9	376	256	8991	g12471,g3246,g6568,g4261,g12588,g1610,g4549,g6947,g12244
GO:0006310	DNA recombination	biological_process	0.75579	1	4	376	117	8991	g10183,g10142,g3620,g3350
GO:0000428	DNA-directed RNA polymerase complex	cellular_component	0.75599	1	3	376	94	8991	g12736,g8640,g5154
GO:0055029	nuclear DNA-directed RNA polymerase complex	cellular_component	0.75599	1	3	376	94	8991	g12736,g5154,g8640
GO:0015291	secondary active transmembrane transporter activity	molecular_function	0.75737	1	1	376	32	8991	g5551
GO:0098798	mitochondrial protein complex	cellular_component	0.75757	1	2	376	66	8991	g3562,g1121
GO:0000151	ubiquitin ligase complex	cellular_component	0.75926	1	1	376	33	8991	g2169
GO:0140101	catalytic activity, acting on a tRNA	molecular_function	0.75937	1	4	376	123	8991	g10188,g3716,g12122,Novel00601
GO:0006508	proteolysis	biological_process	0.76498	1	14	376	389	8991	g8343,g7454,g4721,g8983,g5154,g9546,g2247,g10513,g6833,g105,g2425,g11066,g299,g5015
GO:1903047	mitotic cell cycle process	biological_process	0.76553	1	1	376	34	8991	g5642
GO:0034061	DNA polymerase activity	molecular_function	0.76584	1	1	376	33	8991	g3973
GO:0009059	macromolecule biosynthetic process	biological_process	0.76723	1	54	376	1405	8991	g4253,g670,g8818,g10432,g1857,g1121,g11833,g9064,g5154,g1382,Novel04240,g7770,g3369,g739,g11692,g1762,g2252,g8827,g461,Novel01673,g8640,Novel00797,g8837,g11026,g1115,g10871,g1785,g11446,g9694,g1259,g10828,g234,g10827,g3350,g8983,Novel00601,g8895,g12046,g11402,g12110,g7219,g2579,g10271,g12736,g2402,g636,g11684,Novel03145,Novel03831,g10192,g5939,Novel04578,g2219,g10501
GO:0072594	establishment of protein localization to organelle	biological_process	0.7695	1	3	376	95	8991	g3246,g6568,g6947
GO:0006354	DNA-templated transcription, elongation	biological_process	0.76965	1	1	376	35	8991	g12736
GO:0044238	primary metabolic process	biological_process	0.77038	1	135	376	3356	8991	g12724,g7770,g11318,g1669,g1382,g9064,g6477,g6210,Novel00476,g10183,g1857,g3246,g8818,Novel00367,Novel00298,g7454,g1890,g2425,g11026,g105,g2252,g12736,g2976,g8895,g7540,g11893,g11402,g10675,g12046,g11100,g234,g8261,g12122,g10087,g9095,g10800,Novel04578,g2247,g3863,g3324,g11967,g11684,g5284,Novel01108,g5880,Novel04240,g11066,g11446,g3592,g681,g10871,g7848,g12038,g1780,Novel00797,g8837,g10955,g8640…
GO:0046488	phosphatidylinositol metabolic process	biological_process	0.77103	1	1	376	34	8991	g8827
GO:0000786	nucleosome	cellular_component	0.77206	1	1	376	39	8991	g8344
GO:0030163	protein catabolic process	biological_process	0.77358	1	2	376	66	8991	g7454,g105
GO:0050790	regulation of catalytic activity	biological_process	0.77386	1	2	376	66	8991	g3592,g7446
GO:0007596	blood coagulation	biological_process	0.77413	1	1	376	34	8991	g6947
GO:0140098	catalytic activity, acting on RNA	molecular_function	0.77831	1	13	376	359	8991	g3973,Novel00601,g10188,g7993,g154,g1669,g10501,g3716,g461,g12122,g10828,g1259,g3246
GO:0022804	active transmembrane transporter activity	molecular_function	0.77847	1	4	376	122	8991	g979,g5551,g3246,g1239
[truncated: 255 more rows]

## Sheet: Sra3vsSra4
GO_accession	Description	Term_type	Over_represented_pValue	Corrected_pValue	DEG_item	DEG_list	Bg_item	Bg_list	Gene_names
[truncated: 403 more rows]
