# Supplementary material for: Transcriptome Analysis Explored the Differential Genes’ Expression During the Development of the Stropharia rugosoannulata Fruiting Body
Source: Front Genet. 2022 Jun 29;13:924050. doi: 10.3389/fgene.2022.924050 (PMC9318406; doi:10.3389/fgene.2022.924050)
Supplement: Supplementary file 7 [file Table1.XLSX]

## Sheet: Sheet1
Table 1 Statistical table of sequencing data
Sample	Raw Reads	Raw Bases	Clean Reads	Clean Bases	Error Rate	Q20	Q30	GC Content
Sra1_1	43229850	6.48G	41969614	6.3G	0.0003	0.9738	0.9305	0.5263
Sra1_2	48481422	7.27G	46749314	7.01G	0.0003	0.9745	0.9321	0.5255
Sra1_3	41609770	6.24G	41332370	6.2G	0.0002	0.9844	0.9501	0.5328
Sra2_1	43834910	6.57G	42721756	6.41G	0.0003	0.9751	0.933	0.5221
Sra2_2	41008936	6.15G	39860288	5.98G	0.0003	0.9772	0.9374	0.522
Sra2_3	44840912	6.72G	44538016	6.68G	0.0002	0.983	0.9469	0.5259
Sra3_1	44123016	6.61G	43092956	6.46G	0.0003	0.9747	0.9319	0.5224
Sra3_2	42344924	6.35G	41352364	6.2G	0.0003	0.9752	0.9331	0.5222
Sra3_3	45209622	6.78G	44855390	6.73G	0.0002	0.9828	0.9481	0.5292
Sra4_1	43179086	6.47G	42016372	6.3G	0.0003	0.9741	0.9309	0.5226
Sra4_2	44672588	6.7G	43649528	6.55G	0.0003	0.9744	0.9312	0.5225
Sra4_3	42310996	6.34G	42045090	6.31G	0.0002	0.9834	0.9482	0.5267
