# Supplementary material for: Transcriptome Analysis Explored the Differential Genes’ Expression During the Development of the Stropharia rugosoannulata Fruiting Body
Source: Front Genet. 2022 Jun 29;13:924050. doi: 10.3389/fgene.2022.924050 (PMC9318406; doi:10.3389/fgene.2022.924050)
Supplement: Supplementary file 8 [file Table5.XLSX]

## Sheet: Sra2vsSra1
Table S3 DEG_KEGG_pathway_enrichment_result
#Term	Database	ID	Input number	Background number	P-Value	Corrected P-Value	Entrez_ID	KEGG_ID/KO	Hyperlink
Amino sugar and nucleotide sugar metabolism	KEGG PATHWAY	abv00520	17	50	0.00040844	0.0383934	Novel03544|g10253|g11021|g12256|g8118|g357|g10254|g3951|g9792|g11095|g8683|g3037|g10599|g7526|g12036|g3286|g10675	abv:AGABI2DRAFT227531|abv:AGABI2DRAFT227531|abv:AGABI2DRAFT185538|abv:AGABI2DRAFT189451|abv:AGABI2DRAFT186352|abv:AGABI2DRAFT194576|abv:AGABI2DRAFT227531|abv:AGABI2DRAFT208965|abv:AGABI2DRAFT215236|abv:AGABI2DRAFT176198|abv:AGABI2DRAFT136252|abv:AGABI2DRAFT203883|abv:AGABI2DRAFT208965|abv:AGABI2DRAFT208965|abv:AGABI2DRAFT186352|abv:AGABI2DRAFT194839|abv:AGABI2DRAFT227531|	http://www.genome.jp/kegg-bin/show_pathway?abv00520/abv:AGABI2DRAFT194576%09red/abv:AGABI2DRAFT186352%09red/abv:AGABI2DRAFT189451%09red/abv:AGABI2DRAFT176198%09red/abv:AGABI2DRAFT203883%09red/abv:AGABI2DRAFT208965%09red/abv:AGABI2DRAFT185538%09red/abv:AGABI2DRAFT136252%09red/abv:AGABI2DRAFT227531%09red/abv:AGABI2DRAFT194839%09red/abv:AGABI2DRAFT215236%09red
ABC transporters	KEGG PATHWAY	abv02010	6	9	0.00287607	0.135175	g2220|g12503|g1239|g5221|g2315|g10908	abv:AGABI2DRAFT187123|abv:AGABI2DRAFT121012|abv:AGABI2DRAFT147969|abv:AGABI2DRAFT208552|abv:AGABI2DRAFT187123|abv:AGABI2DRAFT187123|	http://www.genome.jp/kegg-bin/show_pathway?abv02010/abv:AGABI2DRAFT121012%09red/abv:AGABI2DRAFT147969%09red/abv:AGABI2DRAFT187123%09red/abv:AGABI2DRAFT208552%09red
Metabolic pathways	KEGG PATHWAY	abv01100	122	820	0.0048465	0.14076	Novel02516|g9668|g7832|g8900|g368|g11721|g9017|g7644|g3639|g4590|g11834|g9152|g4915|g9558|g804|g9792|g12357|g399|g2426|g11021|g3315|g5765|g12125|g11337|g5761|Novel01255|g3960|g8029|g9023|g33|Novel04471|g2976|g7526|g12433|g11422|g8845|g10599|g10346|g2021|g2026|g6311|g3863|g29|g12234|g12036|Novel01981|g357|g2962|g4660|g3037|g5016|g9127|g11163|g7844|g10274|g4786|g2918|g1610|g2014|g2070|g12715|g12716…	abv:AGABI2DRAFT209382|abv:AGABI2DRAFT178673|abv:AGABI2DRAFT194179|abv:AGABI2DRAFT192096|abv:AGABI2DRAFT134661|abv:AGABI2DRAFT217305|abv:AGABI2DRAFT182070|abv:AGABI2DRAFT196141|abv:AGABI2DRAFT194521|abv:AGABI2DRAFT190121|abv:AGABI2DRAFT194603|abv:AGABI2DRAFT181939|abv:AGABI2DRAFT185360|abv:AGABI2DRAFT191438|abv:AGABI2DRAFT194055|abv:AGABI2DRAFT215236|abv:AGABI2DRAFT197957|abv:AGABI2DRAFT229720|abv…	http://www.genome.jp/kegg-bin/show_pathway?abv01100/abv:AGABI2DRAFT192827%09red/abv:AGABI2DRAFT222486%09red/abv:AGABI2DRAFT188394%09red/abv:AGABI2DRAFT72455%09red/abv:AGABI2DRAFT194619%09red/abv:AGABI2DRAFT190490%09red/abv:AGABI2DRAFT190960%09red/abv:AGABI2DRAFT186545%09red/abv:AGABI2DRAFT73919%09red/abv:AGABI2DRAFT190390%09red/abv:AGABI2DRAFT183745%09red/abv:AGABI2DRAFT208965%09red/abv:AGABI2DRA…
Starch and sucrose metabolism	KEGG PATHWAY	abv00500	11	35	0.0068385	0.14076	g3960|g11721|g3315|g3639|g6311|g9881|g11656|g9127|g8683|g4786|g9017	abv:AGABI2DRAFT190390|abv:AGABI2DRAFT217305|abv:AGABI2DRAFT196962|abv:AGABI2DRAFT194521|abv:AGABI2DRAFT217305|abv:AGABI2DRAFT190944|abv:AGABI2DRAFT192455|abv:AGABI2DRAFT194744|abv:AGABI2DRAFT136252|abv:AGABI2DRAFT217305|abv:AGABI2DRAFT182070|	http://www.genome.jp/kegg-bin/show_pathway?abv00500/abv:AGABI2DRAFT190944%09red/abv:AGABI2DRAFT194521%09red/abv:AGABI2DRAFT196962%09red/abv:AGABI2DRAFT190390%09red/abv:AGABI2DRAFT217305%09red/abv:AGABI2DRAFT194744%09red/abv:AGABI2DRAFT192455%09red/abv:AGABI2DRAFT136252%09red/abv:AGABI2DRAFT182070%09red
Phenylalanine metabolism	KEGG PATHWAY	abv00360	7	16	0.00748724	0.14076	g2962|Novel02516|g10658|g9299|g5016|g12234|g10274	abv:AGABI2DRAFT151641|abv:AGABI2DRAFT209382|abv:AGABI2DRAFT196562|abv:AGABI2DRAFT185212|abv:AGABI2DRAFT192776|abv:AGABI2DRAFT209382|abv:AGABI2DRAFT192776|	http://www.genome.jp/kegg-bin/show_pathway?abv00360/abv:AGABI2DRAFT185212%09red/abv:AGABI2DRAFT196562%09red/abv:AGABI2DRAFT192776%09red/abv:AGABI2DRAFT151641%09red/abv:AGABI2DRAFT209382%09red
MAPK signaling pathway - yeast	KEGG PATHWAY	abv04011	17	78	0.0191945	0.277589	g147|g1493|g524|Novel04578|Novel02249|g1638|g8061|g5946|g8575|Novel01502|Novel03774|g9461|g4556|g4792|g439|g9958|g116	abv:AGABI2DRAFT194216|abv:AGABI2DRAFT64231|abv:AGABI2DRAFT73843|abv:AGABI2DRAFT222207|abv:AGABI2DRAFT195352|abv:AGABI2DRAFT73843|abv:AGABI2DRAFT73843|abv:AGABI2DRAFT224855|abv:AGABI2DRAFT62685|abv:AGABI2DRAFT230220|abv:AGABI2DRAFT191899|abv:AGABI2DRAFT73843|abv:AGABI2DRAFT187496|abv:AGABI2DRAFT192991|abv:AGABI2DRAFT119950|abv:AGABI2DRAFT222207|abv:AGABI2DRAFT73843|	http://www.genome.jp/kegg-bin/show_pathway?abv04011/abv:AGABI2DRAFT119950%09red/abv:AGABI2DRAFT195352%09red/abv:AGABI2DRAFT187496%09red/abv:AGABI2DRAFT192991%09red/abv:AGABI2DRAFT191899%09red/abv:AGABI2DRAFT230220%09red/abv:AGABI2DRAFT73843%09red/abv:AGABI2DRAFT194216%09red/abv:AGABI2DRAFT224855%09red/abv:AGABI2DRAFT222207%09red/abv:AGABI2DRAFT62685%09red/abv:AGABI2DRAFT64231%09red
Cyanoamino acid metabolism	KEGG PATHWAY	abv00460	5	11	0.0206715	0.277589	g6311|g11721|g9127|g4128|g4786	abv:AGABI2DRAFT217305|abv:AGABI2DRAFT217305|abv:AGABI2DRAFT194744|abv:AGABI2DRAFT239353|abv:AGABI2DRAFT217305|	http://www.genome.jp/kegg-bin/show_pathway?abv00460/abv:AGABI2DRAFT194744%09red/abv:AGABI2DRAFT217305%09red/abv:AGABI2DRAFT239353%09red
Biotin metabolism	KEGG PATHWAY	abv00780	4	8	0.030179	0.354603	g4590|g3208|g4660|g29	abv:AGABI2DRAFT190121|abv:AGABI2DRAFT207546|abv:AGABI2DRAFT183745|abv:AGABI2DRAFT77756|	http://www.genome.jp/kegg-bin/show_pathway?abv00780/abv:AGABI2DRAFT190121%09red/abv:AGABI2DRAFT207546%09red/abv:AGABI2DRAFT77756%09red/abv:AGABI2DRAFT183745%09red
Autophagy - other	KEGG PATHWAY	abv04136	6	21	0.0574561	0.509679	g548|g1353|g8241|Novel00527|g3476|g6506	abv:AGABI2DRAFT187673|abv:AGABI2DRAFT187673|abv:AGABI2DRAFT187673|abv:AGABI2DRAFT187673|abv:AGABI2DRAFT115087|abv:AGABI2DRAFT194065|	http://www.genome.jp/kegg-bin/show_pathway?abv04136/abv:AGABI2DRAFT115087%09red/abv:AGABI2DRAFT194065%09red/abv:AGABI2DRAFT187673%09red
Pentose and glucuronate interconversions	KEGG PATHWAY	abv00040	6	21	0.0574561	0.509679	g2172|g3863|g10390|g8683|g3286|g399	abv:AGABI2DRAFT189948|abv:AGABI2DRAFT188394|abv:AGABI2DRAFT194619|abv:AGABI2DRAFT136252|abv:AGABI2DRAFT194839|abv:AGABI2DRAFT229720|	http://www.genome.jp/kegg-bin/show_pathway?abv00040/abv:AGABI2DRAFT188394%09red/abv:AGABI2DRAFT189948%09red/abv:AGABI2DRAFT229720%09red/abv:AGABI2DRAFT194619%09red/abv:AGABI2DRAFT136252%09red/abv:AGABI2DRAFT194839%09red
Tryptophan metabolism	KEGG PATHWAY	abv00380	9	39	0.0596433	0.509679	g2962|Novel02516|g7662|g3955|g9299|g12715|g12716|g7989|g12234	abv:AGABI2DRAFT151641|abv:AGABI2DRAFT209382|abv:AGABI2DRAFT191531|abv:AGABI2DRAFT64740|abv:AGABI2DRAFT185212|abv:AGABI2DRAFT177539|abv:AGABI2DRAFT177539|abv:AGABI2DRAFT196132|abv:AGABI2DRAFT209382|	http://www.genome.jp/kegg-bin/show_pathway?abv00380/abv:AGABI2DRAFT185212%09red/abv:AGABI2DRAFT209382%09red/abv:AGABI2DRAFT196132%09red/abv:AGABI2DRAFT64740%09red/abv:AGABI2DRAFT191531%09red/abv:AGABI2DRAFT177539%09red/abv:AGABI2DRAFT151641%09red
Methane metabolism	KEGG PATHWAY	abv00680	6	22	0.0669116	0.524141	g10898|g5761|g9558|g10346|g8968|g9023	abv:AGABI2DRAFT191444|abv:AGABI2DRAFT191438|abv:AGABI2DRAFT191438|abv:AGABI2DRAFT150620|abv:AGABI2DRAFT194754|abv:AGABI2DRAFT113763|	http://www.genome.jp/kegg-bin/show_pathway?abv00680/abv:AGABI2DRAFT194754%09red/abv:AGABI2DRAFT191438%09red/abv:AGABI2DRAFT150620%09red/abv:AGABI2DRAFT113763%09red/abv:AGABI2DRAFT191444%09red
Various types of N-glycan biosynthesis	KEGG PATHWAY	abv00513	6	23	0.0772183	0.558348	g8118|g7832|g12036|g11337|g9152|g5030	abv:AGABI2DRAFT186352|abv:AGABI2DRAFT194179|abv:AGABI2DRAFT186352|abv:AGABI2DRAFT181939|abv:AGABI2DRAFT181939|abv:AGABI2DRAFT222683|	http://www.genome.jp/kegg-bin/show_pathway?abv00513/abv:AGABI2DRAFT186352%09red/abv:AGABI2DRAFT222683%09red/abv:AGABI2DRAFT181939%09red/abv:AGABI2DRAFT194179%09red
Cell cycle - yeast	KEGG PATHWAY	abv04111	15	83	0.0866918	0.582074	g8950|g9461|g524|g3625|g8061|g5946|g439|g4068|g1382|g12279|g8687|Novel01502|g147|g1638|g116	abv:AGABI2DRAFT211585|abv:AGABI2DRAFT73843|abv:AGABI2DRAFT73843|abv:AGABI2DRAFT186109|abv:AGABI2DRAFT73843|abv:AGABI2DRAFT224855|abv:AGABI2DRAFT119950|abv:AGABI2DRAFT122074|abv:AGABI2DRAFT199321|abv:AGABI2DRAFT199321|abv:AGABI2DRAFT176395|abv:AGABI2DRAFT230220|abv:AGABI2DRAFT194216|abv:AGABI2DRAFT73843|abv:AGABI2DRAFT73843|	http://www.genome.jp/kegg-bin/show_pathway?abv04111/abv:AGABI2DRAFT119950%09red/abv:AGABI2DRAFT176395%09red/abv:AGABI2DRAFT211585%09red/abv:AGABI2DRAFT199321%09red/abv:AGABI2DRAFT230220%09red/abv:AGABI2DRAFT73843%09red/abv:AGABI2DRAFT194216%09red/abv:AGABI2DRAFT122074%09red/abv:AGABI2DRAFT224855%09red/abv:AGABI2DRAFT186109%09red
Glycosphingolipid biosynthesis - globo and isoglobo series	KEGG PATHWAY	abv00603	3	8	0.100837	0.63191	g2976|g8118|g12036	abv:AGABI2DRAFT144304|abv:AGABI2DRAFT186352|abv:AGABI2DRAFT186352|	http://www.genome.jp/kegg-bin/show_pathway?abv00603/abv:AGABI2DRAFT186352%09red/abv:AGABI2DRAFT144304%09red
AGE-RAGE signaling pathway in diabetic complications	KEGG PATHWAY	abv04933	4	15	0.131923	0.775048	g5041|g12632|g147|Novel00048	abv:AGABI2DRAFT211919|abv:AGABI2DRAFT149467|abv:AGABI2DRAFT194216|abv:AGABI2DRAFT133440|	http://www.genome.jp/kegg-bin/show_pathway?abv04933/abv:AGABI2DRAFT149467%09red/abv:AGABI2DRAFT211919%09red/abv:AGABI2DRAFT194216%09red/abv:AGABI2DRAFT133440%09red
Other glycan degradation	KEGG PATHWAY	abv00511	3	10	0.149688	0.781703	g10118|g8118|g12036	abv:AGABI2DRAFT202715|abv:AGABI2DRAFT186352|abv:AGABI2DRAFT186352|	http://www.genome.jp/kegg-bin/show_pathway?abv00511/abv:AGABI2DRAFT186352%09red/abv:AGABI2DRAFT202715%09red
Ubiquinone and other terpenoid-quinone biosynthesis	KEGG PATHWAY	abv00130	3	10	0.149688	0.781703	g9108|g2021|g1142	abv:AGABI2DRAFT72455|abv:AGABI2DRAFT194638|abv:AGABI2DRAFT72455|	http://www.genome.jp/kegg-bin/show_pathway?abv00130/abv:AGABI2DRAFT72455%09red/abv:AGABI2DRAFT194638%09red
Tyrosine metabolism	KEGG PATHWAY	abv00350	5	23	0.165234	0.817475	g10658|g3178|g2026|g804|g9299	abv:AGABI2DRAFT196562|abv:AGABI2DRAFT190960|abv:AGABI2DRAFT75077|abv:AGABI2DRAFT194055|abv:AGABI2DRAFT185212|	http://www.genome.jp/kegg-bin/show_pathway?abv00350/abv:AGABI2DRAFT75077%09red/abv:AGABI2DRAFT185212%09red/abv:AGABI2DRAFT196562%09red/abv:AGABI2DRAFT190960%09red/abv:AGABI2DRAFT194055%09red
Fatty acid biosynthesis	KEGG PATHWAY	abv00061	3	11	0.176449	0.829312	g4590|g3208|g29	abv:AGABI2DRAFT190121|abv:AGABI2DRAFT207546|abv:AGABI2DRAFT77756|	http://www.genome.jp/kegg-bin/show_pathway?abv00061/abv:AGABI2DRAFT190121%09red/abv:AGABI2DRAFT207546%09red/abv:AGABI2DRAFT77756%09red
Glyoxylate and dicarboxylate metabolism	KEGG PATHWAY	abv00630	6	32	0.20496	0.91744	g1610|g629|g12108|g10346|g5428|g8968	abv:AGABI2DRAFT116105|abv:AGABI2DRAFT193793|abv:AGABI2DRAFT151018|abv:AGABI2DRAFT150620|abv:AGABI2DRAFT213758|abv:AGABI2DRAFT194754|	http://www.genome.jp/kegg-bin/show_pathway?abv00630/abv:AGABI2DRAFT194754%09red/abv:AGABI2DRAFT213758%09red/abv:AGABI2DRAFT150620%09red/abv:AGABI2DRAFT116105%09red/abv:AGABI2DRAFT193793%09red/abv:AGABI2DRAFT151018%09red
Peroxisome	KEGG PATHWAY	abv04146	8	47	0.21714	0.927781	g1239|g12125|Novel03618|g5123|g156|g5221|g7420|g12446	abv:AGABI2DRAFT147969|abv:AGABI2DRAFT190063|abv:AGABI2DRAFT207393|abv:AGABI2DRAFT196138|abv:AGABI2DRAFT190006|abv:AGABI2DRAFT208552|abv:AGABI2DRAFT79845|abv:AGABI2DRAFT192827|	http://www.genome.jp/kegg-bin/show_pathway?abv04146/abv:AGABI2DRAFT190063%09red/abv:AGABI2DRAFT79845%09red/abv:AGABI2DRAFT208552%09red/abv:AGABI2DRAFT192827%09red/abv:AGABI2DRAFT190006%09red/abv:AGABI2DRAFT207393%09red/abv:AGABI2DRAFT147969%09red/abv:AGABI2DRAFT196138%09red
Pyrimidine metabolism	KEGG PATHWAY	abv00240	5	27	0.242488	0.952737	g7047|g10568|g7644|g2070|Novel01987	abv:AGABI2DRAFT205453|abv:AGABI2DRAFT188488|abv:AGABI2DRAFT196141|abv:AGABI2DRAFT219178|abv:AGABI2DRAFT219178|	http://www.genome.jp/kegg-bin/show_pathway?abv00240/abv:AGABI2DRAFT196141%09red/abv:AGABI2DRAFT188488%09red/abv:AGABI2DRAFT205453%09red/abv:AGABI2DRAFT219178%09red
Selenocompound metabolism	KEGG PATHWAY	abv00450	2	7	0.243252	0.952737	g2014|g1410	abv:AGABI2DRAFT209095|abv:AGABI2DRAFT192001|	http://www.genome.jp/kegg-bin/show_pathway?abv00450/abv:AGABI2DRAFT209095%09red/abv:AGABI2DRAFT192001%09red
Cysteine and methionine metabolism	KEGG PATHWAY	abv00270	6	36	0.277177	0.999928	g2014|g4915|Novel01336|g6109|g3707|g1410	abv:AGABI2DRAFT209095|abv:AGABI2DRAFT185360|abv:AGABI2DRAFT195528|abv:AGABI2DRAFT139240|abv:AGABI2DRAFT195528|abv:AGABI2DRAFT192001|	http://www.genome.jp/kegg-bin/show_pathway?abv00270/abv:AGABI2DRAFT209095%09red/abv:AGABI2DRAFT139240%09red/abv:AGABI2DRAFT185360%09red/abv:AGABI2DRAFT195528%09red/abv:AGABI2DRAFT192001%09red
Carbon metabolism	KEGG PATHWAY	abv01200	15	105	0.277914	0.999928	g10778|g2172|g1610|g10898|g6172|g8845|g629|g5761|g9558|g10346|g6109|g5428|g8029|g8968|g9023	abv:AGABI2DRAFT134340|abv:AGABI2DRAFT189948|abv:AGABI2DRAFT116105|abv:AGABI2DRAFT191444|abv:AGABI2DRAFT195442|abv:AGABI2DRAFT196100|abv:AGABI2DRAFT193793|abv:AGABI2DRAFT191438|abv:AGABI2DRAFT191438|abv:AGABI2DRAFT150620|abv:AGABI2DRAFT139240|abv:AGABI2DRAFT213758|abv:AGABI2DRAFT138631|abv:AGABI2DRAFT194754|abv:AGABI2DRAFT113763|	http://www.genome.jp/kegg-bin/show_pathway?abv01200/abv:AGABI2DRAFT191444%09red/abv:AGABI2DRAFT194754%09red/abv:AGABI2DRAFT189948%09red/abv:AGABI2DRAFT191438%09red/abv:AGABI2DRAFT113763%09red/abv:AGABI2DRAFT134340%09red/abv:AGABI2DRAFT213758%09red/abv:AGABI2DRAFT139240%09red/abv:AGABI2DRAFT195442%09red/abv:AGABI2DRAFT138631%09red/abv:AGABI2DRAFT116105%09red/abv:AGABI2DRAFT196100%09red/abv:AGABI2D…
Biosynthesis of secondary metabolites	KEGG PATHWAY	abv01110	37	284	0.299149	0.999928	g10778|g11163|g4353|g11721|g2021|g3178|g6311|g6172|g4915|g804|g12547|g192|g629|g9299|Novel01336|g5016|g9127|g8029|g11161|g10274|g10480|g4786|g9108|g2954|g2172|g1610|g12108|g10658|g3707|Novel04471|g7989|g6109|g1410|g5428|g8968|g1142|g7567	abv:AGABI2DRAFT134340|abv:AGABI2DRAFT219335|abv:AGABI2DRAFT73543|abv:AGABI2DRAFT217305|abv:AGABI2DRAFT194638|abv:AGABI2DRAFT190960|abv:AGABI2DRAFT217305|abv:AGABI2DRAFT195442|abv:AGABI2DRAFT185360|abv:AGABI2DRAFT194055|abv:AGABI2DRAFT187844|abv:AGABI2DRAFT191223|abv:AGABI2DRAFT193793|abv:AGABI2DRAFT185212|abv:AGABI2DRAFT195528|abv:AGABI2DRAFT192776|abv:AGABI2DRAFT194744|abv:AGABI2DRAFT138631|abv:…	http://www.genome.jp/kegg-bin/show_pathway?abv01110/abv:AGABI2DRAFT189948%09red/abv:AGABI2DRAFT217305%09red/abv:AGABI2DRAFT72455%09red/abv:AGABI2DRAFT195442%09red/abv:AGABI2DRAFT195528%09red/abv:AGABI2DRAFT190960%09red/abv:AGABI2DRAFT73543%09red/abv:AGABI2DRAFT191223%09red/abv:AGABI2DRAFT192776%09red/abv:AGABI2DRAFT196085%09red/abv:AGABI2DRAFT138631%09red/abv:AGABI2DRAFT151018%09red/abv:AGABI2DRA…
Glycine, serine and threonine metabolism	KEGG PATHWAY	abv00260	6	38	0.315303	0.999928	g10658|g2014|g5428|g1806|g11163|g4823	abv:AGABI2DRAFT196562|abv:AGABI2DRAFT209095|abv:AGABI2DRAFT213758|abv:AGABI2DRAFT217506|abv:AGABI2DRAFT219335|abv:AGABI2DRAFT183868|	http://www.genome.jp/kegg-bin/show_pathway?abv00260/abv:AGABI2DRAFT209095%09red/abv:AGABI2DRAFT196562%09red/abv:AGABI2DRAFT213758%09red/abv:AGABI2DRAFT183868%09red/abv:AGABI2DRAFT219335%09red/abv:AGABI2DRAFT217506%09red
Galactose metabolism	KEGG PATHWAY	abv00052	3	16	0.322871	0.999928	g9881|g2976|g8683	abv:AGABI2DRAFT190944|abv:AGABI2DRAFT144304|abv:AGABI2DRAFT136252|	http://www.genome.jp/kegg-bin/show_pathway?abv00052/abv:AGABI2DRAFT190944%09red/abv:AGABI2DRAFT136252%09red/abv:AGABI2DRAFT144304%09red
Valine, leucine and isoleucine degradation	KEGG PATHWAY	abv00280	6	39	0.334675	0.999928	g8845|g3707|g8900|Novel01336|g7989|g7844	abv:AGABI2DRAFT196100|abv:AGABI2DRAFT195528|abv:AGABI2DRAFT192096|abv:AGABI2DRAFT195528|abv:AGABI2DRAFT196132|abv:AGABI2DRAFT219795|	http://www.genome.jp/kegg-bin/show_pathway?abv00280/abv:AGABI2DRAFT196100%09red/abv:AGABI2DRAFT196132%09red/abv:AGABI2DRAFT219795%09red/abv:AGABI2DRAFT192096%09red/abv:AGABI2DRAFT195528%09red
Fatty acid metabolism	KEGG PATHWAY	abv01212	4	26	0.389777	0.999928	g12125|g4590|g3208|g29	abv:AGABI2DRAFT190063|abv:AGABI2DRAFT190121|abv:AGABI2DRAFT207546|abv:AGABI2DRAFT77756|	http://www.genome.jp/kegg-bin/show_pathway?abv01212/abv:AGABI2DRAFT190063%09red/abv:AGABI2DRAFT190121%09red/abv:AGABI2DRAFT207546%09red/abv:AGABI2DRAFT77756%09red
Valine, leucine and isoleucine biosynthesis	KEGG PATHWAY	abv00290	2	11	0.404283	0.999928	Novel01336|g3707	abv:AGABI2DRAFT195528|abv:AGABI2DRAFT195528|	http://www.genome.jp/kegg-bin/show_pathway?abv00290/abv:AGABI2DRAFT195528%09red
Folate biosynthesis	KEGG PATHWAY	abv00790	2	12	0.442255	0.999928	Novel01918|Novel01255	abv:AGABI2DRAFT208226|abv:AGABI2DRAFT187126|	http://www.genome.jp/kegg-bin/show_pathway?abv00790/abv:AGABI2DRAFT187126%09red/abv:AGABI2DRAFT208226%09red
Biosynthesis of amino acids	KEGG PATHWAY	abv01230	12	95	0.453712	0.999928	g11161|g10778|g2172|g1610|g6172|g2014|g3707|Novel04471|g6109|g8029|Novel01336|g1410	abv:AGABI2DRAFT184996|abv:AGABI2DRAFT134340|abv:AGABI2DRAFT189948|abv:AGABI2DRAFT116105|abv:AGABI2DRAFT195442|abv:AGABI2DRAFT209095|abv:AGABI2DRAFT195528|abv:AGABI2DRAFT184996|abv:AGABI2DRAFT139240|abv:AGABI2DRAFT138631|abv:AGABI2DRAFT195528|abv:AGABI2DRAFT192001|	http://www.genome.jp/kegg-bin/show_pathway?abv01230/abv:AGABI2DRAFT209095%09red/abv:AGABI2DRAFT192001%09red/abv:AGABI2DRAFT189948%09red/abv:AGABI2DRAFT134340%09red/abv:AGABI2DRAFT139240%09red/abv:AGABI2DRAFT195442%09red/abv:AGABI2DRAFT138631%09red/abv:AGABI2DRAFT116105%09red/abv:AGABI2DRAFT184996%09red/abv:AGABI2DRAFT195528%09red
Pentose phosphate pathway	KEGG PATHWAY	abv00030	3	21	0.470493	0.999928	g6172|g10778|g2172	abv:AGABI2DRAFT195442|abv:AGABI2DRAFT134340|abv:AGABI2DRAFT189948|	http://www.genome.jp/kegg-bin/show_pathway?abv00030/abv:AGABI2DRAFT134340%09red/abv:AGABI2DRAFT189948%09red/abv:AGABI2DRAFT195442%09red
Taurine and hypotaurine metabolism	KEGG PATHWAY	abv00430	1	5	0.487045	0.999928	g4128	abv:AGABI2DRAFT239353|	http://www.genome.jp/kegg-bin/show_pathway?abv00430/abv:AGABI2DRAFT239353%09red
Homologous recombination	KEGG PATHWAY	abv03440	3	22	0.498429	0.999928	g4704|g9256|g3954	abv:AGABI2DRAFT64426|abv:AGABI2DRAFT64426|abv:AGABI2DRAFT193885|	http://www.genome.jp/kegg-bin/show_pathway?abv03440/abv:AGABI2DRAFT64426%09red/abv:AGABI2DRAFT193885%09red
N-Glycan biosynthesis	KEGG PATHWAY	abv00510	4	31	0.510809	0.999928	g11337|g9152|g7832|g5030	abv:AGABI2DRAFT181939|abv:AGABI2DRAFT181939|abv:AGABI2DRAFT194179|abv:AGABI2DRAFT222683|	http://www.genome.jp/kegg-bin/show_pathway?abv00510/abv:AGABI2DRAFT222683%09red/abv:AGABI2DRAFT194179%09red/abv:AGABI2DRAFT181939%09red
Pantothenate and CoA biosynthesis	KEGG PATHWAY	abv00770	2	14	0.513934	0.999928	Novel01336|g3707	abv:AGABI2DRAFT195528|abv:AGABI2DRAFT195528|	http://www.genome.jp/kegg-bin/show_pathway?abv00770/abv:AGABI2DRAFT195528%09red
Autophagy - yeast	KEGG PATHWAY	abv04138	8	66	0.524128	0.999928	g548|g1353|g12632|Novel00048|g8241|Novel00527|g3476|g6506	abv:AGABI2DRAFT187673|abv:AGABI2DRAFT187673|abv:AGABI2DRAFT149467|abv:AGABI2DRAFT133440|abv:AGABI2DRAFT187673|abv:AGABI2DRAFT187673|abv:AGABI2DRAFT115087|abv:AGABI2DRAFT194065|	http://www.genome.jp/kegg-bin/show_pathway?abv04138/abv:AGABI2DRAFT115087%09red/abv:AGABI2DRAFT149467%09red/abv:AGABI2DRAFT194065%09red/abv:AGABI2DRAFT133440%09red/abv:AGABI2DRAFT187673%09red
Biosynthesis of antibiotics	KEGG PATHWAY	abv01130	25	213	0.537003	0.999928	g10778|g3208|g8683|g4590|g3178|g192|g6172|g29|g12256|g12547|g11021|Novel01336|g8029|g11161|g2954|g2172|g1610|g2014|g3707|Novel04471|g7989|g6109|g5428|g8968|g7567	abv:AGABI2DRAFT134340|abv:AGABI2DRAFT207546|abv:AGABI2DRAFT136252|abv:AGABI2DRAFT190121|abv:AGABI2DRAFT190960|abv:AGABI2DRAFT191223|abv:AGABI2DRAFT195442|abv:AGABI2DRAFT77756|abv:AGABI2DRAFT189451|abv:AGABI2DRAFT187844|abv:AGABI2DRAFT185538|abv:AGABI2DRAFT195528|abv:AGABI2DRAFT138631|abv:AGABI2DRAFT184996|abv:AGABI2DRAFT196085|abv:AGABI2DRAFT189948|abv:AGABI2DRAFT116105|abv:AGABI2DRAFT209095|abv:…	http://www.genome.jp/kegg-bin/show_pathway?abv01130/abv:AGABI2DRAFT189948%09red/abv:AGABI2DRAFT194754%09red/abv:AGABI2DRAFT207546%09red/abv:AGABI2DRAFT195442%09red/abv:AGABI2DRAFT195528%09red/abv:AGABI2DRAFT190960%09red/abv:AGABI2DRAFT189451%09red/abv:AGABI2DRAFT196085%09red/abv:AGABI2DRAFT138631%09red/abv:AGABI2DRAFT209095%09red/abv:AGABI2DRAFT116105%09red/abv:AGABI2DRAFT134340%09red/abv:AGABI2D…
Glutathione metabolism	KEGG PATHWAY	abv00480	4	34	0.577992	0.999928	g4128|g2918|g12549|g951	abv:AGABI2DRAFT239353|abv:AGABI2DRAFT141355|abv:AGABI2DRAFT226615|abv:AGABI2DRAFT226615|	http://www.genome.jp/kegg-bin/show_pathway?abv00480/abv:AGABI2DRAFT226615%09red/abv:AGABI2DRAFT141355%09red/abv:AGABI2DRAFT239353%09red
Steroid biosynthesis	KEGG PATHWAY	abv00100	2	16	0.579259	0.999928	g192|g7567	abv:AGABI2DRAFT191223|abv:AGABI2DRAFT191223|	http://www.genome.jp/kegg-bin/show_pathway?abv00100/abv:AGABI2DRAFT191223%09red
Phenylalanine, tyrosine and tryptophan biosynthesis	KEGG PATHWAY	abv00400	2	16	0.579259	0.999928	Novel04471|g11161	abv:AGABI2DRAFT184996|abv:AGABI2DRAFT184996|	http://www.genome.jp/kegg-bin/show_pathway?abv00400/abv:AGABI2DRAFT184996%09red
Vitamin B6 metabolism	KEGG PATHWAY	abv00750	1	7	0.589459	0.999928	g10655	abv:AGABI2DRAFT196448|	http://www.genome.jp/kegg-bin/show_pathway?abv00750/abv:AGABI2DRAFT196448%09red
Sulfur metabolism	KEGG PATHWAY	abv00920	2	17	0.609422	0.999928	g368|g6109	abv:AGABI2DRAFT134661|abv:AGABI2DRAFT139240|	http://www.genome.jp/kegg-bin/show_pathway?abv00920/abv:AGABI2DRAFT134661%09red/abv:AGABI2DRAFT139240%09red
Sphingolipid metabolism	KEGG PATHWAY	abv00600	2	18	0.637911	0.999928	g2426|g2976	abv:AGABI2DRAFT194192|abv:AGABI2DRAFT144304|	http://www.genome.jp/kegg-bin/show_pathway?abv00600/abv:AGABI2DRAFT194192%09red/abv:AGABI2DRAFT144304%09red
Propanoate metabolism	KEGG PATHWAY	abv00640	2	18	0.637911	0.999928	g8968|g8845	abv:AGABI2DRAFT194754|abv:AGABI2DRAFT196100|	http://www.genome.jp/kegg-bin/show_pathway?abv00640/abv:AGABI2DRAFT194754%09red/abv:AGABI2DRAFT196100%09red
Arginine and proline metabolism	KEGG PATHWAY	abv00330	4	37	0.639606	0.999928	g2962|Novel02516|g7989|g12234	abv:AGABI2DRAFT151641|abv:AGABI2DRAFT209382|abv:AGABI2DRAFT196132|abv:AGABI2DRAFT209382|	http://www.genome.jp/kegg-bin/show_pathway?abv00330/abv:AGABI2DRAFT209382%09red/abv:AGABI2DRAFT196132%09red/abv:AGABI2DRAFT151641%09red
beta-Alanine metabolism	KEGG PATHWAY	abv00410	3	28	0.648091	0.999928	g7989|g8845|g10658	abv:AGABI2DRAFT196132|abv:AGABI2DRAFT196100|abv:AGABI2DRAFT196562|	http://www.genome.jp/kegg-bin/show_pathway?abv00410/abv:AGABI2DRAFT196562%09red/abv:AGABI2DRAFT196100%09red/abv:AGABI2DRAFT196132%09red
Sulfur relay system	KEGG PATHWAY	abv04122	1	9	0.671457	0.999928	g5980	abv:AGABI2DRAFT66486|	http://www.genome.jp/kegg-bin/show_pathway?abv04122/abv:AGABI2DRAFT66486%09red
2-Oxocarboxylic acid metabolism	KEGG PATHWAY	abv01210	3	30	0.690328	0.999928	g1610|Novel01336|g3707	abv:AGABI2DRAFT116105|abv:AGABI2DRAFT195528|abv:AGABI2DRAFT195528|	http://www.genome.jp/kegg-bin/show_pathway?abv01210/abv:AGABI2DRAFT195528%09red/abv:AGABI2DRAFT116105%09red
Meiosis - yeast	KEGG PATHWAY	abv04113	6	59	0.6938	0.999928	g11579|g4068|g12632|g12279|Novel00048|g1382	abv:AGABI2DRAFT188871|abv:AGABI2DRAFT122074|abv:AGABI2DRAFT149467|abv:AGABI2DRAFT199321|abv:AGABI2DRAFT133440|abv:AGABI2DRAFT199321|	http://www.genome.jp/kegg-bin/show_pathway?abv04113/abv:AGABI2DRAFT122074%09red/abv:AGABI2DRAFT149467%09red/abv:AGABI2DRAFT188871%09red/abv:AGABI2DRAFT199321%09red/abv:AGABI2DRAFT133440%09red
Nitrogen metabolism	KEGG PATHWAY	abv00910	1	10	0.706103	0.999928	g12357	abv:AGABI2DRAFT197957|	http://www.genome.jp/kegg-bin/show_pathway?abv00910/abv:AGABI2DRAFT197957%09red
Lysine degradation	KEGG PATHWAY	abv00310	3	31	0.70997	0.999928	g7989|g1580|g10986	abv:AGABI2DRAFT196132|abv:AGABI2DRAFT209673|abv:AGABI2DRAFT209673|	http://www.genome.jp/kegg-bin/show_pathway?abv00310/abv:AGABI2DRAFT209673%09red/abv:AGABI2DRAFT196132%09red
Ascorbate and aldarate metabolism	KEGG PATHWAY	abv00053	2	22	0.735672	0.999928	g7989|g3286	abv:AGABI2DRAFT196132|abv:AGABI2DRAFT194839|	http://www.genome.jp/kegg-bin/show_pathway?abv00053/abv:AGABI2DRAFT194839%09red/abv:AGABI2DRAFT196132%09red
Biosynthesis of unsaturated fatty acids	KEGG PATHWAY	abv01040	1	11	0.737102	0.999928	g12125	abv:AGABI2DRAFT190063|	http://www.genome.jp/kegg-bin/show_pathway?abv01040/abv:AGABI2DRAFT190063%09red
Non-homologous end-joining	KEGG PATHWAY	abv03450	1	11	0.737102	0.999928	g2924	abv:AGABI2DRAFT227537|	http://www.genome.jp/kegg-bin/show_pathway?abv03450/abv:AGABI2DRAFT227537%09red
Glycolysis / Gluconeogenesis	KEGG PATHWAY	abv00010	4	45	0.773365	0.999928	g8029|g7989|g8968|g3178	abv:AGABI2DRAFT138631|abv:AGABI2DRAFT196132|abv:AGABI2DRAFT194754|abv:AGABI2DRAFT190960|	http://www.genome.jp/kegg-bin/show_pathway?abv00010/abv:AGABI2DRAFT194754%09red/abv:AGABI2DRAFT138631%09red/abv:AGABI2DRAFT190960%09red/abv:AGABI2DRAFT196132%09red
Phosphatidylinositol signaling system	KEGG PATHWAY	abv04070	2	24	0.775527	0.999928	g1493|g3268	abv:AGABI2DRAFT64231|abv:AGABI2DRAFT138931|	http://www.genome.jp/kegg-bin/show_pathway?abv04070/abv:AGABI2DRAFT138931%09red/abv:AGABI2DRAFT64231%09red
Butanoate metabolism	KEGG PATHWAY	abv00650	1	13	0.789651	0.999928	g7844	abv:AGABI2DRAFT219795|	http://www.genome.jp/kegg-bin/show_pathway?abv00650/abv:AGABI2DRAFT219795%09red
One carbon pool by folate	KEGG PATHWAY	abv00670	1	13	0.789651	0.999928	g12362	abv:AGABI2DRAFT73919|	http://www.genome.jp/kegg-bin/show_pathway?abv00670/abv:AGABI2DRAFT73919%09red
Histidine metabolism	KEGG PATHWAY	abv00340	2	25	0.793414	0.999928	g7989|g9668	abv:AGABI2DRAFT196132|abv:AGABI2DRAFT178673|	http://www.genome.jp/kegg-bin/show_pathway?abv00340/abv:AGABI2DRAFT196132%09red/abv:AGABI2DRAFT178673%09red
Alanine, aspartate and glutamate metabolism	KEGG PATHWAY	abv00250	2	28	0.839729	0.999928	g10568|g12547	abv:AGABI2DRAFT188488|abv:AGABI2DRAFT187844|	http://www.genome.jp/kegg-bin/show_pathway?abv00250/abv:AGABI2DRAFT188488%09red/abv:AGABI2DRAFT187844%09red
Terpenoid backbone biosynthesis	KEGG PATHWAY	abv00900	1	17	0.865376	0.999928	g2954	abv:AGABI2DRAFT196085|	http://www.genome.jp/kegg-bin/show_pathway?abv00900/abv:AGABI2DRAFT196085%09red
Porphyrin and chlorophyll metabolism	KEGG PATHWAY	abv00860	1	17	0.865376	0.999928	g11163	abv:AGABI2DRAFT219335|	http://www.genome.jp/kegg-bin/show_pathway?abv00860/abv:AGABI2DRAFT219335%09red
SNARE interactions in vesicular transport	KEGG PATHWAY	abv04130	1	17	0.865376	0.999928	g8932	abv:AGABI2DRAFT225255|	http://www.genome.jp/kegg-bin/show_pathway?abv04130/abv:AGABI2DRAFT225255%09red
Glycerophospholipid metabolism	KEGG PATHWAY	abv00564	2	31	0.876441	0.999928	g6074|g10480	abv:AGABI2DRAFT198280|abv:AGABI2DRAFT219039|	http://www.genome.jp/kegg-bin/show_pathway?abv00564/abv:AGABI2DRAFT219039%09red/abv:AGABI2DRAFT198280%09red
Aminoacyl-tRNA biosynthesis	KEGG PATHWAY	abv00970	2	31	0.876441	0.999928	g4121|g1072	abv:AGABI2DRAFT202316|abv:AGABI2DRAFT202316|	http://www.genome.jp/kegg-bin/show_pathway?abv00970/abv:AGABI2DRAFT202316%09red
Nicotinate and nicotinamide metabolism	KEGG PATHWAY	abv00760	1	18	0.879596	0.999928	g12446	abv:AGABI2DRAFT192827|	http://www.genome.jp/kegg-bin/show_pathway?abv00760/abv:AGABI2DRAFT192827%09red
Purine metabolism	KEGG PATHWAY	abv00230	3	44	0.885744	0.999928	g12547|g10778|g12433	abv:AGABI2DRAFT187844|abv:AGABI2DRAFT134340|abv:AGABI2DRAFT184267|	http://www.genome.jp/kegg-bin/show_pathway?abv00230/abv:AGABI2DRAFT134340%09red/abv:AGABI2DRAFT187844%09red/abv:AGABI2DRAFT184267%09red
Fatty acid degradation	KEGG PATHWAY	abv00071	2	32	0.886845	0.999928	g7989|g3178	abv:AGABI2DRAFT196132|abv:AGABI2DRAFT190960|	http://www.genome.jp/kegg-bin/show_pathway?abv00071/abv:AGABI2DRAFT196132%09red/abv:AGABI2DRAFT190960%09red
Protein processing in endoplasmic reticulum	KEGG PATHWAY	abv04141	6	78	0.889846	0.999928	g10646|g7832|g11337|g9152|g3987|g5030	abv:AGABI2DRAFT205955|abv:AGABI2DRAFT194179|abv:AGABI2DRAFT181939|abv:AGABI2DRAFT181939|abv:AGABI2DRAFT205955|abv:AGABI2DRAFT222683|	http://www.genome.jp/kegg-bin/show_pathway?abv04141/abv:AGABI2DRAFT222683%09red/abv:AGABI2DRAFT205955%09red/abv:AGABI2DRAFT181939%09red/abv:AGABI2DRAFT194179%09red
Phagosome	KEGG PATHWAY	abv04145	2	35	0.913383	0.999928	g3904|g2737	abv:AGABI2DRAFT192120|abv:AGABI2DRAFT117354|	http://www.genome.jp/kegg-bin/show_pathway?abv04145/abv:AGABI2DRAFT117354%09red/abv:AGABI2DRAFT192120%09red
Glycosylphosphatidylinositol (GPI)-anchor biosynthesis	KEGG PATHWAY	abv00563	1	21	0.913873	0.999928	g235	abv:AGABI2DRAFT208693|	http://www.genome.jp/kegg-bin/show_pathway?abv00563/abv:AGABI2DRAFT208693%09red
Pyruvate metabolism	KEGG PATHWAY	abv00620	3	48	0.916258	0.999928	g5765|g7989|g8968	abv:AGABI2DRAFT186545|abv:AGABI2DRAFT196132|abv:AGABI2DRAFT194754|	http://www.genome.jp/kegg-bin/show_pathway?abv00620/abv:AGABI2DRAFT194754%09red/abv:AGABI2DRAFT186545%09red/abv:AGABI2DRAFT196132%09red
DNA replication	KEGG PATHWAY	abv03030	2	36	0.920848	0.999928	g3954|g10192	abv:AGABI2DRAFT193885|abv:AGABI2DRAFT179299|	http://www.genome.jp/kegg-bin/show_pathway?abv03030/abv:AGABI2DRAFT179299%09red/abv:AGABI2DRAFT193885%09red
Fructose and mannose metabolism	KEGG PATHWAY	abv00051	1	22	0.922978	0.999928	g12370	abv:AGABI2DRAFT190490|	http://www.genome.jp/kegg-bin/show_pathway?abv00051/abv:AGABI2DRAFT190490%09red
Glycerolipid metabolism	KEGG PATHWAY	abv00561	2	37	0.927705	0.999928	g2976|g7989	abv:AGABI2DRAFT144304|abv:AGABI2DRAFT196132|	http://www.genome.jp/kegg-bin/show_pathway?abv00561/abv:AGABI2DRAFT196132%09red/abv:AGABI2DRAFT144304%09red
Proteasome	KEGG PATHWAY	abv03050	2	38	0.933999	0.999928	g105|g6764	abv:AGABI2DRAFT184516|abv:AGABI2DRAFT134238|	http://www.genome.jp/kegg-bin/show_pathway?abv03050/abv:AGABI2DRAFT134238%09red/abv:AGABI2DRAFT184516%09red
Mismatch repair	KEGG PATHWAY	abv03430	1	24	0.938406	0.999928	g3954	abv:AGABI2DRAFT193885|	http://www.genome.jp/kegg-bin/show_pathway?abv03430/abv:AGABI2DRAFT193885%09red
Inositol phosphate metabolism	KEGG PATHWAY	abv00562	1	26	0.950748	0.999928	g1493	abv:AGABI2DRAFT64231|	http://www.genome.jp/kegg-bin/show_pathway?abv00562/abv:AGABI2DRAFT64231%09red
Base excision repair	KEGG PATHWAY	abv03410	1	27	0.95596	0.999928	g2924	abv:AGABI2DRAFT227537|	http://www.genome.jp/kegg-bin/show_pathway?abv03410/abv:AGABI2DRAFT227537%09red
RNA polymerase	KEGG PATHWAY	abv03020	1	27	0.95596	0.999928	Novel04173	abv:AGABI2DRAFT186894|	http://www.genome.jp/kegg-bin/show_pathway?abv03020/abv:AGABI2DRAFT186894%09red
Mitophagy - yeast	KEGG PATHWAY	abv04139	1	28	0.960621	0.999928	g8575	abv:AGABI2DRAFT62685|	http://www.genome.jp/kegg-bin/show_pathway?abv04139/abv:AGABI2DRAFT62685%09red
Ubiquitin mediated proteolysis	KEGG PATHWAY	abv04120	3	58	0.962891	0.999928	g8687|Novel02855|g10904	abv:AGABI2DRAFT176395|abv:AGABI2DRAFT203625|abv:AGABI2DRAFT209689|	http://www.genome.jp/kegg-bin/show_pathway?abv04120/abv:AGABI2DRAFT176395%09red/abv:AGABI2DRAFT203625%09red/abv:AGABI2DRAFT209689%09red
Citrate cycle (TCA cycle)	KEGG PATHWAY	abv00020	1	29	0.96479	0.999928	g1610	abv:AGABI2DRAFT116105|	http://www.genome.jp/kegg-bin/show_pathway?abv00020/abv:AGABI2DRAFT116105%09red
mRNA surveillance pathway	KEGG PATHWAY	abv03015	2	46	0.96862	0.999928	g35|g11754	abv:AGABI2DRAFT188493|abv:AGABI2DRAFT225236|	http://www.genome.jp/kegg-bin/show_pathway?abv03015/abv:AGABI2DRAFT188493%09red/abv:AGABI2DRAFT225236%09red
Nucleotide excision repair	KEGG PATHWAY	abv03420	1	40	0.989733	0.999928	g3954	abv:AGABI2DRAFT193885|	http://www.genome.jp/kegg-bin/show_pathway?abv03420/abv:AGABI2DRAFT193885%09red
Ribosome biogenesis in eukaryotes	KEGG PATHWAY	abv03008	2	67	0.995935	0.999928	g10262|g12560	abv:AGABI2DRAFT189818|abv:AGABI2DRAFT62578|	http://www.genome.jp/kegg-bin/show_pathway?abv03008/abv:AGABI2DRAFT189818%09red/abv:AGABI2DRAFT62578%09red
RNA degradation	KEGG PATHWAY	abv03018	1	49	0.996263	0.999928	g11754	abv:AGABI2DRAFT225236|	http://www.genome.jp/kegg-bin/show_pathway?abv03018/abv:AGABI2DRAFT225236%09red
RNA transport	KEGG PATHWAY	abv03013	3	95	0.998657	0.999928	g8574|g11239|g11754	abv:AGABI2DRAFT148042|abv:AGABI2DRAFT184631|abv:AGABI2DRAFT225236|	http://www.genome.jp/kegg-bin/show_pathway?abv03013/abv:AGABI2DRAFT225236%09red/abv:AGABI2DRAFT148042%09red/abv:AGABI2DRAFT184631%09red
Endocytosis	KEGG PATHWAY	abv04144	1	71	0.999687	0.999928	g1010	abv:AGABI2DRAFT134329|	http://www.genome.jp/kegg-bin/show_pathway?abv04144/abv:AGABI2DRAFT134329%09red
Spliceosome	KEGG PATHWAY	abv03040	1	84	0.999928	0.999928	g4396	abv:AGABI2DRAFT79146|	http://www.genome.jp/kegg-bin/show_pathway?abv03040/abv:AGABI2DRAFT79146%09red

## Sheet: Sra2vsSra3
#Term	Database	ID	Input number	Background number	P-Value	Corrected P-Value	Entrez_ID	KEGG_ID/KO	Hyperlink
Amino sugar and nucleotide sugar metabolism	KEGG PATHWAY	abv00520	13	50	0.000219238	0.0173198	g10675|Novel03544|g11021|g2124|g11316|g11893|g10254|g10087|g670|g7881|g9663|g8683|g3286	abv:AGABI2DRAFT227531|abv:AGABI2DRAFT227531|abv:AGABI2DRAFT185538|abv:AGABI2DRAFT211936|abv:AGABI2DRAFT136252|abv:AGABI2DRAFT208965|abv:AGABI2DRAFT227531|abv:AGABI2DRAFT188164|abv:AGABI2DRAFT60607|abv:AGABI2DRAFT136252|abv:AGABI2DRAFT208965|abv:AGABI2DRAFT136252|abv:AGABI2DRAFT194839|	http://www.genome.jp/kegg-bin/show_pathway?abv00520/abv:AGABI2DRAFT211936%09red/abv:AGABI2DRAFT188164%09red/abv:AGABI2DRAFT208965%09red/abv:AGABI2DRAFT60607%09red/abv:AGABI2DRAFT185538%09red/abv:AGABI2DRAFT136252%09red/abv:AGABI2DRAFT227531%09red/abv:AGABI2DRAFT194839%09red
Pentose and glucuronate interconversions	KEGG PATHWAY	abv00040	7	21	0.00201352	0.079534	g5107|Novel03147|g11316|g3863|g7881|g8683|g3286	abv:AGABI2DRAFT194241|abv:AGABI2DRAFT194241|abv:AGABI2DRAFT136252|abv:AGABI2DRAFT188394|abv:AGABI2DRAFT136252|abv:AGABI2DRAFT136252|abv:AGABI2DRAFT194839|	http://www.genome.jp/kegg-bin/show_pathway?abv00040/abv:AGABI2DRAFT188394%09red/abv:AGABI2DRAFT136252%09red/abv:AGABI2DRAFT194241%09red/abv:AGABI2DRAFT194839%09red
Sphingolipid metabolism	KEGG PATHWAY	abv00600	6	18	0.00421778	0.111068	Novel02644|g388|g10443|g2976|g10501|Novel00298	abv:AGABI2DRAFT192931|abv:AGABI2DRAFT192931|abv:AGABI2DRAFT192931|abv:AGABI2DRAFT144304|abv:AGABI2DRAFT192931|abv:AGABI2DRAFT206283|	http://www.genome.jp/kegg-bin/show_pathway?abv00600/abv:AGABI2DRAFT192931%09red/abv:AGABI2DRAFT206283%09red/abv:AGABI2DRAFT144304%09red
Citrate cycle (TCA cycle)	KEGG PATHWAY	abv00020	7	29	0.00892685	0.176305	g11668|g12642|g8858|g1610|g9813|g6523|g9814	abv:AGABI2DRAFT190526|abv:AGABI2DRAFT192140|abv:AGABI2DRAFT192140|abv:AGABI2DRAFT116105|abv:AGABI2DRAFT135516|abv:AGABI2DRAFT190526|abv:AGABI2DRAFT150247|	http://www.genome.jp/kegg-bin/show_pathway?abv00020/abv:AGABI2DRAFT190526%09red/abv:AGABI2DRAFT135516%09red/abv:AGABI2DRAFT192140%09red/abv:AGABI2DRAFT150247%09red/abv:AGABI2DRAFT116105%09red
Oxidative phosphorylation	KEGG PATHWAY	abv00190	11	69	0.0171556	0.271058	g11668|Novel00476|g6523|g10325|g1860|g6280|g11635|g2922|g2252|g1890|g3002	abv:AGABI2DRAFT190526|abv:AGABI2DRAFT134160|abv:AGABI2DRAFT190526|abv:AGABI2DRAFT194758|abv:AGABI2DRAFT194800|abv:AGABI2DRAFT190409|abv:AGABI2DRAFT190409|abv:AGABI2DRAFT210545|abv:AGABI2DRAFT196262|abv:AGABI2DRAFT193168|abv:AGABI2DRAFT194758|	http://www.genome.jp/kegg-bin/show_pathway?abv00190/abv:AGABI2DRAFT193168%09red/abv:AGABI2DRAFT190409%09red/abv:AGABI2DRAFT190526%09red/abv:AGABI2DRAFT210545%09red/abv:AGABI2DRAFT194800%09red/abv:AGABI2DRAFT134160%09red/abv:AGABI2DRAFT196262%09red/abv:AGABI2DRAFT194758%09red
Carbon metabolism	KEGG PATHWAY	abv01200	14	105	0.0275809	0.363148	g12642|g11668|g9464|g6523|g8858|g1610|g4906|g5706|g5761|g7308|g2282|g2145|g9813|g9814	abv:AGABI2DRAFT192140|abv:AGABI2DRAFT190526|abv:AGABI2DRAFT239410|abv:AGABI2DRAFT190526|abv:AGABI2DRAFT192140|abv:AGABI2DRAFT116105|abv:AGABI2DRAFT239410|abv:AGABI2DRAFT190814|abv:AGABI2DRAFT191438|abv:AGABI2DRAFT189667|abv:AGABI2DRAFT188135|abv:AGABI2DRAFT191444|abv:AGABI2DRAFT135516|abv:AGABI2DRAFT150247|	http://www.genome.jp/kegg-bin/show_pathway?abv01200/abv:AGABI2DRAFT135516%09red/abv:AGABI2DRAFT150247%09red/abv:AGABI2DRAFT190814%09red/abv:AGABI2DRAFT190526%09red/abv:AGABI2DRAFT191438%09red/abv:AGABI2DRAFT191444%09red/abv:AGABI2DRAFT192140%09red/abv:AGABI2DRAFT188135%09red/abv:AGABI2DRAFT116105%09red/abv:AGABI2DRAFT189667%09red/abv:AGABI2DRAFT239410%09red
Galactose metabolism	KEGG PATHWAY	abv00052	4	16	0.0412696	0.465757	g7881|g8683|g2976|g11316	abv:AGABI2DRAFT136252|abv:AGABI2DRAFT136252|abv:AGABI2DRAFT144304|abv:AGABI2DRAFT136252|	http://www.genome.jp/kegg-bin/show_pathway?abv00052/abv:AGABI2DRAFT136252%09red/abv:AGABI2DRAFT144304%09red
Starch and sucrose metabolism	KEGG PATHWAY	abv00500	6	35	0.0540997	0.474548	g11721|g11316|g6311|Novel00797|g7881|g8683	abv:AGABI2DRAFT217305|abv:AGABI2DRAFT136252|abv:AGABI2DRAFT217305|abv:AGABI2DRAFT182070|abv:AGABI2DRAFT136252|abv:AGABI2DRAFT136252|	http://www.genome.jp/kegg-bin/show_pathway?abv00500/abv:AGABI2DRAFT136252%09red/abv:AGABI2DRAFT217305%09red/abv:AGABI2DRAFT182070%09red
Ribosome	KEGG PATHWAY	abv03010	12	96	0.057303	0.474548	g739|g12110|g11318|g1785|g11833|g9812|g3016|g8837|g8818|g7219|g8895|g11402	abv:AGABI2DRAFT194843|abv:AGABI2DRAFT189902|abv:AGABI2DRAFT190378|abv:AGABI2DRAFT194344|abv:AGABI2DRAFT135382|abv:AGABI2DRAFT136259|abv:AGABI2DRAFT191238|abv:AGABI2DRAFT190423|abv:AGABI2DRAFT138375|abv:AGABI2DRAFT204027|abv:AGABI2DRAFT133112|abv:AGABI2DRAFT191800|	http://www.genome.jp/kegg-bin/show_pathway?abv03010/abv:AGABI2DRAFT138375%09red/abv:AGABI2DRAFT191238%09red/abv:AGABI2DRAFT133112%09red/abv:AGABI2DRAFT194344%09red/abv:AGABI2DRAFT190423%09red/abv:AGABI2DRAFT135382%09red/abv:AGABI2DRAFT136259%09red/abv:AGABI2DRAFT194843%09red/abv:AGABI2DRAFT190378%09red/abv:AGABI2DRAFT204027%09red/abv:AGABI2DRAFT191800%09red/abv:AGABI2DRAFT189902%09red
Pyrimidine metabolism	KEGG PATHWAY	abv00240	5	27	0.0600693	0.474548	Novel04633|g10800|g7761|g7644|g5015	abv:AGABI2DRAFT191772|abv:AGABI2DRAFT225328|abv:AGABI2DRAFT225328|abv:AGABI2DRAFT196141|abv:AGABI2DRAFT192773|	http://www.genome.jp/kegg-bin/show_pathway?abv00240/abv:AGABI2DRAFT191772%09red/abv:AGABI2DRAFT225328%09red/abv:AGABI2DRAFT192773%09red/abv:AGABI2DRAFT196141%09red
Glyoxylate and dicarboxylate metabolism	KEGG PATHWAY	abv00630	5	32	0.0993827	0.713748	g1610|g4906|g9464|g12642|g8858	abv:AGABI2DRAFT116105|abv:AGABI2DRAFT239410|abv:AGABI2DRAFT239410|abv:AGABI2DRAFT192140|abv:AGABI2DRAFT192140|	http://www.genome.jp/kegg-bin/show_pathway?abv00630/abv:AGABI2DRAFT192140%09red/abv:AGABI2DRAFT239410%09red/abv:AGABI2DRAFT116105%09red
Pyruvate metabolism	KEGG PATHWAY	abv00620	6	48	0.152351	0.97019	g12642|g8858|g4220|g12038|g5028|g9814	abv:AGABI2DRAFT192140|abv:AGABI2DRAFT192140|abv:AGABI2DRAFT206128|abv:AGABI2DRAFT119340|abv:AGABI2DRAFT196132|abv:AGABI2DRAFT150247|	http://www.genome.jp/kegg-bin/show_pathway?abv00620/abv:AGABI2DRAFT206128%09red/abv:AGABI2DRAFT192140%09red/abv:AGABI2DRAFT150247%09red/abv:AGABI2DRAFT119340%09red/abv:AGABI2DRAFT196132%09red
Proteasome	KEGG PATHWAY	abv03050	5	38	0.159652	0.97019	g12471|g7454|g6302|g9498|g105	abv:AGABI2DRAFT182674|abv:AGABI2DRAFT189272|abv:AGABI2DRAFT210106|abv:AGABI2DRAFT191954|abv:AGABI2DRAFT184516|	http://www.genome.jp/kegg-bin/show_pathway?abv03050/abv:AGABI2DRAFT184516%09red/abv:AGABI2DRAFT189272%09red/abv:AGABI2DRAFT191954%09red/abv:AGABI2DRAFT182674%09red/abv:AGABI2DRAFT210106%09red
Metabolic pathways	KEGG PATHWAY	abv01100	66	820	0.188829	0.975016	Novel03544|g388|Novel00476|g2922|g11422|g10325|g1860|g670|g3863|g7463|g8683|g9813|g5028|g7644|g9696|g10675|g11668|g7761|g6523|g11721|Novel03147|g6311|g10254|g6477|g6280|g2124|g9814|Novel00298|g2145|g12038|g5107|Novel02644|g11021|g12642|g8858|g11316|g11893|g10800|g2252|g5706|g5761|Novel00797|g10183|g11635|g4220|g5255|g1890|g9849|g6074|Novel04633|g2282|g9464|g1610|g10443|g2976|g2788|g10087|g10501|g…	abv:AGABI2DRAFT227531|abv:AGABI2DRAFT192931|abv:AGABI2DRAFT134160|abv:AGABI2DRAFT210545|abv:AGABI2DRAFT194181|abv:AGABI2DRAFT194758|abv:AGABI2DRAFT194800|abv:AGABI2DRAFT60607|abv:AGABI2DRAFT188394|abv:AGABI2DRAFT213830|abv:AGABI2DRAFT136252|abv:AGABI2DRAFT135516|abv:AGABI2DRAFT196132|abv:AGABI2DRAFT196141|abv:AGABI2DRAFT194303|abv:AGABI2DRAFT227531|abv:AGABI2DRAFT190526|abv:AGABI2DRAFT225328|abv:…	http://www.genome.jp/kegg-bin/show_pathway?abv01100/abv:AGABI2DRAFT194241%09red/abv:AGABI2DRAFT189667%09red/abv:AGABI2DRAFT222615%09red/abv:AGABI2DRAFT188394%09red/abv:AGABI2DRAFT217305%09red/abv:AGABI2DRAFT185538%09red/abv:AGABI2DRAFT188135%09red/abv:AGABI2DRAFT206128%09red/abv:AGABI2DRAFT196262%09red/abv:AGABI2DRAFT194758%09red/abv:AGABI2DRAFT239410%09red/abv:AGABI2DRAFT119340%09red/abv:AGABI2D…
2-Oxocarboxylic acid metabolism	KEGG PATHWAY	abv01210	4	30	0.192159	0.975016	g7308|g9813|g6477|g1610	abv:AGABI2DRAFT189667|abv:AGABI2DRAFT135516|abv:AGABI2DRAFT65664|abv:AGABI2DRAFT116105|	http://www.genome.jp/kegg-bin/show_pathway?abv01210/abv:AGABI2DRAFT135516%09red/abv:AGABI2DRAFT116105%09red/abv:AGABI2DRAFT189667%09red/abv:AGABI2DRAFT65664%09red
Biosynthesis of antibiotics	KEGG PATHWAY	abv01130	19	213	0.213939	0.975016	g12642|g11668|g11021|g9464|g6523|g8858|g11316|g1610|g4906|g5706|g6477|g7308|g7881|g2282|g4220|g8683|g9813|g5028|g9814	abv:AGABI2DRAFT192140|abv:AGABI2DRAFT190526|abv:AGABI2DRAFT185538|abv:AGABI2DRAFT239410|abv:AGABI2DRAFT190526|abv:AGABI2DRAFT192140|abv:AGABI2DRAFT136252|abv:AGABI2DRAFT116105|abv:AGABI2DRAFT239410|abv:AGABI2DRAFT190814|abv:AGABI2DRAFT65664|abv:AGABI2DRAFT189667|abv:AGABI2DRAFT136252|abv:AGABI2DRAFT188135|abv:AGABI2DRAFT206128|abv:AGABI2DRAFT136252|abv:AGABI2DRAFT135516|abv:AGABI2DRAFT196132|abv:…	http://www.genome.jp/kegg-bin/show_pathway?abv01130/abv:AGABI2DRAFT135516%09red/abv:AGABI2DRAFT189667%09red/abv:AGABI2DRAFT196132%09red/abv:AGABI2DRAFT190814%09red/abv:AGABI2DRAFT190526%09red/abv:AGABI2DRAFT116105%09red/abv:AGABI2DRAFT192140%09red/abv:AGABI2DRAFT185538%09red/abv:AGABI2DRAFT188135%09red/abv:AGABI2DRAFT65664%09red/abv:AGABI2DRAFT206128%09red/abv:AGABI2DRAFT150247%09red/abv:AGABI2DR…
Cyanoamino acid metabolism	KEGG PATHWAY	abv00460	2	11	0.216241	0.975016	g11721|g6311	abv:AGABI2DRAFT217305|abv:AGABI2DRAFT217305|	http://www.genome.jp/kegg-bin/show_pathway?abv00460/abv:AGABI2DRAFT217305%09red
Ascorbate and aldarate metabolism	KEGG PATHWAY	abv00053	3	22	0.234498	0.975016	g5028|g2282|g3286	abv:AGABI2DRAFT196132|abv:AGABI2DRAFT188135|abv:AGABI2DRAFT194839|	http://www.genome.jp/kegg-bin/show_pathway?abv00053/abv:AGABI2DRAFT188135%09red/abv:AGABI2DRAFT194839%09red/abv:AGABI2DRAFT196132%09red
Methane metabolism	KEGG PATHWAY	abv00680	3	22	0.234498	0.975016	g2145|g5706|g5761	abv:AGABI2DRAFT191444|abv:AGABI2DRAFT190814|abv:AGABI2DRAFT191438|	http://www.genome.jp/kegg-bin/show_pathway?abv00680/abv:AGABI2DRAFT191438%09red/abv:AGABI2DRAFT191444%09red/abv:AGABI2DRAFT190814%09red
Cysteine and methionine metabolism	KEGG PATHWAY	abv00270	4	36	0.28087	0.998834	g7308|g12642|g5706|g8858	abv:AGABI2DRAFT189667|abv:AGABI2DRAFT192140|abv:AGABI2DRAFT190814|abv:AGABI2DRAFT192140|	http://www.genome.jp/kegg-bin/show_pathway?abv00270/abv:AGABI2DRAFT192140%09red/abv:AGABI2DRAFT189667%09red/abv:AGABI2DRAFT190814%09red
DNA replication	KEGG PATHWAY	abv03030	4	36	0.28087	0.998834	g7993|g5154|g1762|g10192	abv:AGABI2DRAFT144709|abv:AGABI2DRAFT196191|abv:AGABI2DRAFT183500|abv:AGABI2DRAFT179299|	http://www.genome.jp/kegg-bin/show_pathway?abv03030/abv:AGABI2DRAFT179299%09red/abv:AGABI2DRAFT196191%09red/abv:AGABI2DRAFT183500%09red/abv:AGABI2DRAFT144709%09red
AGE-RAGE signaling pathway in diabetic complications	KEGG PATHWAY	abv04933	2	15	0.318576	0.998834	g5041|Novel00048	abv:AGABI2DRAFT211919|abv:AGABI2DRAFT133440|	http://www.genome.jp/kegg-bin/show_pathway?abv04933/abv:AGABI2DRAFT211919%09red/abv:AGABI2DRAFT133440%09red
MAPK signaling pathway - yeast	KEGG PATHWAY	abv04011	7	78	0.346099	0.998834	g9464|g116|Novel04578|g4906|Novel03966|g1681|g1755	abv:AGABI2DRAFT239410|abv:AGABI2DRAFT73843|abv:AGABI2DRAFT222207|abv:AGABI2DRAFT239410|abv:AGABI2DRAFT239579|abv:AGABI2DRAFT239579|abv:AGABI2DRAFT239579|	http://www.genome.jp/kegg-bin/show_pathway?abv04011/abv:AGABI2DRAFT239579%09red/abv:AGABI2DRAFT222207%09red/abv:AGABI2DRAFT73843%09red/abv:AGABI2DRAFT239410%09red
Other types of O-glycan biosynthesis	KEGG PATHWAY	abv00514	1	6	0.385953	0.998834	g12046	abv:AGABI2DRAFT211452|	http://www.genome.jp/kegg-bin/show_pathway?abv00514/abv:AGABI2DRAFT211452%09red
Ether lipid metabolism	KEGG PATHWAY	abv00565	1	6	0.385953	0.998834	g5255	abv:AGABI2DRAFT203434|	http://www.genome.jp/kegg-bin/show_pathway?abv00565/abv:AGABI2DRAFT203434%09red
Vitamin B6 metabolism	KEGG PATHWAY	abv00750	1	7	0.427312	0.998834	g5706	abv:AGABI2DRAFT190814|	http://www.genome.jp/kegg-bin/show_pathway?abv00750/abv:AGABI2DRAFT190814%09red
Autophagy - other	KEGG PATHWAY	abv04136	2	21	0.464396	0.998834	g548|g8241	abv:AGABI2DRAFT187673|abv:AGABI2DRAFT187673|	http://www.genome.jp/kegg-bin/show_pathway?abv04136/abv:AGABI2DRAFT187673%09red
Glycosphingolipid biosynthesis - globo and isoglobo series	KEGG PATHWAY	abv00603	1	8	0.465893	0.998834	g2976	abv:AGABI2DRAFT144304|	http://www.genome.jp/kegg-bin/show_pathway?abv00603/abv:AGABI2DRAFT144304%09red
Fructose and mannose metabolism	KEGG PATHWAY	abv00051	2	22	0.486948	0.998834	g5107|Novel03147	abv:AGABI2DRAFT194241|abv:AGABI2DRAFT194241|	http://www.genome.jp/kegg-bin/show_pathway?abv00051/abv:AGABI2DRAFT194241%09red
ABC transporters	KEGG PATHWAY	abv02010	1	9	0.501882	0.998834	g1239	abv:AGABI2DRAFT147969|	http://www.genome.jp/kegg-bin/show_pathway?abv02010/abv:AGABI2DRAFT147969%09red
Glycerolipid metabolism	KEGG PATHWAY	abv00561	3	37	0.510548	0.998834	g5255|g2976|g5028	abv:AGABI2DRAFT203434|abv:AGABI2DRAFT144304|abv:AGABI2DRAFT196132|	http://www.genome.jp/kegg-bin/show_pathway?abv00561/abv:AGABI2DRAFT203434%09red/abv:AGABI2DRAFT196132%09red/abv:AGABI2DRAFT144304%09red
Mismatch repair	KEGG PATHWAY	abv03430	2	24	0.530231	0.998834	g1762|g5154	abv:AGABI2DRAFT183500|abv:AGABI2DRAFT196191|	http://www.genome.jp/kegg-bin/show_pathway?abv03430/abv:AGABI2DRAFT196191%09red/abv:AGABI2DRAFT183500%09red
Nitrogen metabolism	KEGG PATHWAY	abv00910	1	10	0.535454	0.998834	g10	abv:AGABI2DRAFT136944|	http://www.genome.jp/kegg-bin/show_pathway?abv00910/abv:AGABI2DRAFT136944%09red
Tryptophan metabolism	KEGG PATHWAY	abv00380	3	39	0.544048	0.998834	g5028|g4906|g9464	abv:AGABI2DRAFT196132|abv:AGABI2DRAFT239410|abv:AGABI2DRAFT239410|	http://www.genome.jp/kegg-bin/show_pathway?abv00380/abv:AGABI2DRAFT196132%09red/abv:AGABI2DRAFT239410%09red
Fatty acid biosynthesis	KEGG PATHWAY	abv00061	1	11	0.566769	0.998834	g4220	abv:AGABI2DRAFT206128|	http://www.genome.jp/kegg-bin/show_pathway?abv00061/abv:AGABI2DRAFT206128%09red
Biosynthesis of unsaturated fatty acids	KEGG PATHWAY	abv01040	1	11	0.566769	0.998834	g10183	abv:AGABI2DRAFT194591|	http://www.genome.jp/kegg-bin/show_pathway?abv01040/abv:AGABI2DRAFT194591%09red
Valine, leucine and isoleucine biosynthesis	KEGG PATHWAY	abv00290	1	11	0.566769	0.998834	g6477	abv:AGABI2DRAFT65664|	http://www.genome.jp/kegg-bin/show_pathway?abv00290/abv:AGABI2DRAFT65664%09red
Fatty acid metabolism	KEGG PATHWAY	abv01212	2	26	0.570969	0.998834	g10183|g4220	abv:AGABI2DRAFT194591|abv:AGABI2DRAFT206128|	http://www.genome.jp/kegg-bin/show_pathway?abv01212/abv:AGABI2DRAFT206128%09red/abv:AGABI2DRAFT194591%09red
Base excision repair	KEGG PATHWAY	abv03410	2	27	0.590358	0.998834	g1762|g5154	abv:AGABI2DRAFT183500|abv:AGABI2DRAFT196191|	http://www.genome.jp/kegg-bin/show_pathway?abv03410/abv:AGABI2DRAFT196191%09red/abv:AGABI2DRAFT183500%09red
Alanine, aspartate and glutamate metabolism	KEGG PATHWAY	abv00250	2	28	0.609089	0.998834	g7308|g5015	abv:AGABI2DRAFT189667|abv:AGABI2DRAFT192773|	http://www.genome.jp/kegg-bin/show_pathway?abv00250/abv:AGABI2DRAFT189667%09red/abv:AGABI2DRAFT192773%09red
Meiosis - yeast	KEGG PATHWAY	abv04113	4	59	0.620812	0.998834	g1382|Novel00048|g12244|g1168	abv:AGABI2DRAFT199321|abv:AGABI2DRAFT133440|abv:AGABI2DRAFT206585|abv:AGABI2DRAFT150479|	http://www.genome.jp/kegg-bin/show_pathway?abv04113/abv:AGABI2DRAFT206585%09red/abv:AGABI2DRAFT133440%09red/abv:AGABI2DRAFT199321%09red/abv:AGABI2DRAFT150479%09red
Pantothenate and CoA biosynthesis	KEGG PATHWAY	abv00770	1	14	0.648642	0.998834	g6477	abv:AGABI2DRAFT65664|	http://www.genome.jp/kegg-bin/show_pathway?abv00770/abv:AGABI2DRAFT65664%09red
Glycerophospholipid metabolism	KEGG PATHWAY	abv00564	2	31	0.661355	0.998834	g5255|g6074	abv:AGABI2DRAFT203434|abv:AGABI2DRAFT198280|	http://www.genome.jp/kegg-bin/show_pathway?abv00564/abv:AGABI2DRAFT203434%09red/abv:AGABI2DRAFT198280%09red
Peroxisome	KEGG PATHWAY	abv04146	3	47	0.663696	0.998834	g4906|g9464|g1239	abv:AGABI2DRAFT239410|abv:AGABI2DRAFT239410|abv:AGABI2DRAFT147969|	http://www.genome.jp/kegg-bin/show_pathway?abv04146/abv:AGABI2DRAFT239410%09red/abv:AGABI2DRAFT147969%09red
Phenylalanine, tyrosine and tryptophan biosynthesis	KEGG PATHWAY	abv00400	1	16	0.694458	0.998834	g7308	abv:AGABI2DRAFT189667|	http://www.genome.jp/kegg-bin/show_pathway?abv00400/abv:AGABI2DRAFT189667%09red
Arginine biosynthesis	KEGG PATHWAY	abv00220	1	16	0.694458	0.998834	g7308	abv:AGABI2DRAFT189667|	http://www.genome.jp/kegg-bin/show_pathway?abv00220/abv:AGABI2DRAFT189667%09red
Phenylalanine metabolism	KEGG PATHWAY	abv00360	1	16	0.694458	0.998834	g7308	abv:AGABI2DRAFT189667|	http://www.genome.jp/kegg-bin/show_pathway?abv00360/abv:AGABI2DRAFT189667%09red
Cell cycle - yeast	KEGG PATHWAY	abv04111	5	83	0.715501	0.998834	g1382|g12006|g8687|g116|g12244	abv:AGABI2DRAFT199321|abv:AGABI2DRAFT192574|abv:AGABI2DRAFT176395|abv:AGABI2DRAFT73843|abv:AGABI2DRAFT206585|	http://www.genome.jp/kegg-bin/show_pathway?abv04111/abv:AGABI2DRAFT176395%09red/abv:AGABI2DRAFT73843%09red/abv:AGABI2DRAFT206585%09red/abv:AGABI2DRAFT199321%09red/abv:AGABI2DRAFT192574%09red
Phagosome	KEGG PATHWAY	abv04145	2	35	0.722151	0.998834	g10862|g8032	abv:AGABI2DRAFT214780|abv:AGABI2DRAFT195658|	http://www.genome.jp/kegg-bin/show_pathway?abv04145/abv:AGABI2DRAFT214780%09red/abv:AGABI2DRAFT195658%09red
Propanoate metabolism	KEGG PATHWAY	abv00640	1	18	0.734316	0.998834	g4220	abv:AGABI2DRAFT206128|	http://www.genome.jp/kegg-bin/show_pathway?abv00640/abv:AGABI2DRAFT206128%09red
Protein export	KEGG PATHWAY	abv03060	1	18	0.734316	0.998834	g6233	abv:AGABI2DRAFT210125|	http://www.genome.jp/kegg-bin/show_pathway?abv03060/abv:AGABI2DRAFT210125%09red
Arginine and proline metabolism	KEGG PATHWAY	abv00330	2	37	0.748946	0.998834	g7308|g5028	abv:AGABI2DRAFT189667|abv:AGABI2DRAFT196132|	http://www.genome.jp/kegg-bin/show_pathway?abv00330/abv:AGABI2DRAFT189667%09red/abv:AGABI2DRAFT196132%09red
Pentose phosphate pathway	KEGG PATHWAY	abv00030	1	21	0.784594	0.998834	g2282	abv:AGABI2DRAFT188135|	http://www.genome.jp/kegg-bin/show_pathway?abv00030/abv:AGABI2DRAFT188135%09red
Nucleotide excision repair	KEGG PATHWAY	abv03420	2	40	0.784967	0.998834	g1762|g5154	abv:AGABI2DRAFT183500|abv:AGABI2DRAFT196191|	http://www.genome.jp/kegg-bin/show_pathway?abv03420/abv:AGABI2DRAFT196191%09red/abv:AGABI2DRAFT183500%09red
Homologous recombination	KEGG PATHWAY	abv03440	1	22	0.799148	0.998834	g1762	abv:AGABI2DRAFT183500|	http://www.genome.jp/kegg-bin/show_pathway?abv03440/abv:AGABI2DRAFT183500%09red
Biosynthesis of secondary metabolites	KEGG PATHWAY	abv01110	17	284	0.811792	0.998834	g12642|g11721|g9464|g6523|g8858|g11668|g1610|g6311|g7308|g6477|g4906|g2282|g4220|g5255|g9813|g5028|g9814	abv:AGABI2DRAFT192140|abv:AGABI2DRAFT217305|abv:AGABI2DRAFT239410|abv:AGABI2DRAFT190526|abv:AGABI2DRAFT192140|abv:AGABI2DRAFT190526|abv:AGABI2DRAFT116105|abv:AGABI2DRAFT217305|abv:AGABI2DRAFT189667|abv:AGABI2DRAFT65664|abv:AGABI2DRAFT239410|abv:AGABI2DRAFT188135|abv:AGABI2DRAFT206128|abv:AGABI2DRAFT203434|abv:AGABI2DRAFT135516|abv:AGABI2DRAFT196132|abv:AGABI2DRAFT150247|	http://www.genome.jp/kegg-bin/show_pathway?abv01110/abv:AGABI2DRAFT135516%09red/abv:AGABI2DRAFT203434%09red/abv:AGABI2DRAFT189667%09red/abv:AGABI2DRAFT196132%09red/abv:AGABI2DRAFT190526%09red/abv:AGABI2DRAFT217305%09red/abv:AGABI2DRAFT116105%09red/abv:AGABI2DRAFT192140%09red/abv:AGABI2DRAFT188135%09red/abv:AGABI2DRAFT65664%09red/abv:AGABI2DRAFT206128%09red/abv:AGABI2DRAFT150247%09red/abv:AGABI2DR…
Various types of N-glycan biosynthesis	KEGG PATHWAY	abv00513	1	23	0.812722	0.998834	g7463	abv:AGABI2DRAFT213830|	http://www.genome.jp/kegg-bin/show_pathway?abv00513/abv:AGABI2DRAFT213830%09red
Tyrosine metabolism	KEGG PATHWAY	abv00350	1	23	0.812722	0.998834	g7308	abv:AGABI2DRAFT189667|	http://www.genome.jp/kegg-bin/show_pathway?abv00350/abv:AGABI2DRAFT189667%09red
Biosynthesis of amino acids	KEGG PATHWAY	abv01230	5	95	0.813012	0.998834	g7308|g9813|g6477|g5706|g1610	abv:AGABI2DRAFT189667|abv:AGABI2DRAFT135516|abv:AGABI2DRAFT65664|abv:AGABI2DRAFT190814|abv:AGABI2DRAFT116105|	http://www.genome.jp/kegg-bin/show_pathway?abv01230/abv:AGABI2DRAFT135516%09red/abv:AGABI2DRAFT116105%09red/abv:AGABI2DRAFT189667%09red/abv:AGABI2DRAFT190814%09red/abv:AGABI2DRAFT65664%09red
Phosphatidylinositol signaling system	KEGG PATHWAY	abv04070	1	24	0.825382	0.998834	g1395	abv:AGABI2DRAFT184577|	http://www.genome.jp/kegg-bin/show_pathway?abv04070/abv:AGABI2DRAFT184577%09red
Purine metabolism	KEGG PATHWAY	abv00230	2	44	0.825899	0.998834	Novel04633|g9849	abv:AGABI2DRAFT191772|abv:AGABI2DRAFT215918|	http://www.genome.jp/kegg-bin/show_pathway?abv00230/abv:AGABI2DRAFT215918%09red/abv:AGABI2DRAFT191772%09red
Glycolysis / Gluconeogenesis	KEGG PATHWAY	abv00010	2	45	0.834976	0.998834	g5028|g9814	abv:AGABI2DRAFT196132|abv:AGABI2DRAFT150247|	http://www.genome.jp/kegg-bin/show_pathway?abv00010/abv:AGABI2DRAFT150247%09red/abv:AGABI2DRAFT196132%09red
Histidine metabolism	KEGG PATHWAY	abv00340	1	25	0.837188	0.998834	g5028	abv:AGABI2DRAFT196132|	http://www.genome.jp/kegg-bin/show_pathway?abv00340/abv:AGABI2DRAFT196132%09red
Autophagy - yeast	KEGG PATHWAY	abv04138	3	66	0.852999	0.998834	g548|Novel00048|g8241	abv:AGABI2DRAFT187673|abv:AGABI2DRAFT133440|abv:AGABI2DRAFT187673|	http://www.genome.jp/kegg-bin/show_pathway?abv04138/abv:AGABI2DRAFT187673%09red/abv:AGABI2DRAFT133440%09red
RNA polymerase	KEGG PATHWAY	abv03020	1	27	0.858465	0.998834	g461	abv:AGABI2DRAFT209410|	http://www.genome.jp/kegg-bin/show_pathway?abv03020/abv:AGABI2DRAFT209410%09red
RNA degradation	KEGG PATHWAY	abv03018	2	49	0.867161	0.998834	g11026|g12281	abv:AGABI2DRAFT192819|abv:AGABI2DRAFT195187|	http://www.genome.jp/kegg-bin/show_pathway?abv03018/abv:AGABI2DRAFT195187%09red/abv:AGABI2DRAFT192819%09red
beta-Alanine metabolism	KEGG PATHWAY	abv00410	1	28	0.868041	0.998834	g5028	abv:AGABI2DRAFT196132|	http://www.genome.jp/kegg-bin/show_pathway?abv00410/abv:AGABI2DRAFT196132%09red
Aminoacyl-tRNA biosynthesis	KEGG PATHWAY	abv00970	1	31	0.893062	0.998834	g2788	abv:AGABI2DRAFT222615|	http://www.genome.jp/kegg-bin/show_pathway?abv00970/abv:AGABI2DRAFT222615%09red
Lysine degradation	KEGG PATHWAY	abv00310	1	31	0.893062	0.998834	g5028	abv:AGABI2DRAFT196132|	http://www.genome.jp/kegg-bin/show_pathway?abv00310/abv:AGABI2DRAFT196132%09red
N-Glycan biosynthesis	KEGG PATHWAY	abv00510	1	31	0.893062	0.998834	g7463	abv:AGABI2DRAFT213830|	http://www.genome.jp/kegg-bin/show_pathway?abv00510/abv:AGABI2DRAFT213830%09red
Fatty acid degradation	KEGG PATHWAY	abv00071	1	32	0.900303	0.998834	g5028	abv:AGABI2DRAFT196132|	http://www.genome.jp/kegg-bin/show_pathway?abv00071/abv:AGABI2DRAFT196132%09red
Glutathione metabolism	KEGG PATHWAY	abv00480	1	34	0.913351	0.998834	Novel04633	abv:AGABI2DRAFT191772|	http://www.genome.jp/kegg-bin/show_pathway?abv00480/abv:AGABI2DRAFT191772%09red
Glycine, serine and threonine metabolism	KEGG PATHWAY	abv00260	1	38	0.934559	0.998834	g5706	abv:AGABI2DRAFT190814|	http://www.genome.jp/kegg-bin/show_pathway?abv00260/abv:AGABI2DRAFT190814%09red
Valine, leucine and isoleucine degradation	KEGG PATHWAY	abv00280	1	39	0.938997	0.998834	g5028	abv:AGABI2DRAFT196132|	http://www.genome.jp/kegg-bin/show_pathway?abv00280/abv:AGABI2DRAFT196132%09red
Ribosome biogenesis in eukaryotes	KEGG PATHWAY	abv03008	2	67	0.952139	0.998834	g8343|g3246	abv:AGABI2DRAFT191593|abv:AGABI2DRAFT223611|	http://www.genome.jp/kegg-bin/show_pathway?abv03008/abv:AGABI2DRAFT191593%09red/abv:AGABI2DRAFT223611%09red
Ubiquitin mediated proteolysis	KEGG PATHWAY	abv04120	1	58	0.98398	0.998834	g8687	abv:AGABI2DRAFT176395|	http://www.genome.jp/kegg-bin/show_pathway?abv04120/abv:AGABI2DRAFT176395%09red
Endocytosis	KEGG PATHWAY	abv04144	1	71	0.993604	0.998834	g4469	abv:AGABI2DRAFT193068|	http://www.genome.jp/kegg-bin/show_pathway?abv04144/abv:AGABI2DRAFT193068%09red
Protein processing in endoplasmic reticulum	KEGG PATHWAY	abv04141	1	78	0.996103	0.998834	g11684	abv:AGABI2DRAFT179844|	http://www.genome.jp/kegg-bin/show_pathway?abv04141/abv:AGABI2DRAFT179844%09red
RNA transport	KEGG PATHWAY	abv03013	1	95	0.998834	0.998834	g4945	abv:AGABI2DRAFT178762|	http://www.genome.jp/kegg-bin/show_pathway?abv03013/abv:AGABI2DRAFT178762%09red

## Sheet: Sra3vsSra4
#Term	Database	ID	Input number	Background number	P-Value	Corrected P-Value	Entrez_ID	KEGG_ID/KO	Hyperlink
Biosynthesis of amino acids	KEGG PATHWAY	abv01230	4	95	0.0166804	0.398226	g8029|g12385|g11592|g3219	abv:AGABI2DRAFT138631|abv:AGABI2DRAFT215018|abv:AGABI2DRAFT193833|abv:AGABI2DRAFT118981|	http://www.genome.jp/kegg-bin/show_pathway?abv01230/abv:AGABI2DRAFT118981%09red/abv:AGABI2DRAFT193833%09red/abv:AGABI2DRAFT215018%09red/abv:AGABI2DRAFT138631%09red
Histidine metabolism	KEGG PATHWAY	abv00340	2	25	0.0294982	0.398226	g12385|g5028	abv:AGABI2DRAFT215018|abv:AGABI2DRAFT196132|	http://www.genome.jp/kegg-bin/show_pathway?abv00340/abv:AGABI2DRAFT215018%09red/abv:AGABI2DRAFT196132%09red
Glycolysis / Gluconeogenesis	KEGG PATHWAY	abv00010	2	45	0.0801406	0.408972	g8029|g5028	abv:AGABI2DRAFT138631|abv:AGABI2DRAFT196132|	http://www.genome.jp/kegg-bin/show_pathway?abv00010/abv:AGABI2DRAFT138631%09red/abv:AGABI2DRAFT196132%09red
Pantothenate and CoA biosynthesis	KEGG PATHWAY	abv00770	1	14	0.14064	0.408972	g5792	abv:AGABI2DRAFT219279|	http://www.genome.jp/kegg-bin/show_pathway?abv00770/abv:AGABI2DRAFT219279%09red
Phenylalanine, tyrosine and tryptophan biosynthesis	KEGG PATHWAY	abv00400	1	16	0.157865	0.408972	g11592	abv:AGABI2DRAFT193833|	http://www.genome.jp/kegg-bin/show_pathway?abv00400/abv:AGABI2DRAFT193833%09red
Arginine biosynthesis	KEGG PATHWAY	abv00220	1	16	0.157865	0.408972	g3219	abv:AGABI2DRAFT118981|	http://www.genome.jp/kegg-bin/show_pathway?abv00220/abv:AGABI2DRAFT118981%09red
Biosynthesis of secondary metabolites	KEGG PATHWAY	abv01110	5	284	0.161325	0.408972	g8029|g12385|g5028|g11592|g3219	abv:AGABI2DRAFT138631|abv:AGABI2DRAFT215018|abv:AGABI2DRAFT196132|abv:AGABI2DRAFT193833|abv:AGABI2DRAFT118981|	http://www.genome.jp/kegg-bin/show_pathway?abv01110/abv:AGABI2DRAFT118981%09red/abv:AGABI2DRAFT193833%09red/abv:AGABI2DRAFT215018%09red/abv:AGABI2DRAFT138631%09red/abv:AGABI2DRAFT196132%09red
Biosynthesis of antibiotics	KEGG PATHWAY	abv01130	4	213	0.171446	0.408972	g8029|g11592|g5028|g3219	abv:AGABI2DRAFT138631|abv:AGABI2DRAFT193833|abv:AGABI2DRAFT196132|abv:AGABI2DRAFT118981|	http://www.genome.jp/kegg-bin/show_pathway?abv01130/abv:AGABI2DRAFT118981%09red/abv:AGABI2DRAFT193833%09red/abv:AGABI2DRAFT138631%09red/abv:AGABI2DRAFT196132%09red
Pentose and glucuronate interconversions	KEGG PATHWAY	abv00040	1	21	0.199464	0.408972	g5107	abv:AGABI2DRAFT194241|	http://www.genome.jp/kegg-bin/show_pathway?abv00040/abv:AGABI2DRAFT194241%09red
Ascorbate and aldarate metabolism	KEGG PATHWAY	abv00053	1	22	0.20754	0.408972	g5028	abv:AGABI2DRAFT196132|	http://www.genome.jp/kegg-bin/show_pathway?abv00053/abv:AGABI2DRAFT196132%09red
Fructose and mannose metabolism	KEGG PATHWAY	abv00051	1	22	0.20754	0.408972	g5107	abv:AGABI2DRAFT194241|	http://www.genome.jp/kegg-bin/show_pathway?abv00051/abv:AGABI2DRAFT194241%09red
beta-Alanine metabolism	KEGG PATHWAY	abv00410	1	28	0.254345	0.408972	g5028	abv:AGABI2DRAFT196132|	http://www.genome.jp/kegg-bin/show_pathway?abv00410/abv:AGABI2DRAFT196132%09red
Alanine, aspartate and glutamate metabolism	KEGG PATHWAY	abv00250	1	28	0.254345	0.408972	g3219	abv:AGABI2DRAFT118981|	http://www.genome.jp/kegg-bin/show_pathway?abv00250/abv:AGABI2DRAFT118981%09red
Glycerophospholipid metabolism	KEGG PATHWAY	abv00564	1	31	0.276723	0.408972	g6074	abv:AGABI2DRAFT198280|	http://www.genome.jp/kegg-bin/show_pathway?abv00564/abv:AGABI2DRAFT198280%09red
Lysine degradation	KEGG PATHWAY	abv00310	1	31	0.276723	0.408972	g5028	abv:AGABI2DRAFT196132|	http://www.genome.jp/kegg-bin/show_pathway?abv00310/abv:AGABI2DRAFT196132%09red
Fatty acid degradation	KEGG PATHWAY	abv00071	1	32	0.284036	0.408972	g5028	abv:AGABI2DRAFT196132|	http://www.genome.jp/kegg-bin/show_pathway?abv00071/abv:AGABI2DRAFT196132%09red
Phagosome	KEGG PATHWAY	abv04145	1	35	0.305542	0.408972	g9406	abv:AGABI2DRAFT214780|	http://www.genome.jp/kegg-bin/show_pathway?abv04145/abv:AGABI2DRAFT214780%09red
Arginine and proline metabolism	KEGG PATHWAY	abv00330	1	37	0.319527	0.408972	g5028	abv:AGABI2DRAFT196132|	http://www.genome.jp/kegg-bin/show_pathway?abv00330/abv:AGABI2DRAFT196132%09red
Glycerolipid metabolism	KEGG PATHWAY	abv00561	1	37	0.319527	0.408972	g5028	abv:AGABI2DRAFT196132|	http://www.genome.jp/kegg-bin/show_pathway?abv00561/abv:AGABI2DRAFT196132%09red
Proteasome	KEGG PATHWAY	abv03050	1	38	0.326416	0.408972	g3428	abv:AGABI2DRAFT193715|	http://www.genome.jp/kegg-bin/show_pathway?abv03050/abv:AGABI2DRAFT193715%09red
Valine, leucine and isoleucine degradation	KEGG PATHWAY	abv00280	1	39	0.333237	0.408972	g5028	abv:AGABI2DRAFT196132|	http://www.genome.jp/kegg-bin/show_pathway?abv00280/abv:AGABI2DRAFT196132%09red
Tryptophan metabolism	KEGG PATHWAY	abv00380	1	39	0.333237	0.408972	g5028	abv:AGABI2DRAFT196132|	http://www.genome.jp/kegg-bin/show_pathway?abv00380/abv:AGABI2DRAFT196132%09red
Pyruvate metabolism	KEGG PATHWAY	abv00620	1	48	0.391661	0.459776	g5028	abv:AGABI2DRAFT196132|	http://www.genome.jp/kegg-bin/show_pathway?abv00620/abv:AGABI2DRAFT196132%09red
Meiosis - yeast	KEGG PATHWAY	abv04113	1	59	0.4563	0.513338	g11579	abv:AGABI2DRAFT188871|	http://www.genome.jp/kegg-bin/show_pathway?abv04113/abv:AGABI2DRAFT188871%09red
Protein processing in endoplasmic reticulum	KEGG PATHWAY	abv04141	1	78	0.552489	0.596688	g4377	abv:AGABI2DRAFT188751|	http://www.genome.jp/kegg-bin/show_pathway?abv04141/abv:AGABI2DRAFT188751%09red
Carbon metabolism	KEGG PATHWAY	abv01200	1	105	0.661146	0.686574	g8029	abv:AGABI2DRAFT138631|	http://www.genome.jp/kegg-bin/show_pathway?abv01200/abv:AGABI2DRAFT138631%09red
Metabolic pathways	KEGG PATHWAY	abv01100	7	820	0.74983	0.74983	g5028|g6074|g11592|g3219|g8029|g12385|g5107	abv:AGABI2DRAFT196132|abv:AGABI2DRAFT198280|abv:AGABI2DRAFT193833|abv:AGABI2DRAFT118981|abv:AGABI2DRAFT138631|abv:AGABI2DRAFT215018|abv:AGABI2DRAFT194241|	http://www.genome.jp/kegg-bin/show_pathway?abv01100/abv:AGABI2DRAFT194241%09red/abv:AGABI2DRAFT215018%09red/abv:AGABI2DRAFT196132%09red/abv:AGABI2DRAFT198280%09red/abv:AGABI2DRAFT118981%09red/abv:AGABI2DRAFT138631%09red/abv:AGABI2DRAFT193833%09red
